# Supplementary material for: Venezuelan Equine Encephalitis Virus Induces Apoptosis through the Unfolded Protein Response Activation of EGR1
Source: J Virol. 2016 Mar 11;90(7):3558–72. doi: 10.1128/JVI.02827-15 (PMC4794670; doi:10.1128/JVI.02827-15)
Supplement: Supplemental material [file JVI.02827-15_zjv999091481sd1.xlsx]

## Sheet: Normalized Mean RPKM
DATASET S1: Normalized Mean RPKM. This table includes the normalized, log2 transformed expression data for each gene detected in both mock and VEEV infected cells across all time points. Column headers are described as follows: V4h, V8h, V16h, M4h, M8h, M16h are mean RPKM expression values from 3 biological replicates of VEEV or mock infected cells; STD V4h, STD 8h, STD V16h, STD M4h, STD M8h, ST…
Feature ID	V4h	V8h	V16h	M4h	M8h	M16h	STD V4h	STD V8h	STD V16h	STD M4h	STD M8h	STD M16h	FC 4h	FC 8h	FC 16h	STD FC 4h	STD FC 8h	STD FC 16h
61E3.4_1	1.06667	0.86	0	1.41333	1.42333	0.496667	0.179258	0.506853	0	0.365559	0.308923	0.070946	-1.325	-1.65504	#DIV/0!	0.134403	0.219094	#DIV/0!
61E3.4_2	1.75	2.15333	1.72333	2.04	1.64333	1.36667	0.121244	0.95007	0.920887	0.377227	0.84388	0.568888	-1.16571	1.31034	1.26098	0.0978011	0.51219	0.493135
A-575C2.4_1	0	0.0566667	0.233333	0.123333	0.0733333	0.0366667	0	0.0981495	0.404145	0.120139	0.0945163	0.0635085	#DIV/0!	-1.29412	6.36364	#DIV/0!	0.963191	8.99954
A1BG-AS1	0.706667	1.17333	0.323333	0.6	1.54667	1.35333	0.531162	1.23961	0.56003	1.03923	0.219393	0.500033	1.17778	-1.31818	-4.18557	1.2839	0.466882	0.244292
A4GALT	3.72667	4.62333	3.36667	3.42333	4.13	5.95667	1.48675	0.726108	0.909414	0.1861	0.840714	0.530031	1.08861	1.11945	-1.76931	0.25306	0.166171	0.0928042
AAAS	8.18333	8.05333	7.64333	8.27667	8.53	8.17667	1.30024	1.19605	0.924247	0.489932	1.69585	0.439356	-1.01141	-1.05919	-1.06978	0.0967902	0.135268	0.0714136
AACS	2.12333	2.08667	2.75	2.09667	2.09	2.24	0.200333	0.253246	0.611474	0.188768	0.295466	0.1249	1.01272	-1.0016	1.22768	0.0762514	0.1074	0.162485
AADAT	4.72	2.71	0.916667	2.81	2.81	2.63667	0.408534	0.247588	0.795131	0.252389	0.761512	0.509346	1.67972	-1.0369	-2.87636	0.120966	0.159238	0.178375
AAED1	2.23333	1.76333	3.10333	2.84333	2.94333	2.72333	0.859321	0.315331	0.262742	0.493997	0.519647	0.750822	-1.27313	-1.66919	1.13953	0.191452	0.0869196	0.189746
AAGAB	7.60333	9.09667	8.78333	8.28333	9.62667	9.8	0.908424	1.34775	2.10167	0.773132	1.0152	1.19025	-1.08943	-1.05826	-1.11575	0.0803477	0.0992151	0.138854
AAK1	2.40333	2.51	2.21667	2.00667	2.27	1.95	0.185831	0.373631	0.440946	0.395769	0.504777	0.727461	1.19767	1.10573	1.13675	0.146484	0.170829	0.277472
AAMDC	2.49	1.55333	1.46	1.44	1.81667	2.31667	0.514684	0.467047	1.29317	0.452106	0.348186	0.752219	1.72917	-1.16953	-1.58676	0.37527	0.176023	0.343252
AAMP	32.8533	31.0233	27.8467	28.0833	31.33	29.98	4.93533	7.2269	5.4302	2.78864	3.10211	1.6072	1.16985	-1.00989	-1.07661	0.121626	0.144708	0.108454
AAR2	19.0067	16.2533	9.13667	20.8033	16.9333	17.7167	1.92334	0.702163	1.44244	1.16174	2.58616	1.07547	-1.09453	-1.04184	-1.93907	0.0609666	0.0879564	0.0503613
AARD	0.966667	0.443333	0.21	0.196667	0.4	0.353333	1.09665	0.145717	0.363731	0.251462	0.104403	0.162891	4.91525	1.10833	-1.68254	4.85083	0.268572	0.615032
AARS	32.96	39.0133	41.0367	39.15	36.08	66.2067	4.20004	1.70227	2.38856	0.61	2.58083	5.52504	-1.1878	1.0813	-1.61335	0.0623998	0.0523083	0.0364101
AARS2	8.81667	12.81	11.8367	10.5833	10.5033	9.75	1.58689	2.87131	1.37165	0.610765	0.388501	1.43941	-1.20038	1.21961	1.21402	0.0909106	0.159965	0.131547
AARSD1	1.29667	0.856667	0.853333	1.51667	1.98667	1.12667	0.484183	0.835843	1.47802	0.708684	0.797642	1.26176	-1.16967	-2.31907	-1.32031	0.295242	0.262669	0.901926
AASDH	0.48	0.6	0.283333	0.773333	0.56	0.55	0.262298	0.18735	0.246644	0.210079	0.2	0.170587	-1.61111	1.07143	-1.94118	0.218687	0.293456	0.274852
AASDHPPT	0.74	1.14	0.966667	1.19667	1.07	0.796667	0.222711	0.245561	0.467582	0.303535	0.167033	0.405134	-1.61712	1.06542	1.21339	0.140522	0.163636	0.491675
AASS	1.29	0.923333	1.36667	1.22333	1.12667	1.75667	0.480729	0.236291	0.582866	0.170392	0.100167	0.414045	1.0545	-1.22022	-1.28537	0.242208	0.128184	0.218874
AATF	22.3833	26.9333	22.2633	24.33	26.3067	24.0067	1.61401	2.7701	1.49687	2.45561	1.56347	2.96905	-1.08697	1.02382	-1.07831	0.0658852	0.0702154	0.0753718
AATK	0	0.00128333	0.26	0.11	0	0.0266667	0	0.0022228	0.230651	0.190526	0	0.0251661	#DIV/0!	#DIV/0!	9.75	#DIV/0!	#DIV/0!	7.29103
ABC7-42389800N19.1	7.31667	10.7733	17.33	9.05667	8.93	9.99333	1.78786	4.50628	1.1597	0.449704	1.24386	1.90421	-1.23781	1.20642	1.73416	0.116303	0.307073	0.202203
ABCA1	7.41333	6.47667	12.3133	8.06	7.60667	14.3	1.55159	0.941559	2.57622	1.03591	1.15596	0.798812	-1.08723	-1.17447	-1.16134	0.130425	0.103382	0.107656
ABCA13	0.176667	0.1	0.353333	0.173333	0.13	0.236667	0.106927	0.0519615	0.10504	0.0568624	0.0556776	0.0862168	1.01923	-1.3	1.49296	0.405111	0.299056	0.405294
ABCA17P	0	0.05	0.1	0.0133333	0.00442333	0.0166667	0	0.043589	0.173205	0.023094	0.00509879	0.0152753	#DIV/0!	11.3037	6	#DIV/0!	9.43192	6.78823
ABCA2	5.24	5.04	6.38333	4.83333	4.59333	5.64	0.747195	1.38568	1.50497	0.735006	0.208407	0.272213	1.08414	1.09724	1.1318	0.130485	0.176526	0.157254
ABCA3	2.01667	1.17	2.29	1.76	1.47667	2.20333	0.0986577	0.56	0.326956	0.217945	0.0665833	0.292973	1.14583	-1.26211	1.03933	0.088082	0.219919	0.117074
ABCA5	0.0933333	0.05	0	0.0433333	0.0377533	0.0233333	0.0750555	0.0264575	0	0.0057735	0.0389531	0.011547	2.15385	1.32439	#DIV/0!	1.01363	0.886636	#DIV/0!
ABCA7	0.956667	0.426667	0.873333	0.446667	0.42	0.336667	0.554286	0.051316	0.300056	0.183394	0.173494	0.0321455	2.14179	1.01587	2.59406	0.878113	0.252338	0.534067
ABCA8	0.146667	0.223333	0.16	0.176667	0.183333	0.506667	0.15308	0.231805	0.277128	0.0288675	0.166233	0.0665833	-1.20455	1.21818	-3.16667	0.506361	0.969316	0.316697
ABCB10	1.95	2.35333	2.52667	2.38333	2.34667	2.20333	0.127671	0.492375	1.00127	0.571868	0.338575	0.655464	-1.22222	1.00284	1.14675	0.117488	0.14715	0.328069
ABCB4	0.01	0.0233333	0	0.0166667	0.00423	0.0633333	0.0173205	0.0404145	0	0.0288675	0.00517481	0.0305505	-1.66667	5.51615	#DIV/0!	0.848528	6.75334	#DIV/0!
ABCB6	1.58333	0.886667	1.37	1.32	1.21333	1.06333	0.080829	0.341516	0.269072	0.43715	0.49085	0.405257	1.19949	-1.36842	1.2884	0.232056	0.235671	0.318929
ABCB7	3.71333	3.64	2.78333	3.79667	3.64	3.70333	0.797266	0.881533	0.562168	0.281484	0.515073	0.586202	-1.02244	1	-1.33054	0.128263	0.16194	0.11135
ABCB8	4.58333	4.32667	4.43	4.12333	4.00667	4.22	0.93179	1.02246	0.689855	0.510816	0.634061	0.805419	1.11156	1.07987	1.04976	0.152785	0.177319	0.149293
ABCB9	1.13	1.29	0.923333	1.05	0.933333	1.23	0.072111	0.528299	0.335609	0.1249	0.217332	0.147986	1.07619	1.38214	-1.33213	0.0838739	0.375933	0.165938
ABCC1	8.25667	9.46667	15.27	9.86333	9.76333	9.14333	1.46766	2.08399	0.84113	0.786215	1.91709	0.62043	-1.19459	-1.03134	1.67007	0.094152	0.165136	0.0842719
ABCC10	1.25333	1.26667	1.27333	1.69667	1.23333	1.24333	0.362951	0.308599	0.596518	0.142244	0.20502	0.400167	-1.35372	1.02703	1.02413	0.128578	0.174886	0.33607
ABCC2	3.26333	4.83667	3.51	5.42	4.86333	2.95333	1.26081	0.481802	1.00464	0.481352	0.085049	0.496924	-1.66088	-1.00551	1.18849	0.137806	0.0580718	0.22782
ABCC3	4.07	3.04667	4.86667	4.00333	4.12	4.38	0.836242	0.633745	1.59701	0.356417	0.59808	0.861568	1.01665	-1.3523	1.11111	0.131436	0.108297	0.245433
ABCC4	2.54667	2.70667	2.57333	2.98	2.94	2.67333	0.376342	0.660631	1.07825	0.57376	0.39	0.155027	-1.17016	-1.08621	-1.03886	0.119753	0.147656	0.235086
ABCC5	2.5	1.71	1	2.02333	1.89333	1.60667	0.491528	0.527162	0.208806	0.142945	0.371663	0.296873	1.23558	-1.10721	-1.60667	0.149036	0.190575	0.100194
ABCC6	0.156667	0.11	0.403333	0.106667	0.02	0.116667	0.193993	0.04	0.40501	0.0650641	0.0173205	0.0305505	1.46875	5.5	3.45714	1.17051	2.98259	2.07131
ABCC9	0.0333333	0.0733333	0.79	0.1	0.0433333	0.0133333	0.057735	0.0602771	0.0754983	0.052915	0.0305505	0.011547	-3	1.69231	59.25	0.348542	1.05805	29.8048
ABCD1	2.99333	3.58333	3.92	3.44	2.98667	3.48667	0.716752	1.33452	1.71064	0.308058	0.138684	0.752219	-1.14922	1.19978	1.12428	0.128433	0.259972	0.315988
ABCD2	0.05	0.00666667	0	0.0166667	0.0178467	0.0266667	0.0866025	0.011547	0	0.0288675	0.0279018	0.0057735	3	-2.677	#DIV/0!	4.24264	0.503224	#DIV/0!
ABCD3	1.36667	1.89667	1.35667	1.92	2.15	1.77333	0.240069	0.480555	0.657368	0.235797	0.39281	0.169214	-1.40488	-1.13357	-1.30713	0.088083	0.159097	0.218132
ABCD4	1.97	1.81667	1.67667	2.02333	1.83667	1.94	0.485386	0.272091	0.140475	0.481698	0.291433	0.43	-1.02707	-1.01101	-1.15706	0.192595	0.124605	0.118236
ABCE1	8.52	8.58667	6.72667	9.69333	11.0533	8.28	0.164621	1.62556	0.629153	0.92181	1.90938	2.69371	-1.13772	-1.28727	-1.23092	0.0492445	0.114943	0.158773
ABCF1	17.6433	16.89	15.99	17.0267	17.8033	15.26	0.49339	0.622656	4.00995	1.38684	2.7616	0.857146	1.03622	-1.05408	1.04784	0.0515211	0.087329	0.155472
ABCF2	45.8267	41.0867	34.9267	44.46	45.3967	33.39	3.64692	5.30394	1.13725	2.77249	2.26321	2.19447	1.03074	-1.1049	1.04602	0.060166	0.0723104	0.0442953
ABCF3	14.0333	11.2	6.70333	11.9967	9.48333	10.5067	1.53494	0.723809	2.08073	0.335311	1.96167	1.095	1.16977	1.18102	-1.56738	0.076244	0.147769	0.120611
ABCG2	0.28	0.136667	0.243333	0.316667	0.296667	0.136667	0.0655744	0.023094	0.212211	0.184752	0.0981495	0.0503322	-1.13095	-2.17073	1.78049	0.320939	0.0988073	0.973146
ABHD10	3.52667	3.50667	2.47333	4	3.87	3.67	0.886811	0.760088	0.901351	0.955039	1.07643	1.86008	-1.13422	-1.10361	-1.48383	0.176508	0.184477	0.242893
ABHD11	12.8167	9.96	9.51333	10.11	11.3067	8.77667	3.35454	2.86344	2.38592	1.11665	1.37114	0.255408	1.26772	-1.13521	1.08393	0.207926	0.158691	0.158005
ABHD11-AS1	1.46667	1.6	3.15	1.89333	1.23667	1.24	1.33167	0.873098	3.75133	1.461	0.732006	1.38578	-1.29091	1.2938	2.54032	0.532921	0.60137	2.39528
ABHD12	11.7233	10.25	11.3233	10	9.37667	10.69	1.42029	1.67955	0.660782	0.72111	1.66121	0.28	1.17233	1.09314	1.05925	0.0954272	0.152305	0.0391179
ABHD13	1.01333	0.666667	0.366667	1.21333	0.81	0.866667	0.297377	0.270986	0.0450925	0.634376	0.243311	0.471734	-1.19737	-1.215	-2.36364	0.289101	0.240171	0.136306
ABHD14A	2.49667	1.61	2.89	2.65	2.51	1.60333	0.132035	1.117	1.73502	0.396611	0.433128	0.364737	-1.06142	-1.55901	1.80249	0.0863419	0.264762	0.668119
ABHD14B	0.653333	0.386667	0.756667	0.456667	0.396667	0.596667	0.306649	0.0472582	0.662143	0.238607	0.115036	0.0650641	1.43066	-1.02586	1.26816	0.580138	0.177117	0.645662
ABHD15	0.153333	0.416667	0.543333	0.57	0.123333	0.653333	0.265581	0.363639	0.471204	0.692026	0.188237	0.340049	-3.71739	3.37838	-1.20245	0.32851	3.42929	0.485638
ABHD16A	3.22667	3.16333	3.06667	3.17	3.23	2.94333	0.645006	0.530786	3.01633	0.265141	0.859127	0.440719	1.01788	-1.02107	1.0419	0.127343	0.177821	0.598485
ABHD16B	4.57333	1.82333	5.3	2.47	1.78667	2.02333	1.92513	0.305014	2.13007	1.29085	0.434319	0.70316	1.85155	1.02052	2.61944	0.717358	0.173865	0.803529
ABHD2	16.1033	19.31	17.3367	19.4933	21.2	19.0167	1.98732	1.33989	2.26489	1.78248	1.62714	1.98054	-1.21052	-1.09788	-1.0969	0.0732566	0.0544116	0.087939
ABHD3	1.7	1.73	1.06667	2.30667	1.86333	0.983333	0.955039	0.221133	0.357258	0.428525	0.310859	0.189297	-1.35686	-1.07707	1.08475	0.251774	0.112658	0.241938
ABHD4	3.03333	3.02	3.82667	2.87667	3.25667	3.92667	0.955004	0.614898	0.805254	0.584836	1.13808	0.751421	1.05446	-1.07837	-1.02613	0.228159	0.21654	0.160035
ABHD5	7.29667	5.98	4.11333	7.81333	6.44	4.52	0.537246	1.44045	0.965729	1.00848	0.606712	1.1466	-1.07081	-1.07692	-1.09887	0.0801188	0.138663	0.181605
ABHD6	4.36	5.51333	3.95667	4.71	5.40667	5.17333	1.57674	0.465224	1.61649	0.789367	0.352751	0.866737	-1.08028	1.01973	-1.3075	0.213022	0.0627969	0.194982
ABHD8	5.48333	5.39667	8.40333	5.2	4.6	8.01333	1.09792	2.1866	1.50387	0.555698	1.42916	1.64342	1.05449	1.17319	1.04867	0.138176	0.345838	0.164797
ABI1	6.77333	8.50667	9.31333	7.58	7.45667	8.19667	1.21006	1.07779	1.30791	0.66	1.16316	0.838113	-1.11909	1.14081	1.13623	0.102531	0.132363	0.113958
ABI2	3.61333	3.97333	3.63333	3.61667	4.45	4.27333	0.272274	0.332916	1.72291	0.342685	0.416773	0.6812	-1.00092	-1.11997	-1.17615	0.0698305	0.0647818	0.245575
ABI3BP	0.88	0.906667	1.47667	1.24	0.913333	1.26667	0.121244	0.1861	0.626126	0.3995	0.0351188	0.220303	-1.40909	-1.00735	1.16579	0.14357	0.119687	0.308465
ABL1	29.1833	24.93	51.49	26.3933	23.0767	27.7733	2.41185	1.82847	2.43477	2.47399	0.508953	3.01517	1.10571	1.08031	1.85394	0.079776	0.0477696	0.126747
ABL2	2.48333	3.26	14.4567	2.76333	3.25333	3.21667	0.294845	0.250599	1.02734	0.145717	0.260064	0.240901	-1.11275	1.00205	4.4943	0.0674052	0.0641603	0.267889
ABLIM1	0.39	0.11215	0.47	0.12	0.0866667	0.146667	0.298161	0.102002	0.278747	0.0793725	0.106927	0.0550757	3.25	1.29404	3.20455	1.8969	1.14516	1.29874
ABLIM3	16.3533	15.99	13.2033	16.14	15.99	14.83	0.889119	0.988079	2.66856	1.85935	1.55618	1.3116	1.01322	1	-1.1232	0.074519	0.0665584	0.113402
ABR	22.92	26.0833	25.12	22.2567	24.9533	25.2567	2.95249	2.99453	1.11879	0.775199	2.3275	0.822334	1.0298	1.04528	-1.00544	0.0793395	0.0892695	0.03168
ABRACL	3.23	4.61	4.92333	5.07667	4.01	4.13	1.06508	2.12669	2.55883	1.35149	0.79019	0.528488	-1.57172	1.14963	1.19209	0.155676	0.33296	0.368393
ABT1	9.90333	8.28667	5.88667	7.67667	7.63333	6.45	1.21344	0.654319	0.7292	2.34086	0.416693	1.22315	1.29006	1.08559	-1.0957	0.244767	0.0601651	0.119353
ABTB1	1.57667	1.06	1.39	1.05667	0.866667	1.38667	0.708684	0.486929	0.373229	0.100167	0.135769	0.313422	1.49211	1.22308	1.0024	0.395734	0.342723	0.203124
ABTB2	5.62667	5.93667	32.2467	5.42	3.84667	4.14	1.06289	2.17003	2.70519	0.459674	0.0950438	0.532259	1.03813	1.54333	7.78905	0.124109	0.326445	0.690354
AC002055.4	6.36	4.17333	3.45	4.54	4.60667	5.25667	1.35989	2.10742	1.08862	0.17088	0.487887	0.567215	1.40088	-1.10383	-1.52367	0.175596	0.269868	0.126363
AC002116.7	0.77	0.99	1.17	2.98	1.55333	1.47333	0.920815	0.72753	1.0222	1.27801	0.915114	1.24017	-3.87013	-1.56902	-1.25926	0.189525	0.346578	0.556233
AC002398.9	0	0	0	0.71	2.34667	4.57667	0	0	0	1.22976	2.03348	2.29531	#DIV/0!	#DIV/0!	#DIV/0!	#DIV/0!	#DIV/0!	#DIV/0!
AC002456.2	0.18	0.08	0	0.21	0.386667	0.136667	0.311769	0.138564	0	0.363731	0.106927	0.236714	-1.16667	-4.83333	#DIV/0!	1.21218	0.209517	#DIV/0!
AC002467.7	0.26	0	0	0.526667	0.636667	0.16	0.450333	0	0	0.183394	0.263122	0.277128	-2.02564	#DIV/0!	#DIV/0!	0.503549	#DIV/0!	#DIV/0!
AC002480.3	0.246667	0.306667	0	0.19	0.17	0.393333	0.217332	0.135769	0	0.043589	0.244336	0.188237	1.29825	1.80392	#DIV/0!	0.682425	1.56632	#DIV/0!
AC002985.3	0.49	1.41	1.36	2.37333	1.29667	2.26667	0.848705	1.47367	2.35559	0.240278	0.57657	0.586202	-4.84354	1.0874	-1.66667	0.206813	0.713077	0.606651
AC003092.1	10.52	9.00333	6.48667	7.54667	10.5633	8.49667	3.53246	2.23075	1.83328	1.58437	3.03688	3.39561	1.39399	-1.17327	-1.30987	0.318722	0.186761	0.215747
AC003665.1	0.14	0.143333	0	0.183333	0.323333	0.42	0.14	0.0208167	0	0.118462	0.421466	0.131149	-1.30952	-2.25581	#DIV/0!	0.524917	0.335681	#DIV/0!
AC004041.2	0.2	0.0433333	0	0.05	0.156667	0	0.173494	0.0750555	0	0.0866025	0.0321455	0	4	-3.61538	#DIV/0!	4.47363	0.27853	#DIV/0!
AC004076.7	0.646667	0.883333	0	0.803333	0.716667	0.746667	1.12006	0.766312	0	0.997614	1.2413	0.666133	-1.24227	1.23256	#DIV/0!	0.990503	1.37852	#DIV/0!
AC004076.9	0.156667	0.156667	0	0.3	0.346667	0.593333	0.271355	0.171561	0	0.389358	0.145717	0.321299	-1.91489	-2.21277	#DIV/0!	0.652565	0.30605	#DIV/0!
AC004158.2	0.23	0.12	0	0.0966667	0.06	0.0133333	0.225167	0.10583	0	0.083865	0.0793725	0.023094	2.37931	2	#DIV/0!	1.79691	1.83586	#DIV/0!
AC004166.7	4.50667	4.57333	1.42667	3.53	4.13667	3.59667	0.872372	0.518298	1.01648	0.760789	0.317857	1.09024	1.27668	1.10556	-2.52103	0.213527	0.0873977	0.177323
AC004381.6	2.85	1.88667	2.11667	2.29333	2.09333	1.66667	1.00732	0.560476	0.626924	0.442305	0.220303	0.297377	1.24273	-1.10954	1.27	0.288893	0.163995	0.253535
AC004383.4	0.1	0.526667	1.42	0.273333	0.753333	0.643333	0.1	0.115902	0.661211	0.473427	0.455448	0.318957	-2.73333	-1.43038	2.20725	0.422451	0.259692	0.866777
AC004840.9	0.48	0	0.2	0.0866667	0.123333	0	0.705479	0	0.34641	0.0750555	0.106927	0	5.53846	#DIV/0!	#DIV/0!	5.4549	#DIV/0!	#DIV/0!
AC004893.11	0.166667	0.06	0	0.133333	0.126667	0	0.288675	0.0953939	0	0.122202	0.0057735	0	1.25	-2.11111	#DIV/0!	1.41421	0.434987	#DIV/0!
AC004967.7	0.236667	1.31333	0	0.36	0.656667	0.923333	0.409919	1.22688	0	0.330606	0.773972	0.692989	-1.52113	2	#DIV/0!	0.744097	1.73661	#DIV/0!
AC004980.7	0.1	0.0666667	0.353333	0.0333333	0	0.04	0.173205	0.061101	0.611991	0.057735	0	0.069282	3	#DIV/0!	8.83333	4.24264	#DIV/0!	12.4922
AC005003.1	0.21	0.0533333	0	0.113333	0.216667	0.153333	0.220681	0.092376	0	0.100167	0.120139	0.166233	1.85294	-4.0625	#DIV/0!	1.46896	0.25846	#DIV/0!
AC005037.3	0.613333	0.406667	0.373333	0.176667	0.283333	0	0.53454	0.280951	0.646632	0.305996	0.490748	0	3.4717	1.43529	#DIV/0!	3.88643	1.54526	#DIV/0!
AC005062.2	0	0.0466667	0.363333	0.27	0.05	0.0933333	0	0.080829	0.629312	0.360971	0.0866025	0.161658	#DIV/0!	-1.07143	3.89286	#DIV/0!	1.31993	5.50533
AC005076.5	0.606667	0.196667	0	0.44	0.523333	0.596667	0.525484	0.340637	0	0.135277	0.78015	0.626924	1.37879	-2.66102	#DIV/0!	0.731666	0.495817	#DIV/0!
AC005154.6	0.396667	0.266667	0.473333	0.323333	0.273333	0.236667	0.106927	0.120554	0.0351188	0.136504	0.0351188	0.135031	1.2268	-1.025	2	0.354783	0.264726	0.664365
AC005224.2	0.163333	0.52	0	0.303333	0.0766667	0.25	0.195533	0.461303	0	0.172143	0.0665833	0.334515	-1.85714	6.78261	#DIV/0!	0.411869	4.8615	#DIV/0!
AC005256.1	1.75333	0	3.07333	0.856667	0.693333	1.26667	0.914185	0	3.36565	0.850078	0.220076	0.890524	2.04669	#DIV/0!	2.42632	1.32458	#DIV/0!	1.823
AC005304.1	0	0.576667	1.72333	0.66	0.696667	0.96	0	0.500633	2.9849	0.632139	0.793242	0.855102	#DIV/0!	-1.20809	1.79514	#DIV/0!	0.684277	2.01861
AC005329.7	0	0.0366667	0	0.0366667	0.0666667	0.13	0	0.0635085	0	0.0404145	0.0305505	0.135277	#DIV/0!	-1.81818	#DIV/0!	#DIV/0!	0.568924	#DIV/0!
AC005562.1	2.04333	1.03	0.93	1.69	2.07667	1.34333	0.463069	0.401497	0.465081	0.317648	0.70812	0.0404145	1.20907	-2.01618	-1.44444	0.205526	0.148305	0.200248
AC005592.2	0.123333	0.47	0.223333	0.24	0.47	0.61	0.21362	0.191572	0.386825	0.216333	0.240624	0.62554	-1.94595	1	-2.73134	0.579313	0.377822	0.425477
AC005614.5	2.04	3.33667	0	2.79333	1.14333	1.34333	1.86904	1.00172	0	3.01785	0.293995	1.18888	-1.36928	2.91837	#DIV/0!	0.597283	0.666021	#DIV/0!
AC005618.1	1.23333	0.21	0	0	0.67	1.02	0.111505	0.363731	0	0	1.16047	0.718401	#DIV/0!	-3.19048	#DIV/0!	#DIV/0!	0.443261	#DIV/0!
AC005624.2	0.303333	1.14	1.89	1.12667	0.14	0.636667	0.525389	1.22784	3.27358	0.82803	0.242487	0.603352	-3.71429	8.14286	2.96859	0.292465	9.58883	3.38388
AC005682.5	0.0466667	0.0133333	0	0.0766667	0.0833333	0	0.080829	0.023094	0	0.132791	0.061101	0	-1.64286	-6.25	#DIV/0!	0.860826	0.173746	#DIV/0!
AC005775.2	0.526667	0	0.43	0.99	0.263333	0	0.613297	0	0.744782	1.53646	0.456107	0	-1.87975	#DIV/0!	#DIV/0!	0.595941	#DIV/0!	#DIV/0!
AC005932.1	0.283333	0.173333	0	0.23	0.22	0	0.25658	0.19218	0	0.20664	0.381051	0	1.23188	-1.26923	#DIV/0!	0.90727	0.935476	#DIV/0!
AC006465.3	2.41667	1.88	1.42333	2.12667	1.77667	2.06	0.606658	0.432088	1.33433	0.390043	0.0585947	1.12743	1.13636	1.05816	-1.44731	0.20397	0.141851	0.433033
AC006486.9	2.92667	5.21667	2.17	4.23667	2.66	2.59	1.23492	4.10785	3.75855	1.77292	0.831084	2.27414	-1.44761	1.96115	-1.19355	0.237015	0.959223	0.939346
AC006538.4	10.7267	4.27	10.3233	9.55333	7.1	7.88	3.04592	3.79775	9.32333	2.45716	0.759013	1.41397	1.12282	-1.66276	1.31007	0.248366	0.311044	0.696452
AC006547.13	0.383333	0.456667	0.316667	0.163333	0.436667	0.31	0.348186	0.524817	0.548483	0.0378594	0.0152753	0.04	2.34694	1.0458	1.02151	1.27021	0.694222	1.02434
AC006547.14	0.226667	0.533333	0.333333	0.196667	0.283333	0.25	0.225019	0.215019	0.57735	0.205508	0.160104	0.0818535	1.15254	1.88235	1.33333	0.959092	0.754388	1.35695
AC007040.7	0.63	1.91333	1	1.41	1.48667	0.99	0.576108	2.55893	1.73205	1.3497	0.49085	0.860639	-2.2381	1.287	1.0101	0.341502	1.0236	1.13019
AC007246.3	0.123333	0.133333	0.163333	0.0933333	0.0466667	0.08	0.0680686	0.023094	0.282902	0.0585947	0.0503322	0.02	1.32143	2.85714	2.04167	0.637733	1.80194	2.06282
AC007255.7	0.373333	0.32	0.473333	0.783333	0.426667	0.246667	0.380175	0.138924	0.819837	0.293655	0.0757188	0.235867	-2.09821	-1.33333	1.91892	0.298589	0.203087	2.19193
AC007276.5	0.0266667	0	0	0	0.153333	0.09	0.046188	0	0	0	0.110151	0.101489	#DIV/0!	#DIV/0!	#DIV/0!	#DIV/0!	#DIV/0!	#DIV/0!
AC007383.3	0.153333	0.276667	0.43	1.12667	0.58	1.08	0.265581	0.251064	0.744782	0.364737	0.507149	0.991817	-7.34783	-2.09639	-2.51163	0.138451	0.347057	0.45065
AC007383.4	0.36	0.79	0.826667	0.453333	0.62	0.436667	0.115326	0.310966	0.755072	0.68391	0.427902	0.22301	-1.25926	1.27419	1.89313	0.707103	0.584497	1.1438
AC007390.5	1.16333	0.66	1.93333	0.873333	0.996667	1.41	0.521568	0.0984886	0.657292	0.0971253	0.588586	0.52144	1.33206	-1.5101	1.37116	0.355252	0.232881	0.397675
AC007405.6	0.35	0.663333	0	0.306667	0.54	0.84	0.606218	0.266896	0	0.274651	0.200749	0.180831	1.1413	1.2284	#DIV/0!	1.28485	0.388513	#DIV/0!
AC007620.3	1.41	1.17667	1.43	0.663333	1.36	0.666667	0.527352	0.0351188	1.26645	0.336204	0.408534	0.691183	2.12563	-1.15581	2.145	0.773029	0.150791	1.68863
AC007743.1	0.0166667	0.19	1.35667	0	0	0	0.0288675	0.240208	0.530126	0	0	0	#DIV/0!	#DIV/0!	#DIV/0!	#DIV/0!	#DIV/0!	#DIV/0!
AC007773.2	0.566667	0.243333	0.443333	0.383333	0.0666667	0.313333	0.59702	0.421466	0.767876	0.333816	0.11547	0.274287	1.47826	3.65	1.41489	1.16659	5.16188	1.58533
AC007879.5	0.493333	0.826667	0.743333	0.353333	0.293333	0.73	0.427707	0.378594	1.28749	0.200333	0.200083	0.240208	1.39623	2.81818	1.01826	0.835059	1.33679	1.03648
AC007879.7	2.69333	1.57333	0.983333	2.87	1.48333	1.70333	1.04644	0.892263	1.0057	1.03591	0.337095	1.05633	-1.06559	1.06067	-1.7322	0.287331	0.374137	0.398657
AC007952.5	0	0.11	0.566667	0.08	0.21	0	0	0.121244	0.981495	0.138564	0.112694	0	#DIV/0!	-1.90909	#DIV/0!	#DIV/0!	0.370742	#DIV/0!
AC008063.3	0.236667	0.183333	0	0.276667	0.216667	0.136667	0.409919	0.317543	0	0.479201	0.187705	0.236714	-1.16901	-1.18182	#DIV/0!	1.20975	0.946096	#DIV/0!
AC008103.5	0.01	0.02463	0	0.02	0.0512	0.0566667	0.0173205	0.0393397	0	0.0264575	0.0855822	0.0737111	-2	-2.07877	#DIV/0!	0.629153	0.642116	#DIV/0!
AC008280.5	0.393333	0.46	1.44	0.203333	0.533333	0.73	0.349905	0.327414	0.886623	0.0776745	0.247857	0.36428	1.93443	-1.15942	1.9726	1.08126	0.423297	0.902606
AC009005.2	1.35667	0.27	0	0.343333	0.693333	0.45	1.37438	0.23388	0	0.594671	0.599194	0.144222	3.95146	-2.5679	#DIV/0!	4.57772	0.275109	#DIV/0!
AC009113.1	0.42	0.303333	0	0.22	0.3	0.183333	0.41509	0.130512	0	0.202237	0.156205	0.0585947	1.90909	1.01111	#DIV/0!	1.4877	0.394305	#DIV/0!
AC009120.6	1.56333	1.69	1.70333	1.29	1.09333	1.75	0.924247	1.00504	1.6481	0.546168	0.450148	1.0686	1.21189	1.54573	-1.0274	0.508789	0.645503	0.642956
AC009237.8	0.223333	0.33	0.27	0.56	0.51	0.896667	0.386825	0.37	0.467654	0.450333	0.519711	0.885739	-2.50746	-1.54545	-3.32099	0.439697	0.566015	0.346643
AC009403.2	1.53667	1.71	1.09667	1.42	1.31333	1.41	0.539011	1.14162	0.962306	0.456399	0.153731	0.0519615	1.08216	1.30203	-1.28571	0.297243	0.50952	0.394381
AC009404.2	0.0133333	0.0366667	0	0.0233333	0.0566667	0.0133333	0.023094	0.0550757	0	0.0404145	0.0737111	0.023094	-1.75	-1.54545	#DIV/0!	0.808122	0.742309	#DIV/0!
AC009784.3	0.0433333	0.226667	0.636667	0.256667	0.2	0.233333	0.0750555	0.310054	1.10274	0.44456	0.272213	0.205994	-5.92308	1.13333	2.72857	0.238763	1.26264	3.06257
AC009948.5	0.536667	0.313333	0.586667	0.773333	0.513333	0.293333	0.499233	0.202073	1.01614	0.145029	0.37072	0.197315	-1.44099	-1.6383	2	0.380213	0.341211	2.14553
AC009961.3	1.38333	0.356667	2.23	0.396667	0.21	0.47	2.396	0.617765	2.1634	0.687047	0.363731	0.502693	3.48739	1.69841	4.74468	4.93192	2.40192	3.95559
AC010091.1	0.183333	0.313333	0.146667	0.243333	0.513333	0.57	0.15885	0.136504	0.254034	0.0971253	0.245832	0.138564	-1.32727	-1.6383	-3.88636	0.414968	0.22815	0.259832
AC010170.1	6.33333	0.393333	0	1.59333	1.28667	1.26	5.54143	0.681273	0	2.75973	1.49055	1.57807	3.9749	-3.27119	#DIV/0!	4.45328	0.367773	#DIV/0!
AC010642.1	0.91	1.26	0	2.07	1.28	2.56	1.57617	1.24048	0	1.94517	0.770779	1.04096	-2.27473	-1.01587	#DIV/0!	0.500145	0.65589	#DIV/0!
AC010746.4	0	0.683333	0.493333	0.0966667	0.2	0.36	0	0.640495	0.854478	0.167432	0.043589	0.217025	#DIV/0!	3.41667	1.37037	#DIV/0!	1.89827	1.451
AC010894.3	0.303333	0.483333	0	0.96	0.776667	0.346667	0.525389	0.485009	0	0.362905	0.44411	0.345012	-3.16484	-1.6069	#DIV/0!	0.32341	0.414969	#DIV/0!
AC011530.4	1.53667	1.30667	2.11667	1.03667	1.61	0.976667	0.196044	0.132035	2.51711	0.771514	0.814616	0.786532	1.48232	-1.23214	2.16724	0.64621	0.241768	1.79707
AC011747.7	0	0.0433333	0	0.0966667	0.0766667	0.0666667	0	0.0750555	0	0.085049	0.100167	0.0585947	#DIV/0!	-1.76923	#DIV/0!	#DIV/0!	0.707989	#DIV/0!
AC011933.1	1.28667	1.75667	0	2.29667	0.813333	0.82	0.750755	0.620672	0	0.569239	0.696443	0.440341	-1.78497	2.15984	#DIV/0!	0.205051	1.1551	#DIV/0!
AC012146.7	29.4733	20.8867	26.32	26.4133	23.2033	21.8167	10.9423	0.805254	16.8813	2.69387	6.314	3.29766	1.11585	-1.11092	1.20642	0.248041	0.142833	0.458979
AC012307.3	1.35	0.87	0.4	1.03333	1	0.58	0.907138	0.668132	0.69282	0.427122	0.888426	0.253574	1.30645	-1.14943	-1.45	0.595058	0.589865	0.711286
AC015842.1	0.193333	0.266667	0.156667	0.426667	0.456667	0.406667	0.136504	0.0665833	0.271355	0.323316	0.240069	0.200333	-2.2069	-1.7125	-2.59574	0.270959	0.196209	0.400525
AC016586.1	0.713333	0.106667	0	0.09	0.176667	0	1.23553	0.0945163	0	0.0781025	0.204042	0	7.92593	-1.65625	#DIV/0!	8.8651	0.507443	#DIV/0!
AC016629.8	0.786667	0.81	1.12	0.66	0.833333	0.78	0.545924	0.222711	0.540278	0.259422	0.221435	0.257099	1.19192	-1.02881	1.4359	0.548842	0.21458	0.484351
AC016683.6	0.926667	0.68	0.786667	1.07333	1.18	0.76	0.0665833	0.20664	0.353883	0.221435	0.590169	0.208087	-1.15827	-1.73529	1.03509	0.108893	0.19471	0.314714
AC016722.2	1.31667	0.913333	0.383333	0.536667	1.01333	1.04667	0.844354	0.342685	0.663953	0.467582	0.248261	0.340343	2.45342	-1.10949	-2.73043	1.53239	0.233183	0.37264
AC016747.3	2.58333	2.19667	0.713333	2.12	2.23	2.21	0.610765	1.26421	0.678258	0.468935	0.292062	0.644438	1.21855	-1.01517	-3.09813	0.22778	0.335675	0.185336
AC016831.7	0	0.0233333	1.47	0.136667	0.103333	0.0766667	0	0.0404145	1.17094	0.158219	0.123423	0.132791	#DIV/0!	-4.42857	19.1739	#DIV/0!	0.274292	21.1044
AC016995.3	0	0.0866667	0.55	0.143333	0.0833333	0.07	0	0.150111	0.47697	0.248261	0.0763763	0.121244	#DIV/0!	1.04	7.85714	#DIV/0!	1.17663	8.78697
AC017048.3	6.35	8.00667	6.54	6.38333	8.75333	7.26	1.19176	1.87367	3.50629	2.02105	1.13161	3.16511	-1.00525	-1.09326	-1.11009	0.211389	0.141187	0.359392
AC017048.4	0.0733333	0.396667	0.586667	0.21	0.383333	0	0.127017	0.515978	1.01614	0.19	0.500833	0	-2.86364	1.03478	#DIV/0!	0.393979	1.10145	#DIV/0!
AC017074.2	0.596667	0.496667	0	0.28	0	0.153333	1.03346	0.63343	0	0.25865	0	0.265581	2.13095	#DIV/0!	#DIV/0!	2.41507	#DIV/0!	#DIV/0!
AC018464.3	1.61	1.91667	7.02667	1.17333	0.89	2.47667	0.760197	0.110151	1.57735	0.885118	0.515073	1.59607	1.37216	2.15356	2.83715	0.705032	0.723112	1.11782
AC018642.1	0.226667	0.603333	0.196667	0.573333	0.306667	0.593333	0.333816	0.298719	0.340637	0.375011	0.0208167	0.260832	-2.52941	1.96739	-3.01695	0.367819	0.567649	0.34197
AC018737.1	0.386667	0.466667	0.41	0.316667	0.55	0.643333	0.212211	0.150444	0.359305	0.297377	0.275136	0.285365	1.22105	-1.17857	-1.56911	0.7668	0.291537	0.361406
AC018766.5	2.12	0.453333	0	1.70667	1.29667	0.623333	0.772722	0.222785	0	1.14094	0.77436	0.41501	1.24219	-2.86029	#DIV/0!	0.546077	0.156111	#DIV/0!
AC018866.1	0.0866667	0.466667	0	0	0.193333	0.43	0.150111	0.597439	0	0	0.174738	0.445758	#DIV/0!	2.41379	#DIV/0!	#DIV/0!	2.18394	#DIV/0!
AC020571.3	0.66	0.446667	0	0.416667	1.14667	0.343333	0.670224	0.773649	0	0.365011	0.656531	0.210317	1.584	-2.56716	#DIV/0!	1.2265	0.410266	#DIV/0!
AC020910.2	0.0733333	0.416667	0	0.286667	0.283333	0.1	0.127017	0.232451	0	0.255799	0.225019	0.087178	-3.90909	1.47059	#DIV/0!	0.287767	0.824036	#DIV/0!
AC021188.4	0.15	0.153333	0	0.113333	0.28	0.393333	0.259808	0.265581	0	0.196299	0.484974	0.447363	1.32353	-1.82609	#DIV/0!	1.87175	0.77445	#DIV/0!
AC021218.2	0.653333	0.866667	0.366667	0.673333	1.54667	1.34667	0.438216	0.545008	0.635085	0.20306	0.417892	0.515978	-1.03061	-1.78462	-3.67273	0.411981	0.221427	0.27886
AC021224.1	32.8567	0	0	21.3533	29.27	13.0233	10.1348	0	0	17.6018	26.3309	11.6466	1.53871	#DIV/0!	#DIV/0!	0.781892	#DIV/0!	#DIV/0!
AC022182.1	0.163333	0.163333	0.603333	0.29	0.126667	0.103333	0.282902	0.143643	1.045	0.111355	0.148436	0.0907377	-1.77551	1.28947	5.83871	0.576893	1.09078	6.54619
AC023347.1	0.233333	0.05	0	0.946667	0.11	0.236667	0.20232	0.0866025	0	1.13852	0.190526	0.225906	-4.05714	-2.2	#DIV/0!	0.210987	0.642824	#DIV/0!
AC024560.3	2.04333	2.22	0.71	2.31	2.57	2.49667	0.806494	0.831625	0.720208	0.792275	0.165227	1.2001	-1.13051	-1.15766	-3.51643	0.267042	0.189556	0.1843
AC024592.12	2.60333	1.92333	0	1.05	0.856667	2.52667	2.95162	2.36221	0	1.81865	0.0503322	1.15717	2.47937	2.24514	#DIV/0!	2.96332	1.59383	#DIV/0!
AC025171.1	0.12	0.0433333	0	0.28	0.0833333	0.32	0.207846	0.0750555	0	0.23516	0.104083	0.353836	-2.33333	-1.92308	#DIV/0!	0.476297	0.641099	#DIV/0!
AC025335.1	0.446667	0.656667	0.17	0.613333	0.626667	0.606667	0.306649	0.435928	0.294449	0.469716	0.34356	0.336502	-1.37313	1.04787	-3.56863	0.432449	0.520873	0.294238
AC027307.3	1.27333	0.62	0	0.41	0.04	0.196667	1.48194	0.32187	0	0.36756	0.069282	0.1861	3.10569	15.5	#DIV/0!	2.63415	16.1813	#DIV/0!
AC027612.4	0.56	0.37	0.18	0.29	0.276667	0.346667	0.377227	0.334215	0.311769	0.387427	0.275923	0.316439	1.93103	1.33735	-1.92593	1.66806	1.03894	0.586923
AC027612.6	5.66	5.74333	4.26333	6.15	5.74667	5.77	1.5263	1.37537	1.09601	0.434856	1.60886	4.30826	-1.08657	-1.00058	-1.3534	0.14813	0.212579	0.336872
AC034193.5	0.35	0.02	0.17	0.0566667	0.05	0.106667	0.238118	0.034641	0.294449	0.0493288	0.0458258	0.100664	6.17647	-2.5	1.59375	3.9398	0.452548	1.81497
AC034220.3	0	0.00333333	0	0.08	0.0433333	0.0466667	0	0.0057735	0	0.0556776	0.0416333	0.080829	#DIV/0!	-13	#DIV/0!	#DIV/0!	0.0879649	#DIV/0!
AC046143.3	0.163333	0.426667	0	1.31667	0.893333	0.963333	0.282902	0.38553	0	0.990168	0.851489	1.04844	-8.06122	-2.09375	#DIV/0!	0.135239	0.362165	#DIV/0!
AC046143.7	0	0.00666667	0	0.0866667	0.0466667	0.14	0	0.011547	0	0.150111	0.064291	0.177764	#DIV/0!	-7	#DIV/0!	#DIV/0!	0.182536	#DIV/0!
AC058791.2	0.44	0.586667	1.41667	0.466667	0.863333	0.543333	0.130767	0.33828	0.225462	0.205508	0.255799	0.192959	-1.06061	-1.47159	2.60736	0.289205	0.254342	0.585841
AC062017.1	0	0.863333	0.56	0.136667	0	0.233333	0	0.320208	0.969948	0.236714	0	0.404145	#DIV/0!	#DIV/0!	2.4	#DIV/0!	#DIV/0!	3.39411
AC062029.1	0.163333	0.15	0.52	0.23	0.0233333	0.146667	0.282902	0.259808	0.900666	0.271846	0.0404145	0.254034	-1.40816	6.42857	3.54545	0.859733	9.09137	5.01403
AC068196.1	0.32	0.14	0.426667	0	0.0766667	0.0966667	0.288444	0.242487	0.739008	0	0.132791	0.167432	#DIV/0!	1.82609	4.41379	#DIV/0!	2.58248	6.24205
AC068282.3	0.426667	0.19	0.686667	0.606667	0.206667	0.213333	0.341516	0.20664	0.142244	0.225019	0.070946	0.0550757	-1.42188	-1.08772	3.21875	0.358212	0.60535	0.615116
AC068491.1	7.68	4.18333	6.13333	4.35	4.63333	3.89667	1.46072	1.23144	1.321	0.933113	1.19601	0.490136	1.76552	-1.10757	1.57399	0.292226	0.204087	0.226659
AC068533.7	4.14333	4.96333	11.14	4.42	3.95333	3.46	2.81434	0.430968	2.9415	1.63557	1.18635	0.911482	-1.06677	1.25548	3.21965	0.418628	0.226443	0.693333
AC069368.3	1.48667	1.27333	0	1.12333	1.89	1.31333	0.843347	1.73541	0	1.3424	0.88476	1.23844	1.32344	-1.48429	#DIV/0!	1.01075	0.560526	#DIV/0!
AC069513.3	0.143333	0.0566667	0.126667	0.246667	0.293333	0.07	0.248261	0.0737111	0.219393	0.228108	0.214554	0.0655744	-1.72093	-5.17647	1.80952	0.658717	0.166444	2.05723
AC073043.1	0.05	0.0866667	0	0.04	0.05	0	0.06245	0.0750555	0	0.052915	0.07	0	1.25	1.73333	#DIV/0!	1.313	1.64743	#DIV/0!
AC073043.2	1.42	0.743333	2.26667	0.82	0.85	1.69333	1.10313	0.448367	0.800021	0.193132	0.678454	0.922244	1.73171	-1.1435	1.33858	0.811611	0.505132	0.501566
AC073046.25	0.416667	0	0.83	0.246667	0.813333	0.18	0.721688	0	1.4376	0.427239	0.706918	0.311769	1.68919	#DIV/0!	4.61111	2.38887	#DIV/0!	6.5211
AC073072.5	0.38	0.793333	0	0.733333	0.63	0.17	0.466047	0.745743	0	0.495412	0.30315	0.17	-1.92982	1.25926	#DIV/0!	0.418899	0.767759	#DIV/0!
AC073254.1	0.0566667	0.13	0.163333	0.326667	0.263333	0.36	0.0981495	0.1253	0.282902	0.221209	0.15695	0.227156	-5.76471	-2.02564	-2.20408	0.186256	0.322996	0.482873
AC073283.4	0.0466667	0	0	0	0.0166667	0.0933333	0.080829	0	0	0	0.0208167	0.0305505	#DIV/0!	#DIV/0!	#DIV/0!	#DIV/0!	#DIV/0!	#DIV/0!
AC073346.2	1.89	1.99667	0.696667	2.98333	2.42333	5.17667	1.96929	2.39354	1.20666	1.57507	2.34892	0.595007	-1.57848	-1.21369	-7.43062	0.427238	0.733344	0.134874
AC074117.10	0.193333	0.123333	0	0.383333	0.263333	0.136667	0.0723418	0.109697	0	0.160728	0.128582	0.0802081	-1.98276	-2.13514	#DIV/0!	0.163639	0.274366	#DIV/0!
AC074183.4	0.276667	0.143333	0.53	0	0.163333	0	0.239653	0.248261	0.917987	0	0.141539	0	#DIV/0!	-1.13953	#DIV/0!	#DIV/0!	0.981254	#DIV/0!
AC079250.1	1.25333	1.86	7.95	1.76667	1.59667	3.74333	1.16027	1.25503	6.56779	2.14262	0.516753	1.7493	-1.40957	1.16493	2.12378	0.624934	0.503319	1.16381
AC079807.2	0.323333	0.483333	0	0.503333	0.203333	0.786667	0.406735	0.110151	0	0.871799	0.0378594	0.707766	-1.5567	2.37705	#DIV/0!	0.793929	0.40388	#DIV/0!
AC079922.3	1.47	1.74333	1.25333	1.85667	1.92333	3.11667	0.295127	0.231157	0.612726	0.881892	0.303535	0.257747	-1.26304	-1.10325	-2.4867	0.235721	0.107869	0.115118
AC083899.3	0.123333	0.936667	0	0.466667	0.613333	0.533333	0.21362	0.471734	0	0.309892	0.155671	0.0929157	-3.78378	1.52717	#DIV/0!	0.283044	0.497262	#DIV/0!
AC084018.1	0.48	0.57	0.2	0.663333	1.05	0.943333	0.427551	0.315753	0.34641	0.0960902	0.363456	0.244404	-1.38194	-1.84211	-4.71667	0.37702	0.204728	0.214373
AC084219.4	0	0.13	0	0.186667	0.283333	0.46	0	0.168226	0	0.0945163	0.120139	0.274955	#DIV/0!	-2.17949	#DIV/0!	#DIV/0!	0.360729	#DIV/0!
AC091729.9	0.82	1.06667	0.363333	0.676667	0.586667	0.773333	0.389358	0.760548	0.629312	0.145717	0.240069	0.287112	1.21182	1.81818	-2.12844	0.36478	0.862976	0.4805
AC092159.2	0	0	0.22	0.05	0.0833333	0.06	0	0	0.381051	0.0866025	0.0907377	0.052915	#DIV/0!	#DIV/0!	3.66667	#DIV/0!	#DIV/0!	4.11461
AC092171.1	0.0433333	0	0.21	0.13	0.0833333	0.0266667	0.0750555	0	0.363731	0.112694	0.119304	0.046188	-3	#DIV/0!	7.875	0.372751	#DIV/0!	11.1369
AC092484.1	0.653333	0.786667	0	0.11	0.696667	0.653333	0.607069	0.617846	0	0.190526	0.111505	0.319427	5.93939	1.12919	#DIV/0!	6.74009	0.522553	#DIV/0!
AC092614.2	0	0.433333	0	0.0633333	0.116667	0.15	0	0.301386	0	0.109697	0.106927	0.259808	#DIV/0!	3.71429	#DIV/0!	#DIV/0!	2.46725	#DIV/0!
AC092675.3	0.986667	1.2	1.65333	0.796667	1.38667	0.996667	1.04987	0.523068	0.472476	0.274651	0.37899	0.402534	1.23849	-1.15556	1.65886	0.799789	0.257054	0.473851
AC093323.3	0.89	1.12	0.613333	0.836667	0.903333	0.813333	0.135277	0.0458258	0.57492	0.051316	0.380044	0.379781	1.06375	1.23985	-1.32609	0.100663	0.302579	0.455944
AC093415.2	0	0.00136333	0	0.0433333	0.0379733	0.14	0	0.00236136	0	0.0208167	0.0457681	0.101489	#DIV/0!	-27.8533	#DIV/0!	#DIV/0!	0.0437394	#DIV/0!
AC093616.4	2.20667	2.94667	14.4	2.49	3.28	2.94	0.346458	0.467582	2.54564	0.930161	0.451331	0.729932	-1.1284	-1.11312	4.89796	0.207329	0.108939	0.861876
AC093627.9	0.153333	0	0	0.26	0.0666667	0.156667	0.265581	0	0	0.265141	0.061101	0.171561	-1.69565	#DIV/0!	#DIV/0!	0.684369	#DIV/0!	#DIV/0!
AC093642.5	0.0566667	0.08	0.206667	0	0.21	0.0366667	0.0981495	0.0984886	0.357957	0	0.181934	0.0635085	#DIV/0!	-2.625	5.63636	#DIV/0!	0.331099	7.97102
AC093673.5	18.9667	13.7133	16.5333	13.3267	12.01	13.6867	3.71748	3.15939	7.41906	2.12232	0.902053	2.76955	1.42321	1.14183	1.20799	0.207512	0.159747	0.34331
AC093726.6	0.396667	0.566667	0.196667	0.316667	0.203333	0.886667	0.151767	0.208167	0.340637	0.240069	0.180093	0.204287	1.25263	2.78689	-4.50847	0.614141	1.54282	0.223758
AC093818.1	0.07	0.153333	0	0.0833333	0	0.0633333	0.07	0.125033	0	0.0737111	0	0.109697	-1.19048	#DIV/0!	#DIV/0!	0.647472	#DIV/0!	#DIV/0!
AC093838.4	3.14	2.93333	4.35	2.81	2.70333	3.14667	0.710774	1.25005	2.34367	0.655973	0.833447	0.301386	1.11744	1.08508	1.38242	0.209784	0.329514	0.436759
AC096559.1	1.27333	0.573333	1.20333	0.66	0.57	0.776667	0.393743	0.159478	0.64392	0.01	0.168226	0.337095	1.92929	1.00585	1.54936	0.344849	0.235518	0.616329
AC096677.1	7.64	10.9433	19.9067	10.8233	7.33	8.23	6.34158	1.97003	1.50071	2.32552	1.20112	1.1732	-1.41667	1.49295	2.41879	0.349429	0.209828	0.225196
AC097359.1	0.43	0.563333	0.213333	0.39	0.546667	0.993333	0.381969	0.312143	0.369504	0.155242	0.206478	0.33546	1.10256	1.03049	-4.65625	0.619638	0.398968	0.218809
AC097662.2	0.0766667	0.0233333	0	0.153333	0.02	0.143333	0.132791	0.0404145	0	0.134288	0.02	0.0416333	-2	1.16667	#DIV/0!	0.560284	1.34715	#DIV/0!
AC098820.3	0	0.113333	0	0.0366667	0.19	0.256667	0	0.126623	0	0.0635085	0.233024	0.226789	#DIV/0!	-1.67647	#DIV/0!	#DIV/0!	0.571349	#DIV/0!
AC099552.4	0.98	0.47	0	1.24333	1.37667	1.34	1.51918	0.455741	0	0.759561	0.640338	0.425323	-1.26871	-2.92908	#DIV/0!	0.758243	0.211982	#DIV/0!
AC099850.1	0.8	0	0.333333	0.206667	0.34	0.293333	1.18389	0	0.57735	0.215484	0.355949	0.295014	3.87097	#DIV/0!	1.13636	4.04582	#DIV/0!	1.31404
AC103965.1	2.54333	3.49	1.47667	4.17	3.4	3.28667	0.81525	0.965971	1.29214	1.51595	0.498698	0.174738	-1.63958	1.02647	-2.22573	0.170669	0.185639	0.227402
AC104135.3	1.22	0.7	0.123333	0.87	0.983333	0.786667	0.580259	0.07	0.21362	0.043589	0.122202	0.057735	1.4023	-1.40476	-6.37838	0.387202	0.0655583	0.15692
AC104389.28	0.136667	0.01	0	0.06	0.0533333	0.0266667	0.140119	0.0173205	0	0.103923	0.0680686	0.046188	2.27778	-5.33333	#DIV/0!	2.64692	0.232906	#DIV/0!
AC104534.3	2.29667	2.95	12.0767	2.17667	1	3.7	2.13102	2.93511	10.6928	1.95679	1.73205	6.40859	1.05513	2.95	3.26396	0.787027	3.40208	3.6657
AC104654.2	0.123333	0.323333	0	0.0633333	0.42	0.09	0.21362	0.428991	0	0.109697	0.727461	0.155885	1.94737	-1.29897	#DIV/0!	2.75399	0.969749	#DIV/0!
AC105344.2	0.0333333	0.0366667	0	0.12	0.0566667	0.0666667	0.057735	0.0635085	0	0.111355	0.0737111	0.11547	-3.6	-1.54545	#DIV/0!	0.315132	0.809215	#DIV/0!
AC108142.1	1.05	0.626667	0.416667	0.976667	0.76	0.983333	0.471275	0.149778	0.388887	0.555368	0.266646	0.0737111	1.07509	-1.21277	-2.36	0.449654	0.202099	0.229065
AC108463.1	0	0.41	0	0.413333	1.94333	0.17	0	0.41	0	0.715914	0.551392	0.294449	#DIV/0!	-4.73984	#DIV/0!	#DIV/0!	0.126616	#DIV/0!
AC108488.3	9.39333	6.74333	7.94667	8.79667	5.86667	5.84667	3.5576	1.24484	1.07547	1.88877	0.330051	0.64392	1.06783	1.14943	1.35918	0.268408	0.12807	0.136923
AC108488.4	0.586667	0.343333	0.54	0.93	0.57	0.146667	0.183394	0.126623	0.935307	0.53563	0.0458258	0.145029	-1.58523	-1.66019	3.68182	0.238669	0.131268	4.23958
AC109586.1	0.126667	0.0666667	0.266667	0.25	0.116667	0.0433333	0.219393	0.11547	0.46188	0.226053	0.0288675	0.0750555	-1.97368	-1.75	6.15385	0.571554	0.57723	8.70285
AC113189.5	1.46333	1.58667	3.62333	0.956667	1.45333	2.55	0.743797	0.803389	1.18682	0.319427	0.540031	0.595063	1.52962	1.09174	1.42092	0.537071	0.395873	0.32993
AC114772.1	1.51	2.4	1.47667	2.21667	2.58333	1.79667	0.461303	0.943981	0.918767	0.599361	0.289885	0.922515	-1.46799	-1.07639	-1.2167	0.160451	0.219389	0.382794
AC125232.1	1.25	1.65333	2.31	1.61333	2.11333	1.21	1.14241	0.957201	3.19798	0.499633	0.0929157	1.05929	-1.29067	-1.27823	1.90909	0.431658	0.262255	1.80541
AC130352.1	2.11667	3.25	2.59	3.52333	3.19	2.78333	0.413562	0.911482	0.606218	0.110604	0.697782	0.988753	-1.66457	1.01881	-1.07465	0.0686373	0.20921	0.228555
AC132192.1	3.19	0.916667	0	0.74	0.956667	0.65	4.47072	1.58771	0	1.28172	0.25482	1.12583	4.31081	-1.04364	#DIV/0!	5.54524	0.969452	#DIV/0!
AC133528.2	1.08333	1.13667	0	1.51	1.31667	0.57	1.87639	0.514717	0	1.54619	0.74715	0.60803	-1.39385	-1.15836	#DIV/0!	0.833435	0.361849	#DIV/0!
AC135048.13	1.51333	0.613333	0	1.71667	2.34	2.19	1.32576	1.06232	0	1.62863	0.334515	2.33673	-1.13436	-3.81522	#DIV/0!	0.657241	0.262999	#DIV/0!
AC137932.6	0.663333	0.6	0.623333	0.663333	0.29	0.46	0.491664	0.438634	0.548118	0.447698	0.29	0.228692	1	2.06897	1.35507	0.578763	1.47968	0.790288
AC137934.1	0.143333	0.23	0.173333	0.0633333	0.0933333	0.0633333	0.162583	0.01	0.300222	0.0550757	0.0378594	0.011547	2.26316	2.46429	2.73684	1.86756	0.580427	2.75196
AC138783.12	0.176667	0.403333	0	0.316667	0.21	0.27	0.305996	0.698594	0	0.100167	0.281603	0.467654	-1.79245	1.92063	#DIV/0!	0.567122	2.42897	#DIV/0!
AC139100.2	0.03	0.0133333	0.116667	0.143333	0.0366667	0.04	0.0519615	0.023094	0.202073	0.112398	0.0351188	0.069282	-4.77778	-2.75	2.91667	0.229754	0.415531	4.12479
AC141586.5	0.79	1.18333	0.933333	0.56	0.49	0.393333	0.482183	0.595343	0.808538	0.350856	0.264575	0.155027	1.41071	2.41497	2.37288	0.712411	1.029	1.30386
AC142401.2	60.3367	42.4567	29.0167	38.3833	44.6733	39.9167	10.9455	18.7531	7.91463	10.1018	11.3765	4.77102	1.57195	-1.05221	-1.37565	0.2901	0.279758	0.124985
AC144521.1	0.0166667	0.0733333	0	0.0133333	0.0366667	0.0366667	0.0288675	0.0635085	0	0.023094	0.0351188	0.0208167	1.25	2	#DIV/0!	1.76777	1.49102	#DIV/0!
AC147651.3	0.16	0.11	0	0.19	0.17	0.383333	0.072111	0.1	0	0.166433	0.168226	0.221435	-1.1875	-1.54545	#DIV/0!	0.478949	0.502	#DIV/0!
AC156455.1	0.236667	0.45	1.12667	0.646667	0.496667	0.836667	0.276104	0.653835	0.283784	0.190088	0.361432	0.266333	-2.73239	-1.1037	1.34661	0.254213	0.850051	0.315593
AC159540.1	0.14	0.0833333	0	0.183333	0.133333	0.14	0.0916515	0.0288675	0	0.162583	0.137961	0.0888819	-1.30952	-1.6	#DIV/0!	0.485979	0.393738	#DIV/0!
AC159540.2	0.193333	0.286667	0.276667	0.19	0	0.38	0.174738	0.257941	0.479201	0.32909	0	0.390384	1.01754	#DIV/0!	-1.37349	1.14775	#DIV/0!	0.846505
AC187652.1	0.28	0.593333	0	0.17	0	0.47	0.484974	1.02768	0	0.294449	0	0.0556776	1.64706	#DIV/0!	#DIV/0!	2.32929	#DIV/0!	#DIV/0!
ACAA1	5.50667	5.09	4.26	5.04333	4.02	4.83333	0.381095	0.748064	0.605062	0.78015	0.919946	0.0550757	1.09187	1.26617	-1.13459	0.106829	0.198817	0.072508
ACAA2	5.36333	3.71667	2.88667	3.90667	4.13667	2.9	0.803077	0.273922	0.584494	0.596853	0.170392	0.427902	1.37287	-1.113	-1.00462	0.169558	0.0437967	0.143984
ACACA	4.44333	5.54	6.68	4.88333	5.87	7.82667	0.403774	0.537773	0.598582	0.271539	0.75505	0.687701	-1.09902	-1.05957	-1.17166	0.0559658	0.0878074	0.0618416
ACACB	1.66333	1.41333	2.29667	1.47	1.31333	1.36667	0.437759	0.136504	0.44658	0.052915	0.24379	0.215484	1.13152	1.07614	1.68049	0.173533	0.130009	0.242887
ACAD10	1.5	1.66333	2.10667	1.58667	1.53333	1.84667	0.518845	0.15695	0.185831	0.253246	0.15885	0.125831	-1.05778	1.08478	1.14079	0.207925	0.0877626	0.0734142
ACAD11	0.223333	0.243333	0.19	0.0466667	0.201323	0.136667	0.312143	0.395769	0.32909	0.080829	0.241063	0.126623	4.78571	1.20867	1.39024	6.1495	1.40938	1.57665
ACAD8	2.68	2.05	1.27333	1.85333	1.63333	1.52333	0.546717	0.383014	0.402161	0.21362	0.769697	0.214554	1.44604	1.2551	-1.19634	0.195619	0.367338	0.16689
ACAD9	15.1133	11.8167	9.22667	12.5	11.36	12.3367	2.2272	0.170392	0.663049	1.88167	0.808517	1.39249	1.20907	1.0402	-1.33707	0.147052	0.0436116	0.0577791
ACADM	1.20667	1.87333	2.63667	1.61667	2.06	1.58333	0.180093	0.190875	1.18112	0.344287	0.297153	0.107858	-1.33978	-1.09964	1.66526	0.112064	0.0927239	0.435636
ACADS	5.77667	5.09667	7.08667	5.50667	4.29667	4.92333	0.511599	0.606822	1.39518	0.185831	0.690097	1.42567	1.04903	1.18619	1.4394	0.0574011	0.136922	0.290998
ACADSB	1.14667	1.26667	0.62	1.21333	1.08333	1.08	0.315647	0.440606	0.246374	0.20306	0.0321455	0.286182	-1.05814	1.16923	-1.74194	0.175777	0.235669	0.158304
ACADVL	32.9867	32.5833	34.8	34.0167	34.69	32.3433	4.55237	3.99443	5.02331	1.6447	7.99039	1.70036	-1.03122	-1.06465	1.07596	0.08187	0.141499	0.0954314
ACAP1	0.116667	0.163333	0.153333	0.193333	0.0433333	0.206667	0.125831	0.141892	0.265581	0.188768	0.0416333	0.0404145	-1.65714	3.76923	-1.34783	0.506872	2.81876	0.746649
ACAP2	1.24	1.46	0.873333	1.82333	1.84	1.30333	0.150997	0.23516	0.083865	0.178979	0.295127	0.145029	-1.47043	-1.26027	-1.49237	0.0614124	0.104134	0.0568627
ACAP3	9.65333	8.49333	10.2533	7.79667	8.12667	8.61667	0.704935	2.95913	1.50048	0.685954	0.820081	0.363639	1.23814	1.04512	1.18994	0.0817333	0.218869	0.104635
ACAT1	5.18	4.50667	3.90333	5.38667	4.52667	4.55	1.22111	0.505206	0.920887	0.165025	0.82549	0.777367	-1.0399	-1.00444	-1.16567	0.13198	0.123043	0.144274
ACAT2	1.57	1.03	0.976667	1.11667	1.03667	2	0.36428	0.217025	0.231805	0.207926	0.273008	0.321403	1.40597	-1.00647	-2.04778	0.241493	0.19347	0.0808121
ACBD3	3.94667	4.86333	8.52	5.59667	6.04333	5.77333	1.6996	0.262742	1.95072	0.868351	0.0404145	1.12873	-1.41807	-1.24263	1.47575	0.186362	0.0252926	0.256521
ACBD4	1.65333	0.8	0.936667	1.15	1.08667	1.63	0.595343	0.634114	0.258134	0.205183	0.226789	0.18735	1.43768	-1.35833	-1.74021	0.333567	0.34839	0.0990652
ACBD5	5.04	5.35	4.09667	5.10333	4.72667	4.52333	0.661438	0.407799	0.258134	1.00922	0.859205	0.80829	-1.01257	1.13188	-1.10415	0.135329	0.128811	0.0990762
ACBD6	6.54667	9.41	6.35333	7.49	6.51	8.33	0.352751	1.11584	1.43514	1.37503	1.26503	1.11369	-1.14409	1.44547	-1.31112	0.0965498	0.189979	0.115586
ACCS	1.81333	1.34333	0.603333	1.58667	1.77667	1.23667	0.595343	0.197315	0.590452	0.678921	0.300056	0.306649	1.14286	-1.32258	-2.04972	0.355868	0.0977073	0.284369
ACD	15.0667	14.26	12.48	14.4033	11.8	13.5867	2.91675	3.06394	1.21503	2.81394	1.02191	0.899685	1.04605	1.20847	-1.08868	0.166106	0.161631	0.0624421
ACER2	0.143333	0.06	0	0.0833333	0.173333	0.153333	0.145029	0.0793725	0	0.0737111	0.156312	0.138684	1.72	-2.88889	#DIV/0!	1.3346	0.319965	#DIV/0!
ACER3	0.83	1.02333	1.05333	0.69	0.903333	0.926667	0.19	0.200083	0.388887	0.130767	0.106927	0.353601	1.2029	1.13284	1.13669	0.206393	0.149489	0.348448
ACIN1	14.84	15.0567	15.8867	13.8467	14.5533	13.86	2.12111	1.46936	0.964227	1.20172	0.665307	0.951683	1.07174	1.03459	1.14622	0.103469	0.0643705	0.0606471
ACLY	118.093	129.377	98.4467	116.917	128.343	111.75	5.45679	13.0523	11.4626	2.2228	5.76966	7.33957	1.01006	1.00805	-1.13513	0.0291381	0.064281	0.0679928
ACO1	12.0167	14.5833	9.40333	12.1833	15.1533	19.48	2.02268	0.480035	1.8664	0.285715	1.22083	0.150997	-1.01387	-1.03909	-2.07161	0.0967776	0.0483569	0.0553586
ACO2	22.87	23.08	21.1967	22.53	21.7833	22.8833	3.49039	1.09	2.90973	1.80219	1.42606	3.18095	1.01509	1.05953	-1.07957	0.100985	0.0493793	0.104479
ACOT11	0.0533333	0.0366667	0.0933333	0.03	0.0133333	0.02	0.0503322	0.0321455	0.161658	0.03	0.0057735	0.02	1.77778	2.75	4.66667	1.4113	1.55247	5.3886
ACOT13	1.62	1.8	1.67667	2.05667	1.79333	1.67333	0.455082	0.443959	0.023094	0.723418	0.241316	0.550121	-1.26955	1.00372	1.00199	0.204715	0.162817	0.190353
ACOT2	13.0133	12.66	4.67667	10.97	10.5367	10.0233	1.73117	1.32408	0.875062	0.963795	1.33844	0.950491	1.18627	1.20152	-2.14326	0.109188	0.114143	0.0565075
ACOT7	15.9367	18.12	22.0067	16.98	15.76	15.3533	3.11013	2.67501	2.96517	0.930645	2.03295	0.386825	-1.06547	1.14975	1.43335	0.109841	0.130136	0.113436
ACOT8	11.5067	7.46333	10.5867	7.24333	7.08333	10.1933	3.22344	0.450814	4.22453	0.787041	0.295014	2.57444	1.58859	1.05365	1.03859	0.275583	0.0446332	0.283176
ACOT9	6.24	6.80667	8.55	6.17	5.94333	5.79667	0.278747	0.925113	3.15715	0.677348	0.150111	0.878427	1.01135	1.14526	1.47499	0.0692047	0.0914063	0.339904
ACOX1	1.55	1.71	1.81667	1.57667	1.79	1.42	0.0818535	0.156205	0.195533	0.110151	0.387427	0.3995	-1.0172	-1.04678	1.27934	0.0497072	0.129573	0.222493
ACOX2	8.10333	6.9	4.92	6.98	7.01667	5.54667	2.12961	0.38223	1.77527	0.616523	0.1823	0.651255	1.16094	-1.01691	-1.12737	0.185833	0.0347382	0.194325
ACOX3	3.86	3.75667	4.98333	3.9	3.36333	3.96	0.485077	0.374344	1.06514	0.591016	0.535195	1.31773	-1.01036	1.11695	1.25842	0.112497	0.121076	0.287344
ACP1	23.92	15.91	14.8867	18.83	16.6333	14.34	2.87397	2.59761	3.24608	0.905373	1.10564	2.29523	1.27031	-1.04546	1.03812	0.0949133	0.0973504	0.162122
ACP2	8.85	7.02	5.04667	8.49667	6.79333	6.20667	3.03778	0.799937	1.39701	0.352184	0.447474	0.71905	1.04158	1.03337	-1.22985	0.207917	0.078526	0.140873
ACP5	0.786667	0.116667	0.45	0.13	0.326667	0.586667	0.591805	0.023094	0.779423	0.135277	0.130128	0.335012	6.05128	-2.8	-1.3037	4.4861	0.091721	0.807658
ACP6	1.23333	1.12	1.75	0.85	1.26667	0.97	0.263881	0.301993	0.828191	0.470319	0.130512	0.421545	1.45098	-1.13095	1.80412	0.496974	0.147357	0.669254
ACPL2	0.36	0.21	0.0966667	0.0933333	0.213333	0.363333	0.260576	0.21	0.167432	0.0907377	0.0907377	0.0680686	3.85714	-1.01587	-3.75862	2.69915	0.617601	0.267607
ACPP	0.04	0.0366667	0.123333	0.0866667	0.14	0.12	0.069282	0.0550757	0.21362	0.0288675	0.052915	0.115326	-2.16667	-3.81818	1.02778	0.469995	0.234209	1.17539
ACRC	0.556667	0.34	0.59	0.423333	0.57	0.193333	0.217332	0.209523	0.554346	0.194251	0.04	0.200333	1.31496	-1.67647	3.05172	0.457396	0.213597	2.46448
ACRV1	0.0266667	0.0666667	0	0.0433333	0.153333	0.19	0.046188	0.0832666	0	0.0750555	0.0945163	0.32909	-1.625	-2.3	#DIV/0!	0.870285	0.34963	#DIV/0!
ACSF2	1.20667	1.38	2.3	1.29	1.33	2.33	0.191398	0.199249	0.115326	0.262107	0.0608276	0.138924	-1.06906	1.03759	-1.01304	0.139207	0.090729	0.0443995
ACSF3	2.56	2	2.24333	1.90667	1.69	2.42	0.763741	0.294618	0.530126	0.215019	0.443058	0.628649	1.34266	1.18343	-1.07875	0.247236	0.205466	0.18795
ACSL1	7.48667	6.66333	6.04667	7.41	7.54	7.58333	2.03962	0.565184	1.36866	0.439659	1.10313	0.821361	1.01035	-1.13157	-1.25413	0.162642	0.0862854	0.115517
ACSL3	3.40333	5.41667	6.45667	4.64333	5.87333	7.35667	0.19218	0.877572	0.784241	0.0680686	0.439242	1.26338	-1.36435	-1.08431	-1.13939	0.0246877	0.0950127	0.106586
ACSL4	11.2433	11.9433	10.0233	12.59	12.31	14.9133	1.72512	2.90145	1.521	0.775048	1.33974	1.36782	-1.11977	-1.0307	-1.48786	0.0852401	0.149112	0.0688035
ACSL5	1.99333	2.52	3.64333	2.20333	2.3	2.96	0.572742	0.52	1.12518	0.333816	0.12	0.513907	-1.10535	1.09565	1.23086	0.169664	0.134639	0.25177
ACSM3	0.14	0.123333	0	0.153333	0.0533333	0.0633333	0.242487	0.0378594	0	0.080829	0.0503322	0.0776745	-1.09524	2.3125	#DIV/0!	0.954394	1.32497	#DIV/0!
ACSM5	0.353333	0.716667	1.1	0.89	0.63	0.723333	0.360185	0.325628	0.62554	0.293087	0.0888819	0.196044	-2.51887	1.13757	1.52074	0.245545	0.312469	0.553101
ACSS1	0.0133333	0.0208933	0	0.0233333	0.00666667	0.0633333	0.023094	0.0338939	0	0.0208167	0.011547	0.0585947	-1.75	3.134	#DIV/0!	0.642776	4.29394	#DIV/0!
ACSS2	4.54	6.76	6.98667	6.28333	6.19	9.30667	0.798812	1.12929	1.96978	0.621798	0.47697	0.664254	-1.38399	1.09208	-1.33206	0.0842124	0.115996	0.126053
ACSS3	0.313333	0.616667	0.81	0.353333	0.506667	0.706667	0.0832666	0.265393	0.0781025	0.0288675	0.184481	0.333816	-1.12766	1.21711	1.14623	0.142343	0.39613	0.319056
ACTA1	0.11	0.24	0.306667	0.313333	0.0266667	0.0966667	0.11	0.245153	0.531162	0.181475	0.046188	0.083865	-2.84848	9	3.17241	0.234228	10.4485	3.54813
ACTA2	2.44333	2.42	5.70667	2.56667	2.58667	5.07333	0.72968	0.455082	2.14826	0.546382	0.202073	1.19818	-1.05048	-1.06887	1.12484	0.201567	0.109992	0.288603
ACTB	1017.24	1043.3	608.01	1069.37	1010.53	862.16	45.1488	45.1488	41.4991	0	224.221	112.056	-1.05125	1.03243	-1.418	0.0243757	0.134751	0.0597719
ACTG1	2056.71	1386.15	679.75	1479.49	1412.61	1534.73	860.262	161.67	20.7326	0	115.84	95.6785	1.39015	-1.01909	-2.25779	0.335705	0.080774	0.0177475
ACTL6A	7.63667	9.87333	7.15	9.16	10.84	8.37667	0.366652	2.35284	3.03079	0.504777	0.950947	1.55436	-1.19948	-1.09791	-1.17156	0.03518	0.133536	0.228031
ACTL8	0	0.3	0	0.216667	0.116667	0.08	0	0.217945	0	0.170098	0.106927	0.069282	#DIV/0!	2.57143	#DIV/0!	#DIV/0!	1.73629	#DIV/0!
ACTN1	41.1933	38.6067	38.5067	40.1533	40.69	34.5467	2.28937	1.29265	3.08806	1.60506	1.47652	5.29544	1.0259	-1.05396	1.11463	0.0405484	0.0270467	0.111328
ACTN4	185.917	215.243	221.397	184.537	195.407	199.94	8.22451	33.902	22.2354	12.2067	6.51828	11.1717	1.00748	1.10151	1.10732	0.0462874	0.102389	0.0734753
ACTR10	5.93667	8.03333	10.4033	9.05667	8.87	9.31667	0.890524	1.55696	3.25954	0.98612	0.493254	0.992186	-1.52555	-1.10415	1.11664	0.0701488	0.105432	0.213342
ACTR1A	26.77	38.1433	25.6133	32.7933	38.08	34.1433	3.86703	4.42946	3.06715	0.410163	2.63188	2.25003	-1.225	1.00166	-1.33303	0.0683365	0.0781517	0.0591992
ACTR1B	17.12	18.7	23.71	18.6433	18.73	17.6033	1.35967	4.52075	6.78624	0.966557	0.864349	1.54617	-1.08898	-1.0016	1.3469	0.050284	0.141868	0.232818
ACTR2	29.1733	32.6433	20.1167	35.9633	37.1967	35.0067	4.12626	4.46099	2.04671	1.83064	3.74626	3.50532	-1.23275	-1.13949	-1.74018	0.0704018	0.0860141	0.0473615
ACTR3	8.26	11.2767	10.28	10.6467	11.5633	10.93	0.272213	1.005	1.28234	0.566068	1.31226	0.84006	-1.28894	-1.02542	-1.06323	0.0280194	0.0812446	0.0795617
ACTR3B	2.12	1.32	1.59333	1.63	1.17333	1.11667	0.18735	0.31225	0.205508	0.229129	0.196554	0.359212	1.30061	1.125	1.42687	0.124682	0.18827	0.28551
ACTR5	6.33	8.8	4.89	7.46667	7.74333	5.92	0.546168	1.52568	1.73589	1.37715	1.02256	1.35044	-1.17957	1.13646	-1.21063	0.0996654	0.142997	0.201234
ACTR6	0.666667	0.866667	1.85	0.743333	0.58	1.05667	0.106927	0.254231	0.695414	0.173877	0.213776	0.260064	-1.115	1.49425	1.75079	0.14686	0.40639	0.454165
ACTR8	7.96667	6.16	3.85667	6.20667	6.04667	5.76667	2.5972	0.730821	0.557345	0.582866	0.1861	0.515978	1.28357	1.01874	-1.49525	0.251418	0.0720904	0.0656302
ACTRT3	0.353333	0.426667	3.16333	0.633333	0.2	0.766667	0.0404145	0.332616	1.48194	0.244404	0.173205	0.295353	-1.79245	2.13333	4.12609	0.129644	1.43517	1.44487
ACVR1	7.17333	10.2633	10.1633	8.79333	10.4367	10.2567	3.87341	2.05858	1.22153	1.21385	1.22769	1.6713	-1.22584	-1.01689	-1.00918	0.262499	0.132019	0.115837
ACVR1B	2.47667	2.21333	2.32	2.4	2.28333	2.75333	0.818189	0.48346	0.623859	0.228692	0.75162	0.731049	1.03194	-1.03163	-1.18678	0.20485	0.221093	0.183842
ACVR2A	0.246667	0.25	0.686667	0.203333	0.286667	0.226667	0.0602771	0.03	0.360185	0.144338	0.110151	0.0907377	1.21311	-1.14667	3.02941	0.525813	0.202686	1.15409
ACVR2B	0.276667	0.473333	0.876667	0.37	0.296667	0.286667	0.380044	0.244199	0.361985	0.186815	0.204287	0.193477	-1.33735	1.59551	3.05814	0.631814	0.792604	1.39697
ACVRL1	0	0.0466667	0.22	0.02	0.0233333	0.0366667	0	0.080829	0.381051	0.034641	0.0057735	0.0057735	#DIV/0!	2	6	#DIV/0!	2.02031	6.02474
ACY1	5.29	6.7	7.55333	6.24667	5.71333	6.12	0.23516	0.381969	2.76039	0.575529	0.589435	0.360555	-1.18084	1.1727	1.2342	0.0500162	0.0798061	0.263772
ACYP1	2.55	3.14	1.48	3.24333	2.75667	3.8	1.75548	1.02587	1.53795	0.813962	1.25437	0.84006	-1.2719	1.13906	-2.56757	0.332612	0.368387	0.238897
ACYP2	0.316667	0.923333	1.10333	1	0.95	1.07	0.207445	0.38553	0.283784	0.415812	0.087178	0.225389	-3.15789	-1.02888	1.03115	0.141858	0.239893	0.197922
AD000090.2	0.85	0.653333	0.403333	0.47	0.27	0.3	0.379868	0.111505	0.698594	0.47	0.265141	0.295127	1.80851	2.41975	1.34444	1.14367	1.39247	1.54617
ADA	0.82	0.533333	0.316667	0.673333	0.57	0.396667	0.545069	0.092376	0.548483	0.228108	0.212838	0.147422	1.21782	-1.06875	-1.25263	0.524568	0.222359	0.816491
ADAL	1.51333	1.21333	0.843333	1.31333	1.3	1.19333	0.230723	0.21362	0.446132	0.472264	0.425323	0.150444	1.15228	-1.07143	-1.41502	0.25984	0.200206	0.221889
ADAM10	4.86333	6.20667	4.06333	6.14667	6.59	6.99333	0.315013	0.693494	0.763763	1.38298	0.420357	0.982768	-1.26388	-1.06176	-1.72108	0.106955	0.0699606	0.0787284
ADAM11	0.0933333	0.0866667	0	0.04	0.01	0	0.106927	0.0776745	0	0.034641	0.0173205	0	2.33333	8.66667	#DIV/0!	1.9347	9.75819	#DIV/0!
ADAM12	19.2467	19.58	14.3933	21.9867	23.2367	17.79	1.83522	2.25874	1.56129	0.409919	2.47761	1.71292	-1.14236	-1.18676	-1.23599	0.0491038	0.0764225	0.0677518
ADAM15	13.64	13.4767	11.25	13.6567	12.91	14.1933	3.69801	3.3573	0.451774	0.620833	2.49838	0.528804	-1.00122	1.04389	-1.26163	0.15852	0.190122	0.0250681
ADAM17	2.19667	3.63667	2.47667	2.81667	3.49	4.69667	0.708896	1.06039	0.834286	0.168622	0.416173	0.474271	-1.28225	1.04202	-1.89637	0.147786	0.189523	0.107066
ADAM19	2.86667	2.56667	4.10333	2.77333	2.40667	1.47667	0.803077	0.793872	0.225019	0.0862168	0.500533	0.463717	1.03365	1.06648	2.77878	0.16821	0.229498	0.511431
ADAM22	0.296667	0.386667	0.45	0.39	0.526667	0.36	0.102632	0.0945163	0.072111	0.104403	0.175024	0.181934	-1.31461	-1.36207	1.25	0.192111	0.174866	0.382617
ADAM23	1.97	2.38	2.62667	2.87333	2.45667	2.74667	0.603987	0.93504	0.797768	0.39879	0.191398	0.485421	-1.45854	-1.03221	-1.04569	0.133217	0.224026	0.194015
ADAM28	0.03	0.0933333	0	0.03	0.0150633	0.0433333	0.03	0.057735	0	0.0519615	0.0129399	0.0251661	1	6.19606	#DIV/0!	1.1547	3.78685	#DIV/0!
ADAM32	0.133333	0.106667	0.113333	0.0533333	0.0433333	0.0266667	0.0723418	0.051316	0.196299	0.011547	0.0251661	0.011547	2.5	2.46154	4.25	0.843171	1.07176	4.3808
ADAM8	0.593333	0.596667	0.77	0.253333	0.623333	0.396667	0.353459	0.0737111	0.487545	0.190875	0.11547	0.138684	2.34211	-1.04469	1.94118	1.29881	0.123054	0.810619
ADAM9	15.6567	21.99	19.2867	21.4633	22.4267	25.7467	0.767876	2.87752	1.48998	1.8194	3.21979	3.01271	-1.37088	-1.01986	-1.33495	0.0412452	0.10997	0.0606418
ADAMTS1	15.6767	17.34	126.307	13.9533	11.4267	10.8167	2.73887	1.33787	14.2907	1.44431	0.930072	1.54937	1.12351	1.5175	11.677	0.131724	0.0982597	1.2306
ADAMTS12	6.05333	5.65333	4.63333	5.95333	6.44667	6.80667	0.542433	0.0472582	1.34805	0.234379	0.497024	0.791033	1.0168	-1.14033	-1.46906	0.0574579	0.0392635	0.123127
ADAMTS13	0.106667	0.05	0	0.06	0.02464	0.126667	0.159478	0.0866025	0	0.052915	0.0233878	0.0763763	1.77778	2.02922	#DIV/0!	1.78166	2.31395	#DIV/0!
ADAMTS14	0.0833333	0.0733333	0.25	0.213333	0.133333	0.183333	0.0723418	0.011547	0.221133	0.205994	0.0404145	0.137961	-2.56	-1.81818	1.36364	0.292836	0.108462	0.914308
ADAMTS16	0.873333	1.18	4.34667	1.11333	0.793333	0.706667	0.16773	0.508626	1.65712	0.567215	0.315331	0.297377	-1.27481	1.48739	6.15094	0.246587	0.503508	2.0165
ADAMTS18	0.16	0.226667	0.42	0.136667	0.103333	0.14	0.0781025	0.0305505	0.132288	0.0814453	0.090185	0.08544	1.17073	2.19355	3	0.520691	1.1184	1.18952
ADAMTS2	0.426667	0.206667	1.02	0.286667	0.256667	0.203333	0.355012	0.136137	0.3245	0.185831	0.110151	0.115902	1.48837	-1.24194	5.01639	0.90638	0.365486	1.8906
ADAMTS3	0.233333	0.133333	0.36	0.196667	0.19	0.15	0.0665833	0.070946	0.355106	0.0404145	0.234307	0.043589	1.18644	-1.425	2.4	0.240877	0.544165	1.42488
ADAMTS5	0.41	0.37	0.67	0.36	0.23	0.31	0.0458258	0.19	0.190788	0.103923	0.0655744	0.185203	1.13889	1.6087	2.16129	0.203546	0.545521	0.825834
ADAMTS6	0.396667	0.593333	1.93	0.386667	0.476667	0.316667	0.238607	0.080829	0.849647	0.190351	0.151767	0.0950438	1.02586	1.24476	6.09474	0.460376	0.248881	1.87485
ADAMTS7	0.196667	0.0866667	0.0933333	0.0933333	0.06	0.0633333	0.198578	0.070946	0.161658	0.0862168	0.05	0.070946	2.10714	1.44444	1.47368	1.66489	0.974175	1.75504
ADAMTS8	0.0433333	0.12	0.25	0.03	0.0133333	0	0.0450925	0.10583	0.217945	0.0360555	0.023094	0	1.44444	9	#DIV/0!	1.32577	10.0995	#DIV/0!
ADAMTS9	0.116667	0.0433333	0	0.0559433	0.0357433	0.0133333	0.202073	0.0288675	0	0.0650859	0.0557652	0.023094	2.08544	1.21235	#DIV/0!	2.51223	1.18741	#DIV/0!
ADAMTSL1	7.58667	7.71	17.6	6.99333	6.93	7.94	1.12082	1.03595	1.5001	0.257747	0.574717	0.121655	1.08484	1.11255	2.21662	0.0953676	0.101423	0.110827
ADAP1	0.15	0	0.376667	0	0	0.0133333	0.234307	0	0.0450925	0	0	0.023094	#DIV/0!	#DIV/0!	28.25	#DIV/0!	#DIV/0!	28.3174
ADAR	15.71	16.0067	12.2	17.7067	18.7033	20.41	3.38013	1.41161	0.756241	0.345302	0.460036	0.650231	-1.1271	-1.16847	-1.67295	0.110666	0.0452378	0.0240522
ADARB1	0.506667	0.676667	1.16333	0.6	0.696667	0.71	0.204042	0.0550757	0.417892	0.26	0.146401	0.111355	-1.18421	-1.02956	1.6385	0.288415	0.126375	0.370794
ADAT1	3.51667	4.29	4.49333	4.73333	4.60333	3.73333	0.855005	0.44911	1.18888	0.773585	0.916752	0.890468	-1.34597	-1.07304	1.20357	0.125662	0.121056	0.247536
ADAT2	1.41333	1.24	0.89	1.39333	1.62667	1.12333	0.427239	0.353836	0.556507	0.316596	0.270062	0.147422	1.01435	-1.31183	-1.26217	0.221469	0.145296	0.292255
ADC	0.836667	0.266667	0.233333	0.396667	0.54	1.05667	0.540031	0.0503322	0.204287	0.266333	0.06245	0.0057735	2.10924	-2.025	-4.52857	1.13418	0.0631117	0.111622
ADCK1	0.866667	1.21	1.08333	1.4	1.34333	1.26	0.33546	0.06245	0.619785	0.629841	0.345302	0.28931	-1.61538	-1.11019	-1.16308	0.212115	0.136345	0.306013
ADCK2	7.91667	8.74	12.2333	9.41	7.81667	10.0733	0.272274	1.65502	1.80056	1.34213	1.55288	0.852897	-1.18863	1.11812	1.21443	0.0712637	0.177173	0.119056
ADCK3	1.00333	1.01	0.866667	0.776667	0.773333	0.813333	0.306649	0.346554	0.427707	0.092376	0.29023	0.349476	1.29185	1.30603	1.06557	0.244606	0.383436	0.402564
ADCK4	5.03667	5.22667	7.14667	4.69667	3.70667	4.22	0.622923	1.32851	0.905888	0.141539	1.00605	0.413884	1.07239	1.41007	1.69352	0.078815	0.302726	0.156704
ADCK5	3.17667	3.79	2.95	3.07667	2.43	2.44333	1.21006	0.111355	0.786193	0.540771	0.919946	0.447921	1.0325	1.55967	1.20737	0.25008	0.341926	0.225483
ADCY10	0.0666667	0.286667	0.26	0.183333	0.366667	0.213333	0.0650641	0.231157	0.450333	0.102144	0.198578	0.070946	-2.75	-1.27907	1.21875	0.235936	0.438451	1.24101
ADCY10P1	0.02	0.0266667	0	0.09	0.00136667	0.09	0.034641	0.046188	0	0.0360555	0.00236714	0.108167	-4.5	19.5122	#DIV/0!	0.228089	27.5944	#DIV/0!
ADCY3	11.8467	9.48	9.80667	10.1667	9.26	9.95667	0.386307	1.77147	1.82927	1.10862	0.540648	0.752684	1.16525	1.02376	-1.0153	0.0765701	0.115715	0.114452
ADCY6	1.58333	1.77	1.93333	1.77667	1.64333	2.07	0.238607	0.373631	0.894725	0.187172	0.517333	0.432782	-1.12211	1.07708	-1.07069	0.0946065	0.2357	0.273835
ADCY7	1.61667	1.65667	2.66333	1.68333	1.43	1.93667	0.158219	0.518684	0.220076	0.292632	0.3747	0.306649	-1.04124	1.15851	1.37522	0.110617	0.273077	0.141807
ADCY8	13.74	11.4067	15.46	14.51	11.2667	15.6267	0.87178	1.70089	1.2287	0.301993	0.972077	0.406981	-1.05604	1.01243	-1.01078	0.0365065	0.1007	0.0477714
ADCY9	0.77	0.746667	1.01333	0.506667	0.49	0.48	0.628649	0.190875	0.360185	0.145717	0.147986	0.0984886	1.51974	1.52381	2.11111	0.759497	0.348107	0.500237
ADCYAP1R1	0.226667	0.0766667	0.203333	0.116667	0.106667	0.0566667	0.132035	0.011547	0.17673	0.0351188	0.0635085	0.0251661	1.94286	-1.3913	3.58824	0.735493	0.254853	2.02205
ADD1	11.9667	11.9467	12.4	10.7633	11.8133	12.96	0.561456	0.563678	0.48775	0.78143	0.912433	0.93787	1.1118	1.01129	-1.04516	0.0554871	0.0528451	0.0454991
ADD3	3.18333	3.92333	2.86333	3.5	3.88333	5.43	0.728583	1.00201	0.359212	0.370405	0.77106	0.569298	-1.09948	1.0103	-1.89639	0.132411	0.188697	0.0497753
ADH5	11.0267	16.1933	15	15.7667	16.3733	15.9167	0.450814	1.15245	2.57379	0.240278	1.28702	3.02887	-1.42987	-1.01112	-1.06111	0.0176177	0.0605469	0.139415
ADI1	11.1033	10.3567	13.3667	10.7533	10.4933	11.76	1.21286	1.32349	1.3574	0.337095	1.11509	0.701712	1.03255	-1.0132	1.13662	0.0677474	0.0947073	0.0772932
ADIPOR1	17.3667	19.42	17.7567	19.36	16.87	19.4467	2.36132	2.65908	3.10539	2.32579	0.322335	1.72082	-1.11478	1.15116	-1.09518	0.0939675	0.0918847	0.103326
ADIPOR2	9.17	10.4533	8.10333	11.3433	10.8767	12.0433	1.37815	0.635164	0.748955	0.971665	1.33508	0.660328	-1.237	-1.0405	-1.48622	0.0807385	0.0759978	0.0417468
ADK	16.8233	16.5567	14.2933	20.15	20.5267	20.9633	3.21853	3.76184	1.86594	2.72208	3.801	3.0069	-1.19774	-1.23978	-1.46665	0.112893	0.136498	0.0763484
ADM	6.51333	3.19667	10.6133	7.31667	3.14667	5.32667	1.52271	0.317857	1.66836	0.498029	0.402036	1.44341	-1.12334	1.01589	1.99249	0.125144	0.0949576	0.360377
ADNP	6.09667	6.19	3.99667	7.43	7.11	8.07	0.714516	1.29734	0.630899	0.262107	0.81265	0.648999	-1.2187	-1.14863	-2.01918	0.0579824	0.119995	0.0506562
ADNP2	2.95667	2.86667	1.67333	3.4	3.18667	3.38667	0.085049	0.674117	0.767746	0.348712	0.432474	0.786787	-1.14994	-1.11163	-2.0239	0.0534802	0.141014	0.146705
ADO	6.04	5.97333	3.72	6.68333	5.25	5.47	0.432666	2.22994	2.64059	0.334863	0.226053	0.26	-1.10651	1.13778	-1.47043	0.0456122	0.246856	0.279334
ADORA1	1.64667	1.64667	1.08	1.23667	1.53	2.28667	0.275741	0.145717	0.174356	0.150111	0.664304	0.402782	1.33154	1.07625	-2.11728	0.158996	0.275338	0.0651537
ADORA2B	19.34	14.7667	5.61667	16.44	15.1667	13.6133	3.21859	1.93146	3.15522	1.34131	1.17959	2.94281	1.1764	-1.02709	-2.42374	0.125885	0.0855412	0.143381
ADPGK	7.8	8.74	7.25667	9.35333	7.6	6.86	1.12343	1.82978	0.920887	0.581062	0.495076	0.637887	-1.19915	1.15	1.05782	0.0755213	0.145577	0.0960828
ADPRH	0.196667	0.04	0	0.08	0.123333	0.0933333	0.170392	0.069282	0	0.069282	0.0152753	0.090185	2.45833	-3.08333	#DIV/0!	1.73868	0.325152	#DIV/0!
ADPRHL1	0.76	1.2	1.9	0.73	0.616667	0.556667	0.451774	1.2278	0.804301	0.01	0.359212	0.145717	1.0411	1.94595	3.41317	0.357399	1.32276	0.980792
ADPRHL2	16.0467	19.5567	15.95	19.2267	19.48	18.7933	2.3208	6.53022	2.77779	2.475	3.39634	2.63386	-1.19817	1.00394	-1.17827	0.0932969	0.218338	0.109537
ADPRM	1.8	0.53	0.443333	0.903333	1.16667	1.17667	2.15669	0.461194	0.767876	0.308923	0.84388	1.91808	1.99262	-2.20126	-2.65414	1.43346	0.296786	0.51739
ADRA1B	5.09333	3.87333	4.44333	3.23	3.11	4.04	1.54481	1.09569	0.596518	0.290517	0.799937	1.1609	1.57688	1.24544	1.09983	0.288014	0.274921	0.201398
ADRBK1	12.5733	14.7733	23.2867	12.3867	11.4567	11.34	0.647637	4.1156	2.68984	1.04146	1.39292	0.389744	1.01507	1.2895	2.0535	0.057786	0.226294	0.14288
ADRBK2	3.59	2.94333	4.32333	3.35	3.10333	3.04	0.721734	0.594755	0.678847	0.353695	0.417892	0.377227	1.07164	-1.05436	1.42215	0.140496	0.132968	0.164324
ADRM1	82.6633	96.3167	98.67	72.0333	69.5667	67.2933	14.0641	22.4688	12.1846	2.30335	4.50682	1.83233	1.14757	1.38452	1.46627	0.114698	0.193531	0.10705
ADSL	17.7167	13.0733	9.07333	14.8933	14.34	12.47	2.02164	5.01023	3.16418	1.46828	1.57848	0.355387	1.18957	-1.09689	-1.37436	0.103568	0.209875	0.146987
ADSS	3.43	4.50667	1.45	4.05	4.19667	3.21	0.556687	0.317857	0.982395	0.560446	1.0982	0.6245	-1.18076	1.07387	-2.21379	0.104289	0.168033	0.183834
ADSSL1	0.113333	0.04	0.156667	0.106667	0.0766667	0.136667	0.0986577	0.069282	0.271355	0.057735	0.023094	0.100664	1.0625	-1.91667	1.14634	0.628809	0.529571	1.24569
ADTRP	0.603333	0.5	0.59	0.85	0.693333	0.666667	0.218251	0.0964365	0.226053	0.591946	0.120968	0.189297	-1.40884	-1.38667	-1.12994	0.321597	0.108286	0.243668
AEBP1	0	0.0533333	0	0.02	0.00850333	0.0266667	0	0.0472582	0	0.034641	0.0103305	0.023094	#DIV/0!	6.27205	#DIV/0!	#DIV/0!	5.44513	#DIV/0!
AEBP2	1.84333	2.19	3.54333	1.99667	2.31667	2.31333	0.452364	0.61441	0.185023	0.239653	0.499433	0.508363	-1.08318	-1.05784	1.5317	0.145611	0.193107	0.199745
AEN	9.89	12.01	30.8133	13.5333	10.5633	12.2833	1.02059	2.80904	2.94028	0.76742	0.606658	1.18698	-1.36839	1.13695	2.50855	0.0496802	0.158092	0.196691
AES	29.0867	28.3333	31.9433	25.3233	25.11	32.3233	1.23436	5.62658	3.61161	1.0551	1.68609	2.63031	1.14861	1.12837	-1.0119	0.0394388	0.136567	0.0794807
AF011889.4	0.06	0.05	0.213333	0.0733333	0.12	0.17	0.103923	0.0866025	0.369504	0.0702377	0.166433	0.294449	-1.22222	-2.4	1.2549	0.934944	0.533789	1.7747
AF121898.3	0.18	0.5	0	0	0.0866667	0.23	0.311769	0.731847	0	0	0.023094	0.220681	#DIV/0!	5.76923	#DIV/0!	#DIV/0!	4.9555	#DIV/0!
AF127936.7	0.0366667	0.133333	0.356667	0.183333	0.183333	0.27	0.0635085	0.135031	0.315647	0.0950438	0.100167	0.0264575	-5	-1.375	1.32099	0.208767	0.483174	0.679085
AF196970.3	1.04667	0.776667	0	1.40667	0.5	0	1.81288	1.34523	0	0.237557	0.532541	0	-1.34395	1.55333	#DIV/0!	0.747604	1.82352	#DIV/0!
AF196972.9	0.326667	0.173333	0	0.263333	0.263333	0.1	0.565803	0.300222	0	0.456107	0.243379	0.173205	1.24051	-1.51923	#DIV/0!	1.75434	0.746074	#DIV/0!
AF238380.5	0.166667	0.626667	0.29	0.356667	0.53	0.523333	0.149778	0.636344	0.502295	0.168028	0.368646	0.196554	-2.14	1.18239	-1.8046	0.273746	0.840225	0.567018
AFAP1	3.15333	2.72333	4.42667	2.78667	3.08	3.04333	0.660177	0.0057735	1.5054	0.0057735	0.455082	0.609289	1.13158	-1.13097	1.45455	0.136784	0.0754351	0.331404
AFF1	2.43333	2.11	2.87	3.22667	2.39333	2.74	0.140475	0.132288	0.546717	0.118462	0.555818	0.226053	-1.32603	-1.13428	1.04745	0.0297877	0.12244	0.12554
AFF3	0.51	0.826667	1.60667	0.83	0.77	0.923333	0.122882	0.135769	0.168622	0.052915	0.0953939	0.146401	-1.62745	1.07359	1.74007	0.0884186	0.127515	0.191026
AFF4	4.32	4.62333	6.68667	4.18	4.64333	4.81667	0.227156	0.641275	0.81347	0.397366	0.880928	0.309246	1.03349	-1.00433	1.38824	0.0648224	0.135101	0.110252
AFG3L1P	0.813333	0.873333	1.01667	0.946667	0.99	0.593333	0.241109	0.433167	0.332616	0.144684	0.07	0.310054	-1.16393	-1.13359	1.71348	0.165439	0.255169	0.609919
AFG3L2	6.89333	5.57333	4.52667	7.31	6.34667	5.87333	1.38565	1.23622	0.757914	1.1277	0.991581	0.984598	-1.06044	-1.13876	-1.2975	0.137954	0.137555	0.105428
AFMID	4.38	2.22	3.32	2.87333	3.17667	2.85667	0.52915	0.262107	1.6237	0.610928	0.893663	0.670622	1.52436	-1.43093	1.16219	0.215222	0.123098	0.364008
AFP	0.253333	0.203333	0.64	0.396667	0.14	0.0833333	0.317857	0.125831	0.603987	0.277369	0.117898	0.0493288	-1.56579	1.45238	7.68	0.529638	0.876315	4.93959
AFTPH	2.18	1.48667	1.69	1.86667	1.73333	1.70333	0.295127	0.178979	0.695485	0.202567	0.221886	0.280238	1.16786	-1.16592	-1.00789	0.116987	0.0870186	0.253878
AGA	2.21667	3.05667	2.63333	2.42333	2.59333	2.18333	1.01933	0.854069	1.97925	0.592143	0.472264	0.159478	-1.09323	1.17866	1.20611	0.275008	0.226959	0.525849
AGAP1	6.56	6.07667	8.07667	5.39333	5.46333	5.52333	0.672012	0.713956	0.855414	0.37421	0.083865	0.466083	1.21632	1.11226	1.46228	0.0868858	0.0760902	0.114326
AGAP11	0.253333	0.236667	0.366667	0.106667	0.116667	0.116667	0.250067	0.0450925	0.380701	0.0873689	0.100167	0.150111	2.375	2.02857	3.14286	1.75882	1.03002	3.00003
AGAP2	0.353333	0.213333	0	0.193333	0.19	0.27	0.176163	0.0152753	0	0.085049	0.131149	0.173494	1.82759	1.12281	#DIV/0!	0.701577	0.449862	#DIV/0!
AGAP3	10.04	10.53	13.14	8.43667	9.23667	9.43	0.549454	1.4367	1.76298	0.833447	1.02403	1.44762	1.19004	1.14002	1.39343	0.0775941	0.115712	0.164021
AGAP4	0	0.04	0	0.243333	0.153333	0.06	0	0.069282	0	0.207926	0.133167	0.0655744	#DIV/0!	-3.83333	#DIV/0!	#DIV/0!	0.291826	#DIV/0!
AGAP6	3.16333	3.98333	9.78333	2.11667	3.44667	2.03667	0.863964	0.951963	1.98621	0.392726	0.905005	0.525389	1.49449	1.15571	4.8036	0.284893	0.236905	0.910419
AGAP8	0.9	0.09	0.753333	0.683333	0.6	0.403333	0.809877	0.0818535	1.30481	0.490136	0.272213	0.240069	1.31707	-6.66667	1.86777	0.875047	0.0880196	1.97498
AGAP9	0.463333	0.476667	0.966667	1.30333	0.936667	0.156667	0.692989	0.825611	1.67432	0.593661	0.820752	0.271355	-2.81295	-1.96503	6.17021	0.3209	0.570313	8.726
AGBL2	0.0933333	0.0933333	0.136667	0.00666667	0.106667	0.143333	0.161658	0.0950438	0.236714	0.011547	0.0416333	0.125033	14	-1.14286	-1.04878	19.799	0.550934	1.06759
AGBL3	0.13	0.114433	0.256667	0.0433333	0.0475567	0.0333333	0.087178	0.113415	0.44456	0.0378594	0.0557773	0.0351188	3	2.40625	7.7	1.90763	2.13325	9.01262
AGBL5	10.1667	8.44667	8.39333	8.29333	8.47333	9.61	0.740698	0.254231	1.62263	0.453689	0.353459	0.441928	1.22588	-1.00316	-1.14496	0.0644827	0.029605	0.100205
AGER	0.213333	0.276667	0.433333	0.346667	0.126667	0.33	0.369504	0.0945163	0.380044	0.301717	0.110151	0.20664	-1.625	2.18421	1.31313	0.688708	1.17822	0.816987
AGFG1	13.68	13.7667	13.4467	15.4833	15.6533	11.59	1.83295	0.246644	1.5307	1.52139	0.985613	1.4601	-1.13182	-1.13705	1.1602	0.084757	0.0332404	0.113733
AGFG2	4.49333	5.35333	4.93667	4.19	5.21	5.86	1.07221	1.25285	0.864311	0.83863	1.22168	0.955981	1.07239	1.02751	-1.18704	0.192833	0.196534	0.116393
AGGF1	3.81333	4.18	5.50333	4.10333	4.79667	4.48667	0.591636	0.752861	1.23249	0.326241	0.485009	0.720023	-1.07605	-1.14753	1.2266	0.0935387	0.103922	0.195114
AGK	1.87333	2.24333	1.77	2.20333	1.95	1.76333	1.10952	0.375411	0.991817	1.02456	0.594054	0.477528	-1.17616	1.15043	1.00378	0.369634	0.230862	0.360676
AGL	1.01667	1.22	1.14667	1.60333	1.58	1.93	0.524436	0.08544	0.394631	0.0750555	0.487545	0.443058	-1.57705	-1.29508	-1.68314	0.189622	0.141061	0.141905
AGPAT1	12.7967	12.33	9.62333	12.08	13.6633	12.1167	2.88937	4.2591	0.285365	3.24265	4.36468	0.467582	1.05933	-1.10814	-1.25909	0.214529	0.245131	0.0223162
AGPAT3	2.87667	2.55	3.13333	2.35667	2.52333	2.9	0.440606	0.0754983	0.266333	0.310859	0.325167	0.281603	1.22065	1.01057	1.08046	0.142454	0.0771448	0.0805027
AGPAT4	1.74	1.61333	1.74	1.66667	1.97	2.24	0.245561	0.452364	0.356791	0.245425	0.10583	0.246374	1.044	-1.22107	-1.28736	0.122939	0.134986	0.104356
AGPAT5	6.63667	5.91	5.39667	5.40667	5.94	4.72333	2.13074	1.46369	0.640104	0.0945163	0.13	0.320208	1.2275	-1.00508	1.14255	0.227867	0.142821	0.0901206
AGPAT6	10.47	11.3067	6.01333	12.9	10.22	11.05	1.29677	1.00271	2.13928	0.923688	0.504678	1.70317	-1.23209	1.10633	-1.83758	0.0670388	0.0648351	0.121815
AGPAT9	17.5367	27.8667	24.7533	26.5567	27.9533	18.69	2.39509	2.19785	5.67898	2.44111	2.66106	3.81178	-1.51435	-1.00311	1.32442	0.0627649	0.071153	0.234724
AGPHD1	0.2	0.29	0.343333	0.256667	0.1	0.173333	0.242693	0.0818535	0.594671	0.271355	0.0964365	0.151438	-1.28333	2.9	1.98077	0.72405	1.68239	2.2185
AGPS	2.18667	3.48	3.53333	3.86	3.57	3.09333	0.631295	0.0888819	0.572393	0.174356	0.817251	0.802766	-1.76524	-1.02586	1.14224	0.0955732	0.129636	0.201751
AGRN	33.46	32.5833	39.1167	27.03	24.3067	34.1833	6.09264	7.38058	5.35229	4.23756	4.52478	4.63475	1.23788	1.34051	1.14432	0.171725	0.226915	0.127264
AGTPBP1	1.02333	1.35667	1.22333	1.28	1.37667	1.73	0.366652	0.3646	0.302379	0.177764	0.619058	0.101489	-1.25081	-1.01474	-1.41417	0.177369	0.298061	0.103716
AGTR1	0.28	0.04	0.32	0.0566667	0.0633333	0.05	0.156205	0.069282	0.554256	0.0493288	0.0351188	0.01	4.94118	-1.58333	6.4	2.94958	0.663156	6.44253
AGTRAP	20.7633	15.52	16.3533	16.7233	14.6967	15.7133	2.98009	3.64966	0.450814	0.948701	3.93926	0.805626	1.24158	1.05602	1.04073	0.110628	0.2174	0.0349773
AGXT2L2	0.266667	0.43	0.363333	0.303333	0.323333	0.363333	0.119304	0.0556776	0.321299	0.190875	0.162583	0.064291	-1.1375	1.3299	1	0.391883	0.39868	0.520678
AHCTF1	4.58	4.78667	3.12	5.21667	6.03667	4.62	0.684178	1.0055	0.425793	0.486038	0.8519	0.338674	-1.13901	-1.26114	-1.48077	0.0892414	0.115853	0.0604009
AHCY	94.9433	85.9367	72.5067	84.9667	78.1933	74.8333	9.71738	5.35202	4.07775	3.01759	2.83932	7.25481	1.11742	1.09903	-1.03209	0.0698921	0.0457437	0.0626964
AHCYL1	16.72	23.7033	18.02	24.2067	25.1067	24.62	3.08307	2.4191	1.13477	3.18403	1.61958	2.37514	-1.44777	-1.0592	-1.36626	0.0903255	0.0658102	0.0486834
AHCYL2	1.29333	2	2.14	2.09333	2.28667	2.53	0.238607	0.276225	0.31225	0.478156	0.298719	0.325115	-1.61856	-1.14333	-1.18224	0.104736	0.0959984	0.0949506
AHDC1	5.68333	4.49	2.63667	4.74	3.86333	3.94333	1.06927	1.54942	0.958401	0.615061	0.393234	0.352326	1.19902	1.16221	-1.49558	0.158213	0.241413	0.144498
AHI1	1.26667	1.55	0.796667	1.11667	1.29	1.23667	0.170978	0.524214	0.283608	0.280416	0.32078	0.148436	1.13433	1.20155	-1.5523	0.186712	0.291209	0.139729
AHNAK	112.01	118.677	67.4967	123.793	149.373	165.793	14.6987	5.91199	7.70208	7.63704	15.579	4.89593	-1.1052	-1.25866	-2.45632	0.0757495	0.053018	0.0277049
AHNAK2	37.6467	35.0133	28.4733	32.7333	36.8067	66.8967	5.07973	4.95679	4.4411	1.57912	3.15291	6.60292	1.1501	-1.05122	-2.34945	0.0951505	0.0908781	0.0453587
AHR	7.30667	10.2067	31.8767	8.39333	9.11	11.85	0.210079	1.48224	5.55115	0.895116	1.53088	1.50572	-1.14872	1.12038	2.69001	0.0555143	0.143666	0.334803
AHRR	2.45	2.27	2.65333	1.56333	1.87333	1.15333	0.602329	0.427902	0.441852	0.120554	0.178979	0.110151	1.56716	1.21174	2.30058	0.23313	0.147848	0.254984
AHSA1	63.31	76.9733	107.437	69.0933	69.9167	62.9033	12.0102	2.78877	9.85726	0.355012	8.89765	8.62743	-1.09135	1.10093	1.70796	0.100395	0.084104	0.162718
AHSA2	4.29333	3.27667	4.26667	3.32333	3.81	4.09	0.77938	0.464579	1.37078	0.470035	0.228692	0.637887	1.29188	-1.16277	1.04319	0.171643	0.076449	0.215096
AIDA	4.57667	7.33333	3.30333	6.63	7.78	9.78333	2.39275	0.906936	1.50706	0.587963	1.26716	1.23872	-1.44865	-1.06091	-2.96165	0.21134	0.111293	0.0922987
AIF1L	0.55	0.546667	0.44	0.443333	0.62	0.31	0.234307	0.233524	0.417253	0.152753	0.210713	0.157162	1.2406	-1.13415	1.41935	0.392447	0.277887	0.881182
AIFM1	13.76	11.88	8.79	13.7367	14.7033	15.0967	1.02806	0.450333	2.97421	1.33362	0.355293	1.85689	1.0017	-1.23765	-1.71748	0.0708485	0.0209703	0.121026
AIFM2	5.13333	3.16	3.08667	3.45333	2.89333	2.35	1.01041	0.334215	0.400042	0.753813	0.730023	0.363868	1.48649	1.09217	1.31348	0.252253	0.172511	0.153123
AIG1	7.33	5.83333	6.46667	6.48	5.74667	7.24333	2.28061	1.55603	1.17091	0.478435	0.399541	0.504612	1.13117	1.01508	-1.1201	0.208839	0.161553	0.1
AIM1	11.8767	14.5867	15.5267	14.72	16.5533	15.2567	1.58954	1.29477	1.47751	1.77975	0.100167	1.75734	-1.2394	-1.13483	1.0177	0.0840182	0.0452641	0.0877876
AIM2	1.48333	1.99	0.976667	1.58667	2.27	4.64	0.872315	0.615873	0.925221	0.344432	0.517977	0.998048	-1.06966	-1.1407	-4.75085	0.33835	0.194614	0.118055
AIMP1	10.08	8.63	7.04	10.3333	10.63	8.53	0.183576	1.14057	1.33551	1.57969	2.16543	1.64721	-1.02513	-1.23175	-1.21165	0.0867066	0.113819	0.128988
AIMP2	36.0333	22.2667	11.0833	30.92	26.8267	21.72	1.23957	5.5103	2.65914	4.37031	2.10771	2.62063	1.16537	-1.20479	-1.9597	0.0978754	0.124423	0.0791187
AIP	50.8167	51.56	57.67	48.8967	47.7267	47.7	2.0533	6.69565	6.47755	3.84011	5.70985	4.90048	1.03927	1.08032	1.20901	0.0529938	0.11013	0.106253
AJ003147.9	0	0.653333	0.646667	0.15	0.183333	0.103333	0	0.162891	1.12006	0.259808	0.165025	0.178979	#DIV/0!	3.56364	6.25806	#DIV/0!	1.92173	8.85024
AJUBA	3.16	2.66667	4.01	3.28667	2.61	3.18333	1.26527	0.462313	0.98	0.198578	0.227156	0.470779	-1.04008	1.02171	1.25969	0.224779	0.11443	0.207749
AK1	43.12	30.49	32.1867	31.3067	32.58	38.69	7.77035	5.01586	3.2312	1.38508	4.96435	5.30755	1.37734	-1.06855	-1.20205	0.147555	0.121157	0.0816472
AK2	30.04	25.06	21.7033	26.9533	23.38	22.7267	2.00801	1.42264	3.04692	2.90266	0.710422	2.18555	1.11452	1.07186	-1.04715	0.0815601	0.0398468	0.0938229
AK3	7.91667	9.56333	9.24333	9.78333	11.55	13.0367	1.8081	1.04184	1.37074	1.83538	0.68942	2.5552	-1.23579	-1.20774	-1.41039	0.138085	0.0593834	0.100612
AK4	2.48	2.81333	2.74333	3.05333	2.82667	3.99667	0.155242	0.418848	0.521568	0.287286	0.0251661	0.26727	-1.23118	-1.00474	-1.45687	0.0529948	0.085703	0.0798696
AK5	0.0933333	0.0366667	0	0.00333333	0.000996667	0.01	0.100664	0.0635085	0	0.0057735	0.00172628	0.0173205	28	36.7893	#DIV/0!	32.9848	52.0279	#DIV/0!
AKAP1	5.54	5.62	0.966667	6.41667	5.55	4.61333	1.44979	0.731847	0.38371	0.369639	0.832106	0.531539	-1.15824	1.01261	-4.77241	0.133571	0.1161	0.0500026
AKAP10	2.56333	3.68333	4.39	3.66667	3.42667	2.84333	0.55003	0.660328	1.36011	0.668905	0.225019	0.755006	-1.43043	1.0749	1.54396	0.113677	0.118486	0.363731
AKAP11	3.71	4.28	2.36667	4.01	4.52	4.16	1.03942	0.530283	0.736569	0.87155	0.461844	0.491223	-1.08086	-1.05607	-1.75775	0.189406	0.0877968	0.109336
AKAP12	17.9	14.79	11.87	19.2333	15.1167	10.8967	0.610492	1.7811	3.17307	1.01392	1.68298	2.13149	-1.07449	-1.02209	1.08932	0.0337373	0.0926417	0.208326
AKAP13	1.25	1.88667	1.40667	1.55	1.82	2.24667	0.121244	0.100167	0.366652	0.0754983	0.221133	0.412836	-1.24	1.03663	-1.59716	0.0505359	0.079358	0.115283
AKAP17A	5.64667	5.66	6.96333	5.31	5.44667	4.67667	0.908974	1.05532	0.818556	0.825409	0.544181	0.532009	1.0634	1.03917	1.48895	0.137389	0.126913	0.140624
AKAP2	13.1033	16.18	17.4833	15.7033	20.6	17.46	0.38553	5.09071	3.75774	2.49209	0.922605	2.63835	-1.19842	-1.27318	1.00134	0.0777571	0.144114	0.151893
AKAP6	0.0233333	0.0533333	0	0.03	0.0199767	0.0333333	0.0251661	0.0208167	0	0.043589	0.0264708	0.0057735	-1.28571	2.66978	#DIV/0!	0.812567	2.12925	#DIV/0!
AKAP7	0.36	0.273333	0	0.176667	0.25	0.266667	0.181934	0.317543	0	0.122202	0.157162	0.195533	2.03774	1.09333	#DIV/0!	1.00785	0.833816	#DIV/0!
AKAP8	6.75	6.14333	5.88333	5.04	4.94	4.3	1.1091	0.417892	1.62574	0.538145	1.30966	0.043589	1.33929	1.24359	1.36822	0.151521	0.196513	0.218431
AKAP8L	7.74333	9.36667	15.5967	8.29	8.23	8.42	1.54604	0.900685	2.87236	1.26028	1.25575	0.491528	-1.0706	1.13811	1.85234	0.135331	0.118509	0.206612
AKAP9	0.88	1.07	0.646667	1.06333	1.21333	1.05333	0.235797	0.298161	0.151438	0.145717	0.140119	0.110151	-1.20833	-1.13396	-1.62887	0.143801	0.153578	0.0909056
AKD1	0.263333	0.153333	0.35	0.0666667	0.07	0.226667	0.231157	0.0929157	0.0754983	0.0404145	0.07	0.150444	3.95	2.19048	1.54412	2.43286	1.47875	0.622172
AKIP1	7.97667	10.9533	13.9033	8.53667	10.0033	8.96667	1.97001	2.47648	4.64851	0.883252	0.865583	0.763501	-1.0702	1.09497	1.55056	0.144455	0.153042	0.308864
AKIRIN1	14.3067	15.6533	22.3533	18.0267	19.6133	17.1133	3.8972	0.191398	1.32549	2.65782	0.710094	1.90763	-1.26002	-1.25298	1.30619	0.141928	0.0176081	0.0952172
AKIRIN2	9.60333	11.8267	21.3633	13.1	11.1267	9.27667	0.549029	1.9127	1.48194	0.923093	3.02199	1.38962	-1.36411	1.06291	2.30291	0.0384053	0.193985	0.219487
AKNA	0.433333	0.426667	0.46	0.34	0.35	0.386667	0.236714	0.124231	0.115326	0.127671	0.08544	0.120139	1.27451	1.21905	1.18966	0.48777	0.267423	0.274216
AKNAD1	0.09	0.116667	0.23	0.0833333	0.0233333	0.173333	0.155885	0.138684	0.398372	0.0971253	0.0057735	0.12897	1.08	5	1.32692	1.30175	3.5051	1.44418
AKR1A1	16.1167	15.4967	12.8367	14.0133	15.5567	15.9167	1.51777	0.800021	3.69072	1.24905	0.852311	1.40319	1.1501	-1.00387	-1.23994	0.0860998	0.0432944	0.140027
AKR1B1	316.323	318.803	251.5	318.803	316.947	358	29.8078	9.63745	15.4949	9.63745	28.022	32.4496	-1.00784	1.00586	-1.42346	0.0566915	0.0542623	0.0444525
AKR1B10	9.6	10.3733	6.49667	9.52	9.35667	7.58333	0.141067	2.09135	3.34709	1.92159	1.99505	0.590113	1.0084	1.10866	-1.16727	0.117827	0.187829	0.257718
AKR1B15	0.403333	0.276667	0.346667	0.616667	0.223333	0.546667	0.187705	0.0929157	0.300888	0.371124	0.137961	0.170392	-1.52893	1.23881	-1.57692	0.287282	0.502894	0.337646
AKR1C1	23.1733	26.9267	8.05667	27.5567	27.9133	34.3733	4.44741	5.23051	1.0929	2.59531	4.10488	1.93469	-1.18915	-1.03664	-4.26645	0.103794	0.135692	0.0198743
AKR1C2	8.91	12.2367	4.91333	10.59	11.37	9.25	1.37099	2.01003	0.87489	1.26099	1.46728	0.411461	-1.18855	1.07622	-1.88263	0.0945107	0.129797	0.0562855
AKR1C3	21.93	23.9133	12.7567	23.7233	26.43	26.7033	5.40899	0.856524	3.48025	1.54733	2.87293	2.80464	-1.08178	-1.10524	-2.09328	0.136163	0.0597851	0.0806297
AKR7A2	46.6833	35.5467	34.0167	35.8633	34.05	39.5533	5.8576	5.91491	4.06881	0.0832666	1.64994	4.65732	1.3017	1.04395	-1.16276	0.0943154	0.104459	0.0833402
AKR7A3	0.123333	0.0533333	0.776667	0.203333	0.02	0.166667	0.21362	0.092376	0.734461	0.228108	0.034641	0.0814453	-1.64865	2.66667	4.66	0.722672	3.77124	2.86387
AKR7L	0.0233333	0.39	0	0.0166667	0.06	0.153333	0.0404145	0.355106	0	0.0288675	0.0655744	0.144684	1.4	6.5	#DIV/0!	1.9799	5.33832	#DIV/0!
AKT1	28.33	23.4233	23.1233	23.9267	22.43	23.3033	2.83212	3.86464	1.60538	1.08302	1.76264	1.87287	1.18403	1.04429	-1.00778	0.0750178	0.110183	0.0608432
AKT1S1	10.6533	9.83333	12.2133	8.27333	8.24333	10.62	2.8034	1.91113	1.70063	0.466512	2.13706	0.593549	1.28767	1.19288	1.15003	0.200075	0.223149	0.0996231
AKT2	12.12	10.66	11.5733	10.1433	10.03	11.09	0.896883	2.26179	1.01007	0.619866	1.28829	0.849235	1.19487	1.06281	1.04358	0.066207	0.152192	0.0699563
AKT3	1.42667	2.31667	1.91667	1.96667	2.20667	2.28667	0.475114	0.308923	0.683691	0.302379	0.0960902	0.0650641	-1.3785	1.04985	-1.19304	0.153626	0.0850267	0.17317
AKTIP	1.65333	1.23	1.12667	2.57333	2.86333	2.62667	1.13165	0.043589	0.975722	0.406735	0.696946	0.656531	-1.55645	-2.32791	-2.33136	0.260577	0.0610035	0.223221
AL033532.1	0.566667	0.45	1.25	0.583333	0.783333	0.826667	0.231805	0.145258	0.6063	0.161658	0.226789	0.297714	-1.02941	-1.74074	1.5121	0.277119	0.143815	0.527404
AL133493.2	3.03	0.7	1.29333	1.21333	0.836667	0.563333	2.62023	0.251595	2.24012	0.776938	0.37099	0.535195	2.49725	-1.19524	2.29586	1.55141	0.275715	2.61855
AL139819.1	0.37	0	0	0.256667	0.243333	0.173333	0.564712	0	0	0.245832	0.421466	0.212211	1.44156	#DIV/0!	#DIV/0!	1.49968	#DIV/0!	#DIV/0!
AL163953.3	0.0333333	0.16	0	0	0.116667	0.0433333	0.057735	0.0781025	0	0	0.202073	0.0750555	#DIV/0!	1.37143	#DIV/0!	#DIV/0!	1.42485	#DIV/0!
AL358933.1	0.183333	0.486667	0.42	0.353333	0.353333	0.0933333	0.116762	0.463069	0.727461	0.193993	0.25697	0.0862168	-1.92727	1.37736	4.5	0.251898	0.952372	5.09999
AL360004.1	0.883333	0.623333	0.496667	1.03	0.796667	0.996667	0.160104	0.175024	0.061101	0.350286	0.170392	0.213854	-1.16604	-1.27807	-2.00671	0.19081	0.159448	0.0711604
AL450307.1	0.0166667	0	0	0.04	0.04	0.02	0.0288675	0	0	0.04	0.052915	0.034641	-2.4	#DIV/0!	#DIV/0!	0.481125	#DIV/0!	#DIV/0!
AL583842.3	0.07	0.0266667	0	0.0366667	0.0633333	0.05	0.121244	0.046188	0	0.0635085	0.0602771	0.0866025	1.90909	-2.375	#DIV/0!	2.69986	0.480432	#DIV/0!
AL589743.1	0.106667	0	0.436667	0.1	0.1	0.0766667	0.100664	0	0.398288	0.0888819	0.02	0.132791	1.06667	#DIV/0!	5.69565	0.798369	#DIV/0!	6.43713
AL591479.1	0.883333	0.313333	0	0.183333	0.396667	0.566667	0.282194	0.141892	0	0.0550757	0.0680686	0.306649	4.81818	-1.26596	#DIV/0!	1.21988	0.220855	#DIV/0!
AL591845.1	0.743333	0.216667	0	0.403333	0.46	0.27	0.760088	0.171561	0	0.196554	0.215174	0.0458258	1.84298	-2.12308	#DIV/0!	1.20527	0.250095	#DIV/0!
AL592284.1	0	0.756667	0	0.0866667	0.06	0.8	0	0.680906	0	0.150111	0.103923	0.9992	#DIV/0!	12.6111	#DIV/0!	#DIV/0!	14.2116	#DIV/0!
ALAD	7.67	9.94333	11.2433	7.93	8.58667	10.5367	1.1797	3.27436	2.95368	0.357911	0.625167	0.412836	-1.0339	1.158	1.06707	0.0895108	0.225478	0.163635
ALAS1	15.9333	16.6333	13.5067	17.9833	16.55	12.78	2.29968	1.60799	3.12941	1.53318	1.65581	0.519711	-1.12866	1.00504	1.05686	0.0857491	0.0807275	0.143536
ALCAM	10.6067	12.66	12.4233	11.6	12.58	12.45	0.564476	2.09007	0.466083	0.779038	1.81849	1.21947	-1.09365	1.00636	-1.00215	0.0452359	0.127496	0.0604276
ALDH16A1	2.16667	2.07667	2.59333	1.49667	1.60333	1.47333	0.870019	1.37406	0.613379	0.215019	0.42595	0.083865	1.44766	1.29522	1.76018	0.35645	0.533182	0.247225
ALDH18A1	15.8233	19.42	20.7433	18.1667	19.8833	23.1333	2.85729	0.879318	3.29203	0.395011	1.49534	1.265	-1.14809	-1.02386	-1.11522	0.0914629	0.0495012	0.0869012
ALDH1A2	0.0533333	0.0533333	0.0966667	0.02	0.04735	0.0366667	0.092376	0.0208167	0.167432	0.02	0.0716873	0.0057735	2.66667	1.12636	2.63636	3.0792	1.01675	2.64724
ALDH1A3	21.04	23.75	22.09	21.2767	25.8333	15.2167	1.46707	1.83278	1.46544	0.860717	1.47028	2.98791	-1.01125	-1.08772	1.4517	0.0460242	0.0508961	0.173714
ALDH1B1	9.15	11.7933	4.65333	9.17	10.2067	6.94667	0.946942	1.64418	0.69515	1.02504	0.304357	0.590028	-1.00219	1.15545	-1.49284	0.087758	0.0951084	0.0664608
ALDH1L1	0.0433333	0.00118	0.0833333	0	0.00525667	0.0133333	0.0404145	0.00204382	0.144338	0	0.00501972	0.023094	#DIV/0!	-4.4548	6.25	#DIV/0!	0.256333	8.83883
ALDH1L2	0.32	0.42	0.306667	0.396667	0.53	0.703333	0.105357	0.209523	0.28746	0.0351188	0.101489	0.130128	-1.23958	-1.2619	-2.29348	0.158795	0.244479	0.240522
ALDH2	1.49333	1.70667	2.58	1.36667	1.14667	1.71333	1.04146	0.651178	1.34179	0.380044	0.100167	0.604345	1.09268	1.48837	1.50584	0.473651	0.336354	0.546334
ALDH3A2	11.4033	14.8267	9.76	14.5867	16.0633	16.1233	2.22192	2.69923	1.18823	1.05306	2.96704	1.77838	-1.27916	-1.08341	-1.65198	0.0937875	0.138206	0.0574139
ALDH3B1	9.78	9.56	11.2067	8.45	8.63	10.41	0.98732	1.73179	1.56449	1.73439	1.66009	0.616117	1.1574	1.10776	1.07653	0.152847	0.168994	0.0942441
ALDH4A1	1.12667	0.573333	0.51	0.48	0.333333	0.616667	0.692122	0.0750555	0.572975	0.072111	0.375411	0.196044	2.34722	1.72	-1.20915	0.857026	1.12593	0.557507
ALDH6A1	0.433333	0.623333	0.356667	0.336667	0.503333	1.07	0.192959	0.162891	0.310859	0.0351188	0.125831	0.228692	1.28713	1.23841	-3	0.339865	0.258574	0.172703
ALDH7A1	1.10333	1.08667	1.46333	0.813333	0.956667	0.826667	0.56003	0.140119	0.400666	0.0416333	0.3188	0.280416	1.35656	1.13589	1.77016	0.399557	0.234331	0.445521
ALDH9A1	11.15	10.8333	9.73667	12.2	13.8433	16.0867	2.48731	2.62163	2.99949	0.59808	1.6398	2.26474	-1.09417	-1.27785	-1.65217	0.120518	0.121733	0.11836
ALDOA	213.29	221.567	184.617	224.863	229.313	237.823	20.5472	32.4134	31.2485	12.7225	15.5242	26.8868	-1.05426	-1.03496	-1.2882	0.0611822	0.089923	0.0912256
ALDOC	1.26333	1.04667	1.06333	0.9	1.54333	3.21667	0.102144	0.515008	1.03616	0.616117	0.57977	0.419325	1.4037	-1.47452	-3.02508	0.558655	0.242392	0.187635
ALG1	3.05333	3.73333	1.98333	3.31333	3.30667	3.79667	1.48998	0.551936	0.855005	0.232451	0.463069	0.439811	-1.08515	1.12903	-1.91429	0.262299	0.13274	0.134631
ALG10	0.0333333	0.05	0	0.13	0.00333333	0	0.057735	0.0866025	0	0.0953939	0.0057735	0	-3.9	15	#DIV/0!	0.278472	21.2132	#DIV/0!
ALG10B	0.526667	0.313333	0.35	0.503333	0.626667	0.586667	0.328684	0.211266	0.345109	0.136504	0.118462	0.239653	1.04636	-2	-1.67619	0.411078	0.202145	0.367621
ALG11	0.463333	0.17	0	0.153333	0.256667	0.27	0.165025	0.115326	0	0.023094	0.208167	0.222711	3.02174	-1.5098	#DIV/0!	0.674647	0.404332	#DIV/0!
ALG12	6.37	4.67667	5.24	5.45667	4.78333	5.54	1.3457	1.47191	1.41715	0.695006	0.871225	0.845931	1.16738	-1.02281	-1.05725	0.16626	0.205265	0.169601
ALG13	2.42333	2.62333	2.45	2.74	2.47667	2.34	1.18728	0.619785	1.16349	0.0173205	0.197569	0.355528	-1.13067	1.05922	1.04701	0.250195	0.152495	0.301402
ALG14	2.77	2.7	2.98	2.41333	3.40333	2.10333	0.756241	1.73675	1.36121	1.47181	1.43514	0.460688	1.14779	-1.26049	1.4168	0.442792	0.352294	0.414377
ALG1L6P	0.07	0.216667	0	0.0766667	0.433333	0.796667	0.121244	0.225462	0	0.132791	0.379781	1.37987	-1.09524	-2	#DIV/0!	1.29124	0.392741	#DIV/0!
ALG2	5.22333	7.03333	3.75667	7.79667	7.41667	8.99667	1.50998	2.025	1.01036	1.07268	1.96327	1.62316	-1.49266	-1.0545	-2.39485	0.123833	0.214136	0.0780761
ALG3	6.31333	6.41	3.04	8.09667	8.00333	5.20667	1.20172	1.16357	0.705337	2.34743	3.84778	0.444672	-1.28247	-1.24857	-1.71272	0.156136	0.237632	0.0833428
ALG5	8.33	10.52	6.98667	9.69333	9.43333	8.64667	0.576628	3.86922	2.6331	0.800271	1.42977	0.852311	-1.16367	1.11519	-1.2376	0.0534547	0.256128	0.18173
ALG6	0.856667	0.86	0.78	1.16333	1.46333	0.603333	0.469184	0.285832	0.464866	0.285015	0.44411	0.251462	-1.35798	-1.70155	1.29282	0.255087	0.152716	0.542833
ALG8	3.31333	2.79	1.90333	3.46667	3.53667	1.91667	0.104083	0.620725	0.340783	0.187705	0.807733	0.269506	-1.04628	-1.26762	-1.00701	0.0345427	0.145219	0.130525
ALG9_1	1.15333	0.736667	0.323333	0.993333	1.19667	0.8	0.267644	0.251661	0.299054	0.342685	0.0896289	0.217945	1.16107	-1.62443	-2.47423	0.278712	0.124302	0.224991
ALKBH1	3.39667	3.01667	4.68667	3.61667	3.38333	3.10333	0.911062	0.690097	0.471628	0.795131	0.136504	1.03365	-1.06477	-1.12155	1.5102	0.188052	0.119579	0.303381
ALKBH2	7.55667	5.82667	5.07333	6.29	6.13667	5.84667	0.418848	0.0702377	1.46534	1.09986	1.385	1.75563	1.20138	-1.0532	-1.15243	0.127233	0.123898	0.208732
ALKBH3	16.7333	13.6367	10.7733	17.3133	13.17	10.8567	2.79036	3.89823	1.70036	2.81802	0.542863	0.732757	-1.03466	1.03543	-1.00774	0.130029	0.172659	0.0983452
ALKBH4	3.18333	2.48667	2.74667	3.7	2.56667	3.03	0.775263	1.2761	1.03326	1.16529	0.682447	0.690217	-1.1623	-1.03217	-1.10316	0.197758	0.323289	0.230165
ALKBH5	15.59	16.49	13.95	17.5667	17.0667	13.98	1.68962	4.95625	3.3372	1.40058	2.78033	0.910439	-1.12679	-1.03497	-1.00215	0.0689393	0.190711	0.142836
ALKBH6	3.18667	2.32	2.88333	2.38667	2.20333	2.23667	0.539475	0.819573	0.376475	0.376475	0.270247	0.74009	1.3352	1.05295	1.28912	0.178374	0.227333	0.264753
ALKBH7	13.2833	9.42667	8.83	8.31667	7.89667	9.71	7.19885	2.2759	3.38686	1.99811	1.30063	1.80552	1.59719	1.19375	-1.09966	0.546657	0.201432	0.223796
ALKBH8	1.24333	1.55667	2.05333	1.18333	1.20333	0.943333	0.770216	0.8903	0.596853	0.263122	0.362951	0.125033	1.0507	1.29363	2.17668	0.399265	0.482922	0.401478
ALMS1	0.746667	0.883333	0.666667	0.773333	1.01	0.903333	0.126623	0.141539	0.134288	0.197315	0.127671	0.155027	-1.03571	-1.1434	-1.355	0.170781	0.103055	0.112754
ALOXE3	0.09	0.1	1.1	0.106667	0.143333	0.0866667	0.09	0.0953939	0.576628	0.0378594	0.125033	0.0723418	-1.18519	-1.43333	12.6923	0.516913	0.520684	7.22287
ALPK1	0.763333	0.723333	0.486667	0.593333	0.723333	0.65	0.214554	0.266333	0.259679	0.102144	0.145717	0.07	1.28652	1	-1.33562	0.244821	0.242319	0.235306
ALPK2	0.51	0.22	0	0.313333	0.146667	0.146667	0.676683	0.173494	0	0.105987	0.061101	0.0971253	1.62766	1.5	#DIV/0!	1.28674	0.772393	#DIV/0!
ALPK3	0.0533333	0.0566667	0.113333	0.0866667	0.0366667	0.04	0.046188	0.0493288	0.196299	0.051316	0.0152753	0.0173205	-1.625	1.54545	2.83333	0.372734	0.861092	2.92053
ALS2	1.68667	1.71333	1.00667	1.88	1.76667	1.88667	0.517816	0.306649	0.287112	0.257099	0.265769	0.375278	-1.11462	-1.03113	-1.87417	0.174085	0.130911	0.107118
ALS2CL	0.0633333	0.0443	0.116667	0	0.00333333	0	0.109697	0.0362004	0.202073	0	0.0057735	0	#DIV/0!	13.29	#DIV/0!	#DIV/0!	14.6948	#DIV/0!
ALS2CR12	0	0.14	0.49	0.08	0.0733333	0.1	0	0.14	0.445309	0.07	0.0665833	0.087178	#DIV/0!	1.90909	4.9	#DIV/0!	1.48876	3.56266
ALS2CR8	0.26	0.0266667	0	0.106667	0.12	0.0766667	0.32187	0.0378594	0	0.0802081	0.0173205	0.0351188	2.4375	-4.5	#DIV/0!	2.03837	0.18309	#DIV/0!
ALX1	2.40667	1.46667	0.266667	1.8	1.41	2.02667	2.00543	1.35596	0.46188	0.277849	0.894483	0.968624	1.33704	1.04019	-7.6	0.654184	0.673365	0.136496
ALYREF	63.08	69.76	61.08	60.2333	62.6967	49.4733	6.32284	3.89711	11.297	3.50316	13.2372	5.56994	1.04726	1.11266	1.2346	0.0700692	0.140297	0.154339
AMACR	1.10667	0.756667	0	0.59	0.71	0.613333	0.506195	0.541233	0	0.235797	0.158745	0.167432	1.87571	1.06573	#DIV/0!	0.657785	0.461114	#DIV/0!
AMBP	0.06	0.0833333	0.383333	0.383333	0.03	0.18	0.103923	0.0971253	0.663953	0.0763763	0.0519615	0.160935	-6.38889	2.77778	2.12963	0.157554	3.34812	2.39662
AMBRA1	6.62	5.76333	9.04667	5.80333	5.68	6.02	0.298161	1.0208	0.924356	0.197315	0.48	1.25192	1.14072	1.01467	1.50277	0.037166	0.114966	0.201033
AMD1	18.05	28.5567	13.4733	28.0567	32.04	31.78	2.17945	8.35584	0.952908	2.52362	5.37888	4.47186	-1.55439	-1.12198	-2.35873	0.0559249	0.173592	0.0385483
AMDHD1	0.0433333	0.0766667	0	0.103333	0.286667	0.113333	0.0750555	0.132791	0	0.100167	0.181751	0.0986577	-2.38462	-3.73913	#DIV/0!	0.480562	0.284796	#DIV/0!
AMDHD2	4.05333	4.15	3.62	3.71	3.50333	3.45	0.735822	1.40385	1.48956	1.08586	0.818372	1.14752	1.09254	1.18459	1.04928	0.217248	0.281157	0.32053
AMFR	13.7367	13.5433	19.5333	14.0033	13.26	16.5033	1.45926	1.55095	0.826216	0.902903	1.36176	0.246847	-1.01941	1.02137	1.1836	0.0703795	0.0907062	0.0306582
AMH	2.42	1.9	1.1	1.94	1.53	1.07333	0.145258	0.672904	0.10583	0.244336	0.277308	0.085049	1.24742	1.24183	1.02484	0.100481	0.285243	0.0737482
AMIGO2	22.2533	11.4	12.4033	18.1067	9.32667	3.83333	1.27641	3.74981	1.68114	1.08744	1.17185	1.3402	1.22901	1.2223	3.23565	0.0589282	0.248484	0.700485
AMMECR1	1.06	1.35667	1.25333	1.45667	1.43333	1.22	0.0888819	0.313422	0.24379	0.17673	0.0665833	0.236432	-1.37421	-1.05651	1.02732	0.0619614	0.128774	0.162858
AMMECR1L	3.25333	4.05667	2.71667	3.11667	3.40333	3.07	0.469184	0.662143	0.0896289	0.446356	0.461988	0.479479	1.04385	1.19197	-1.13006	0.12249	0.146097	0.0815546
AMN	0.346667	0.0733333	0	0.0433333	0.0333333	0.12	0.110604	0.0288675	0	0.0585947	0.0351188	0.02	8	2.2	#DIV/0!	6.41697	1.42857	#DIV/0!
AMN1	0.396667	0.783333	0.473333	0.733333	0.763333	0.89	0.298385	0.197569	0.440038	0.385011	0.0550757	0.330606	-1.84874	1.0262	-1.88028	0.286476	0.155426	0.307401
AMOTL1	1.98	1.79333	1.89667	1.86667	2.03	2.04333	0.386911	0.271539	0.232451	0.176163	0.442267	0.570643	1.06071	-1.13197	-1.07733	0.132895	0.135321	0.163441
AMOTL2	3.52	8.5	47.18	4.28	4.56	5.78667	0.155242	2.81587	8.06556	0.685055	1.28969	0.395517	-1.21591	1.86404	8.15323	0.0788334	0.46878	0.866656
AMPD2	12.3733	12.76	13.9267	12.3733	13.81	12.7767	2.14535	2.68	0.667258	0.130128	1.94162	0.28746	1	-1.08229	1.09001	0.100288	0.134828	0.0333109
AMPD3	1.97	2.06667	2.47333	1.97333	2.03667	2.05667	0.560268	0.301386	1.75001	0.320832	0.221886	0.168622	-1.00169	1.01473	1.20259	0.188816	0.106645	0.494552
AMPH	2.61667	2.70333	2.60667	3.32	3.46	2.96667	0.933881	0.198578	0.937674	0.615061	0.532259	0.42194	-1.26879	-1.2799	-1.13811	0.182979	0.0768975	0.196229
AMT	0.306667	0.15	0.223333	0.0633333	0.153333	0.293333	0.315331	0.0556776	0.386825	0.0602771	0.0737111	0.111505	4.84211	-1.02222	-1.31343	3.91694	0.343031	0.779484
AMY2B	0.0233333	0.0533333	0.103333	0.04	0.1	0.0166667	0.0404145	0.083865	0.178979	0.0608276	0.0953939	0.0152753	-1.71429	-1.875	6.2	0.776257	0.566327	7.0145
AMZ1	0.04	0	0.166667	0.0333333	0.0166667	0.01	0.0360555	0	0.288675	0.0493288	0.0057735	0.0173205	1.2	#DIV/0!	16.6667	1.2005	#DIV/0!	23.5702
AMZ2	13.8967	12.5267	15.22	13.45	12.8333	15.4167	2.04857	3.16945	2.67006	1.7287	0.315647	1.23196	1.03321	-1.02448	-1.01292	0.116666	0.143261	0.109878
AMZ2P1	0.45	0.406667	1.01	0.6	0.33	0.636667	0.291033	0.191398	0.365923	0	0.13	0.453468	-1.33333	1.23232	1.58639	0.280046	0.436679	0.7319
ANAPC1	4.21333	4.12333	3.14	4.64	4.95	4.26	0.291947	0.413562	0.718958	0.508626	0.16	0.31225	-1.10127	-1.20049	-1.35669	0.0679869	0.0506794	0.10231
ANAPC10	1.41333	1.44333	2.57	1.58667	1.34333	2.05667	1.11357	0.709389	0.845931	0.438786	0.23029	0.895786	-1.12264	1.07444	1.24959	0.429435	0.322902	0.39387
ANAPC11	37.1133	23.3267	21.02	28.69	26.1867	27.48	11.4468	2.4748	4.19425	1.57582	7.00466	7.20852	1.2936	-1.12261	-1.30733	0.233977	0.147994	0.145553
ANAPC13	14.8167	11.5233	6.21667	12.37	12.8633	12.69	2.71861	3.93519	0.253246	1.2985	1.33061	2.43483	1.19779	-1.11629	-2.04129	0.146185	0.18455	0.0554775
ANAPC15	5.30667	5.26333	6.62333	4.39	4.65333	4.71	0.49521	1.06256	0.21362	0.882553	0.930502	1.17435	1.20881	1.13109	1.40623	0.154684	0.18556	0.204115
ANAPC16	9.98333	6.72	7.70333	9.63333	8.57667	9.76667	0.752152	1.55965	2.0619	1.47582	0.265581	0.854712	1.03633	-1.27629	-1.26785	0.102148	0.10592	0.128237
ANAPC2	10.6867	12.29	13.0567	9.68333	9.49333	11.2433	1.2977	1.2126	2.94198	0.713606	1.17874	2.40851	1.10361	1.29459	1.16128	0.0905066	0.118538	0.208449
ANAPC4	1.02333	2.01333	1.48	1.5	1.81	1.72667	0.225019	0.420634	0.052915	0.432782	0.559732	0.368284	-1.4658	1.11234	-1.16667	0.142884	0.239675	0.107025
ANAPC5	10.6867	10.96	10.4733	12.2067	11.03	10.75	1.82212	0.15	0.395517	1.46551	0.959114	1.17222	-1.14223	-1.00639	-1.02642	0.105404	0.050499	0.0649103
ANAPC7	8.93	8.87	9.06667	10.97	10.75	9.81333	2.59444	1.92281	1.30086	0.904157	1.3927	0.538733	-1.22844	-1.21195	-1.08235	0.141933	0.120305	0.0819448
ANGEL1	2.84667	3.13667	2.31	2.77	3.23	3.33667	0.691689	0.542801	0.756042	0.372424	0.121244	0.133167	1.02768	-1.02976	-1.44444	0.164767	0.09928	0.131789
ANGEL2	1.46333	0.873333	0.46	1.01333	1.23	1.06	0.492375	0.345302	0.18735	0.145717	0.043589	0.390512	1.44408	-1.4084	-2.30435	0.305078	0.162731	0.137597
ANGPT1	1.70333	1.66333	0.726667	1.65667	1.24667	0.713333	0.604511	0.530503	0.207445	0.134288	0.565184	0.247857	1.02817	1.33422	1.01869	0.216098	0.42699	0.264485
ANGPTL2	6.75667	7.29333	23.2033	5.93	6.89	10.4	0.992891	1.30615	3.07287	0.371618	1.7874	2.88361	1.1394	1.05854	2.23109	0.105092	0.192653	0.395805
ANGPTL4	5.92333	5.57667	9.70333	4.57333	4.25333	3.76667	0.797642	0.776552	1.73212	1.27115	1.50497	1.26982	1.29519	1.31113	2.57611	0.230952	0.28784	0.567357
ANGPTL6	0.173333	0.29	0.19	0.57	0.04	0.213333	0.300222	0.468081	0.32909	0.585577	0.069282	0.237978	-3.28846	7.25	-1.12281	0.35356	9.91001	1.05936
ANK1	2.32	1.71	3.63333	1.80333	1.62333	1.60333	0.16	0.252389	0.67278	0.0873689	0.136504	0.0450925	1.28651	1.05339	2.26611	0.0626019	0.10331	0.245042
ANK2	1.15	0.973333	1.37667	0.96	1.12	0.88	0.200749	0.0602771	0.247049	0.134536	0.0556776	0.14	1.19792	-1.15068	1.56439	0.154824	0.0398451	0.216607
ANK3	0.276667	0.36	0.573333	0.25	0.383333	0.25	0.132035	0.02	0.0802081	0.0866025	0.0152753	0.0360555	1.10667	-1.06481	2.29333	0.376784	0.0370702	0.266038
ANKAR	0.483333	0.256667	0.37	0.18	0.12	0.186667	0.424421	0.15695	0.403361	0.087178	0.0754983	0.106927	2.68519	2.13889	1.98214	1.55467	1.08344	1.40931
ANKDD1A	0.08	0.226667	0.22	0.3	0.0966667	0.1	0.08	0.280238	0.381051	0.0781025	0.070946	0.0818535	-3.75	2.34483	2.2	0.159092	1.94644	2.4333
ANKFN1	0.0966667	0.146667	0.67	0.0633333	0.0966667	0.183333	0.0832666	0.023094	0.350428	0.0493288	0.0960902	0.119304	1.52632	1.51724	3.65455	1.02336	0.881613	1.76156
ANKFY1	4.01333	5.87667	5.74667	5.6	6.38667	6.37667	0.909634	0.306649	0.91697	1.08669	0.896456	1.05187	-1.39535	-1.08678	-1.10963	0.123458	0.0795537	0.119413
ANKH	6.74	6.82	7.50667	7.06333	7.32667	6.95	0.661891	0.702353	0.925761	0.937781	0.727759	1.09914	-1.04797	-1.07429	1.0801	0.090979	0.0768954	0.125062
ANKHD1	4.85667	5.21	3.96667	5.62	5.49333	4.66333	0.230723	0.174356	0.33546	0.44238	0.521664	0.751155	-1.15717	-1.05438	-1.17563	0.0458718	0.0551336	0.0893445
ANKIB1	2.18	4.39333	3.01	3.5	5.02333	5.12667	1.03378	0.245832	0.841843	0.492747	0.7558	0.698164	-1.6055	-1.1434	-1.70321	0.177886	0.0810563	0.105448
ANKLE1	0.0966667	0.1	0	0.233333	0.08	0.0333333	0.126623	0.164621	0	0.177858	0.034641	0.057735	-2.41379	1.25	#DIV/0!	0.362497	1.22846	#DIV/0!
ANKLE2	4.54667	3.13	6.92333	3.76333	3.25	2.73	0.826821	0.455741	1.35795	0.380701	0.346987	0.432088	1.20815	-1.03834	2.53602	0.145152	0.100393	0.369024
ANKMY1	0.903333	0.993333	1.14	0.71	0.876667	0.82	0.205264	0.195533	0.42332	0.113578	0.200333	0.192873	1.2723	1.13308	1.39024	0.204129	0.197308	0.352816
ANKMY2	7.80667	7.01	3.74	8.3	7.71333	7.04667	2.04143	1.64228	0.870689	0.913291	0.975722	1.83315	-1.06319	-1.10033	-1.88414	0.154062	0.139701	0.106975
ANKRA2	2.00667	0.633333	0.69	1.11	0.916667	1.32667	1.77588	0.190088	0.59808	0.468615	0.379781	0.669054	1.80781	-1.44737	-1.92271	1.02341	0.204075	0.301126
ANKRD1	0	0.0766667	2.14333	0	0.0166667	0.0633333	0	0.0929157	1.43493	0	0.0288675	0.109697	#DIV/0!	4.6	33.8421	#DIV/0!	5.61427	36.2822
ANKRD10	5.90333	5.26667	5.4	6.93667	5.78333	6.80667	0.221435	0.434665	2.3783	0.525579	0.518106	0.723418	-1.17504	-1.0981	-1.26049	0.0415406	0.0640429	0.207521
ANKRD11	12.0833	13.37	20.82	10.7933	11.1	11.4433	1.00381	2.96424	3.00485	0.747685	0.60918	0.281484	1.11952	1.2045	1.8194	0.0699139	0.158834	0.15379
ANKRD12	0.756667	1.04333	0.646667	0.533333	0.716667	0.763333	0.352326	0.20502	0.234592	0.160416	0.135769	0.238607	1.41875	1.45581	-1.18041	0.454058	0.229422	0.234218
ANKRD13A	8.2	7.64333	12.6933	8.98	7.34667	6.79667	1.17461	1.47663	1.1566	1.07643	1.08191	1.01115	-1.09512	1.04038	1.86758	0.0984722	0.145914	0.18811
ANKRD13B	2.71667	1.68333	1.84333	1.82333	2.05333	1.46667	1.23711	0.751421	1.57469	0.588586	0.253246	1.04213	1.48995	-1.2198	1.25682	0.480164	0.219198	0.80627
ANKRD13C	4.63333	3.37333	4.30333	3.13	3.07667	2.88333	1.28858	0.162891	1.37791	0.524309	0.445009	0.621396	1.4803	1.09642	1.49249	0.277472	0.0965279	0.332584
ANKRD13D	5.89667	6.16333	9.19	4.69333	5.01667	4.8	0.933613	1.79673	1.14595	0.228983	0.881211	1.25072	1.25639	1.22857	1.91458	0.120178	0.241416	0.319309
ANKRD16	1.97667	2.09	0.88	1.66333	1.85	2.17333	0.85629	0.376431	0.0964365	0.40612	0.616117	0.884892	1.18838	1.12973	-2.4697	0.341181	0.246955	0.0985704
ANKRD17	5.08	5.83	5.53667	5.97333	5.98	5.64	0.595735	0.230651	0.905005	0.50797	0.657951	0.0818535	-1.17585	-1.02573	-1.01866	0.0711266	0.0658118	0.0930071
ANKRD18B	0.0233333	0.06	0.133333	0.0366667	0.0146	0.01	0.0404145	0.034641	0.23094	0.0321455	0.00935307	0.0173205	-1.57143	4.10959	13.3333	0.713238	2.04619	18.8562
ANKRD20A3	0.0366667	0	0.293333	0	0.0533333	0.0633333	0.0635085	0	0.285365	0	0.046188	0.109697	#DIV/0!	#DIV/0!	4.63158	#DIV/0!	#DIV/0!	5.31214
ANKRD20A4	0.516667	0.193333	0.19	0.153333	0.266667	0.0133333	0.291605	0.211975	0.32909	0.0665833	0.247857	0.023094	3.36957	-1.37931	14.25	1.38536	0.601655	20.1525
ANKRD20A5P	0	0.07	0.22	0.05	0.00432667	0.0533333	0	0.112694	0.194679	0.06245	0.00513421	0.0472582	#DIV/0!	16.1787	4.125	#DIV/0!	18.6815	2.9824
ANKRD22	0.433333	0.0233333	0.286667	0.133333	0.21	0.24	0.10116	0.0404145	0.496521	0.0378594	0.363731	0.105357	3.25	-9	1.19444	0.689741	0.157135	1.23221
ANKRD23	0.25	0.356667	0.126667	0.363333	0.236667	0.32	0.255147	0.323471	0.219393	0.223681	0.0550757	0.153948	-1.45333	1.50704	-2.52632	0.473491	0.814674	0.410819
ANKRD24	0.48	0.416667	0.51	0.313333	0.336667	0.436667	0.160935	0.3073	0.59925	0.238607	0.185562	0.257941	1.53191	1.23762	1.16794	0.735911	0.657895	0.886802
ANKRD26	0.893333	1.22333	0.803333	1.3	1.12333	0.9	0.332916	0.321921	0.247857	0.20664	0.153731	0.340441	-1.45522	1.08902	-1.12033	0.160741	0.186492	0.251558
ANKRD27	4.32	6	4.28667	4.97333	5.40667	5.62	0.31	0.682862	0.70614	1.08648	0.295691	0.409512	-1.15123	1.10974	-1.31104	0.115318	0.0809015	0.079323
ANKRD28	2.04667	2.25333	2.53333	2.27	2.43333	2.38333	0.384231	0.505206	0.707413	0.0264575	0.297377	0.290057	-1.10912	-1.07988	1.06294	0.0979132	0.13652	0.186936
ANKRD29	0.563333	0.59	0.883333	0.7	0.693333	0.646667	0.335012	0.157162	0.446132	0.144222	0.283608	0.207445	-1.2426	-1.17514	1.36598	0.292426	0.239823	0.471864
ANKRD30BL	1.32	2.11667	5.98333	1.09667	0.686667	2.04333	0.443959	1.62927	1.89252	0.236291	0.525484	0.922406	1.20365	3.08252	2.92822	0.277574	1.93171	0.931873
ANKRD31	0.01	0.05	0.263333	0.0266667	0.00666667	0.01	0.0173205	0.043589	0.234592	0.046188	0.011547	0.0173205	-2.66667	7.5	26.3333	0.53033	8.39643	29.6123
ANKRD32	0.623333	0.723333	0.54	0.76	0.606667	0.563333	0.270062	0.126623	0.246374	0.234307	0.330202	0.321921	-1.21925	1.19231	-1.04321	0.251799	0.393579	0.4047
ANKRD33B	0	0.106667	1.15667	0.0433333	0.0566667	0.263333	0	0.184752	0.905226	0.0750555	0.0981495	0.300389	#DIV/0!	1.88235	4.39241	#DIV/0!	2.66205	3.50817
ANKRD34A	1.67	1.14	0.383333	1.66	1.67333	2.13333	0.696348	0.504083	0.663953	0.675056	0.0450925	0.144338	1.00602	-1.46784	-5.56522	0.3383	0.174247	0.179825
ANKRD35	3.63667	3.96	3.14667	3.70333	3.61333	4.59333	0.365559	0.93675	0.456326	0.864311	0.531068	0.882289	-1.01833	1.09594	-1.45975	0.144072	0.176215	0.0951911
ANKRD36	0.353333	0.273333	0.513333	0.373333	0.31	0.226667	0.140119	0.181475	0.370045	0.100664	0.03	0.0450925	-1.0566	-1.13415	2.26471	0.262035	0.341555	0.977788
ANKRD36B	0.386667	0.316667	0.403333	0.416667	0.313333	0.333333	0.113725	0.161658	0.0450925	0.237557	0.051316	0.11547	-1.07759	1.01064	1.21	0.343719	0.312826	0.254291
ANKRD36BP1	0.393333	0.41	0.71	0.446667	0.766667	0.47	0.405504	0.35	0.725465	0.236714	0.388501	0.298664	-1.13559	-1.86992	1.51064	0.589341	0.306513	1.04945
ANKRD36C	0.38	0.456667	0.416667	0.32	0.5	0.376667	0.285832	0.297041	0.396779	0	0.0888819	0.185831	1.1875	-1.09489	1.10619	0.515704	0.355572	0.684953
ANKRD37	1.59	0.6	2.73667	1.03667	0.663333	1.08	1.6581	0.306105	1.0826	0.591636	0.450814	0.150997	1.53376	-1.10556	2.53395	1.05269	0.443788	0.613824
ANKRD39	3.47333	1.03333	1.32333	1.39	1.36667	0.893333	1.87324	0.198578	0.988753	0.26	0.368963	0.277909	2.4988	-1.32258	1.48134	0.823537	0.14466	0.692196
ANKRD40	5.37667	6.51333	3.65	6.58667	7.47667	5.31333	1.07969	1.194	0.949316	0.508462	1.05718	1.09656	-1.22505	-1.1479	-1.45571	0.101392	0.116442	0.131683
ANKRD42	0.46	0.69	0.646667	0.796667	0.786667	0.58	0.0360555	0.150997	0.204287	0.215484	0.10116	0.32909	-1.73188	-1.1401	1.11494	0.093879	0.128536	0.418035
ANKRD44	2.12	2.26667	1.35667	1.75	2.72667	1.69	0.775822	0.37099	0.115902	0.298161	0.342685	0.387427	1.21143	-1.20294	-1.2457	0.282335	0.0990415	0.113388
ANKRD46	0.903333	0.676667	0.343333	0.59	0.81	0.703333	0.0802081	0.181475	0.300721	0.226053	0.355106	0.21362	1.53107	-1.19704	-2.04854	0.347659	0.247874	0.261276
ANKRD49	0.586667	0.58	0.65	0.35	0.733333	0.97	0.712835	0.14	0.260576	0.0360555	0.486038	0.262298	1.67619	-1.26437	-1.49231	1.18009	0.322092	0.187082
ANKRD5	1.12333	1.06	0.626667	0.506667	0.876667	0.913333	0.685371	0.505866	0.175024	0.160416	0.523482	0.45742	2.21711	1.20913	-1.45745	0.879879	0.533621	0.22716
ANKRD50	1.51333	1.89333	0.403333	1.9	1.97	2.12667	0.205508	0.178979	0.426654	0.157162	0.339559	0.321299	-1.25551	-1.04049	-5.27273	0.07312	0.109081	0.117004
ANKRD52	26.68	28.9167	24.3933	30.6167	31.0133	22.3133	3.18774	7.92084	0.718076	2.6695	3.41951	2.88871	-1.14755	-1.07251	1.09322	0.0744166	0.158954	0.0837977
ANKRD54	4.26	6.30333	5.12667	5.61	6.39667	5.00333	0.537308	2.42665	1.09892	0.861336	1.17619	1.07431	-1.3169	-1.01481	1.02465	0.0871132	0.242725	0.179486
ANKRD55	0.196667	0.07	0	0.06	0.02	0.0433333	0.070946	0.0655744	0	0.0519615	0.02	0.0404145	3.27778	3.5	#DIV/0!	1.77539	2.76887	#DIV/0!
ANKRD9	3.62333	4.24	5.19667	3.27333	3.45333	5.53667	0.499433	1.61966	1.69158	0.321455	0.499433	1.80539	1.10692	1.2278	-1.06543	0.108161	0.289542	0.249676
ANKS1A	2.24	3.07	4.26333	2.29	2.59667	3.51667	0.167033	1.13053	0.548574	0.09	0.645936	0.357957	-1.02232	1.18228	1.21232	0.047603	0.303342	0.114835
ANKS1B	0.0266667	0.0333333	0.276667	0.0166667	0.0333333	0.0466667	0.0305505	0.0305505	0.257747	0.0152753	0.0251661	0.0503322	1.6	1	5.92857	1.35529	0.685565	4.87823
ANKS3	0.73	1.04	2.12333	0.83	0.74	0.92	0.164621	0.246374	0.260832	0.149332	0.043589	0.350856	-1.13699	1.40541	2.30797	0.14649	0.198075	0.533884
ANKS6	2.95	2.66667	3.34667	2.63667	2.50667	3.10333	0.32187	0.261024	1.17628	0.430155	0.440151	0.251462	1.11884	1.06383	1.07841	0.12678	0.123474	0.224578
ANKZF1	3.06667	2.25667	2.23	2.84667	2.40333	3.33	0.361985	0.329596	0.832646	0.26727	0.249466	0.338674	1.07728	-1.06499	-1.49327	0.0938087	0.0971377	0.149623
ANLN	21.7133	25.3033	21.1333	26.17	26.9533	17.1567	1.3261	2.75885	1.9843	2.30007	2.08567	2.49169	-1.20525	-1.06521	1.23179	0.0512683	0.072466	0.12299
ANO10	4.56333	5.05667	4.13333	4.79	4.76333	5.14667	1.33874	0.970429	0.93179	0.425676	0.380175	0.8778	-1.04967	1.06158	-1.24516	0.168603	0.12739	0.131073
ANO5	0.206667	0.12	0	0.2	0.15	0.133333	0.085049	0.0173205	0	0.0916515	0.122882	0.10504	1.03333	-1.25	#DIV/0!	0.367454	0.384207	#DIV/0!
ANO6	3.34333	4.41	6.64	4.61333	4.78667	3.86	1.50141	0.25632	0.278747	0.505008	0.53929	0.459239	-1.37986	-1.08541	1.72021	0.193401	0.0674333	0.1253
ANO7	0.29	0.103333	0.116667	0.2	0.163333	0.173333	0.252389	0.0929157	0.202073	0.122882	0.0635085	0.051316	1.45	-1.58065	-1.48571	0.891851	0.35783	0.682838
ANO8	1.32	1.81	3.04333	1.95667	1.52333	1.76333	0.425793	0.417612	1.2562	0.464579	0.170098	0.316596	-1.48232	1.18818	1.7259	0.156004	0.175838	0.448529
ANP32A	12.1733	12.97	9.39	12.5867	14.15	11.6567	2.66673	4.44298	3.10343	1.61742	2.93511	0.851019	-1.03395	-1.09098	-1.24139	0.141815	0.211928	0.157417
ANP32B	36.77	51.3667	46.35	44.37	55.9567	41.3467	5.26305	3.31695	7.40245	4.34496	7.80951	6.90865	-1.20669	-1.08936	1.12101	0.0829774	0.0815012	0.149598
ANP32E	3.92333	4.83	4.00333	4.32333	4.78333	2.39667	0.408697	0.76	1.92858	0.51316	0.721133	0.803077	-1.10195	1.00976	1.67038	0.082742	0.127041	0.565924
ANTXR1	4	3.92333	3.66667	4.04667	3.93667	3.72	0.602329	0.141539	0.577264	0.344867	0.432474	0.32078	-1.01167	-1.0034	-1.01455	0.0987444	0.0665327	0.102151
ANTXR2	4.22	6.15333	7.41667	4.41667	6.58667	7.47	0.461844	0.634061	1.48136	0.180093	0.726659	0.460326	-1.0466	-1.07042	-1.00719	0.0644268	0.0814231	0.119819
ANXA1	119.877	172.04	154.163	171.983	179.98	213.647	24.4599	39.6707	17.4644	21.5544	28.9266	43.0206	-1.43467	-1.04615	-1.38585	0.0963646	0.15512	0.0962536
ANXA10	0.816667	1.10333	2.1	0.7	1.39	1.32	0.0832666	0.594755	1.88613	0.518845	0.398497	0.832887	1.16667	-1.25982	1.59091	0.50396	0.279802	1.0082
ANXA11	16.0333	16.96	18.5833	14.48	15.18	18.96	2.16943	3.36198	1.99886	0.955667	0.574717	0.945357	1.10727	1.11726	-1.02027	0.0962417	0.130179	0.0670888
ANXA2	275.043	237.507	211.497	243.203	243.743	276.28	10.9763	34.34	11.5359	17.7894	10.1255	8.17086	1.13092	-1.02626	-1.30631	0.0544056	0.0846314	0.0274225
ANXA4	6.83333	6.11667	6.95667	5.26	5.99333	7.88	0.280416	2.30765	0.1823	0.166433	0.770022	0.553263	1.29911	1.02058	-1.13273	0.0388662	0.234837	0.0381979
ANXA5	89.7033	131.09	212.087	112.303	137.057	134.567	5.35038	9.16604	16.158	11.1464	3.62576	24.1171	-1.25194	-1.04552	1.57607	0.0534008	0.041283	0.177204
ANXA6	22.4333	25.6567	30.29	25.05	25.6167	35.0233	0.480035	0.830502	1.63557	1.65738	1.38168	3.29749	-1.11664	1.00156	-1.15627	0.0359535	0.0363746	0.0541946
ANXA7	44.8033	52.72	47.9333	47.85	48.3967	47.3	4.39701	0.896883	4.00228	1.19465	4.23871	2.66	-1.068	1.08933	1.01339	0.0547435	0.0561125	0.0588996
ANXA9	0.563333	0.51	0.886667	0.47	0.75	0.88	0.68792	0.439659	1.01908	0.0556776	0.537029	0.215174	1.19858	-1.47059	1.00758	0.849011	0.43997	0.683564
AOC2	0.383333	0.606667	1.37	0.413333	0.57	0.31	0.390171	0.442418	0.757166	0.360046	0.115326	0.19975	-1.07826	1.06433	4.41935	0.717332	0.46505	2.166
AOC3	0.0733333	0.0966667	0	0.03	0.0533333	0.0366667	0.127017	0.100167	0	0.0360555	0.046188	0.0057735	2.44444	1.8125	#DIV/0!	2.97528	1.41318	#DIV/0!
AOX1	6.17	5.37667	9.64	6.31333	4.76	7.66333	0.705337	1.35902	2.10114	0.636108	0.31749	0.657749	-1.02323	1.12955	1.25794	0.0859803	0.170481	0.17013
AP000304.12	4.44667	5.47333	1.81	1.44	0.363333	1.68333	3.65533	0.694286	3.13501	1.24852	0.629312	1.58614	3.08796	15.0642	1.07525	2.13008	15.1046	1.22406
AP000318.2	2.76333	3.47333	6.30333	2.51667	4.08333	2.81	0.347755	2.08618	4.16719	1.94957	4.79626	0.504777	1.09801	-1.17562	2.24318	0.497527	0.647886	0.887246
AP000330.8	0	0.08	0	0.0433333	0.0733333	0.02	0	0.069282	0	0.0450925	0.0351188	0.034641	#DIV/0!	1.09091	#DIV/0!	#DIV/0!	0.623296	#DIV/0!
AP000350.10	2.61333	0.683333	1.38	1.36333	0.596667	2.91	2.33147	1.18357	1.20859	1.2388	0.595007	1.87742	1.91687	1.14525	-2.1087	1.40929	1.3215	0.297826
AP000350.4	0.216667	1.16333	2.25667	0.84	1.29	0.51	0.375278	0.362537	2.19304	0.794733	0.213776	0.360416	-3.87692	-1.10888	4.42484	0.293909	0.183771	3.06969
AP000487.5	0.236667	0.106667	0.19	0.156667	0.08	0.136667	0.135769	0.122202	0.32909	0.0986577	0.0984886	0.120968	1.51064	1.33333	1.39024	0.742962	1.29458	1.56126
AP000525.8	1.02667	1.39333	0.886667	1.97	1.69667	1.34333	0.225019	0.332616	0.621798	0.404475	0.288848	0.0757188	-1.91883	-1.2177	-1.51504	0.0903623	0.139018	0.268104
AP000688.14	0	0.176667	0	0.136667	0.86	0.186667	0	0.305996	0	0.118462	1.23089	0.323316	#DIV/0!	-4.86792	#DIV/0!	#DIV/0!	0.266488	#DIV/0!
AP000695.6	1.00667	0.0533333	0	0.216667	0.343333	0.07	1.7436	0.092376	0	0.375278	0.345012	0.121244	4.64615	-6.4375	#DIV/0!	6.57065	0.179591	#DIV/0!
AP000721.4	2.01667	1.10667	1.12333	0.233333	0.29	0.413333	0.725902	1.12669	1.94567	0.404145	0.502295	0.0503322	8.64286	3.81609	2.71774	8.82752	4.42651	2.72445
AP000769.1	0.793333	1.11	0.593333	1.14333	1.70333	2.62333	0.738196	0.557494	1.02768	0.35949	0.964434	0.546016	-1.44118	-1.53453	-4.42135	0.393474	0.28476	0.227803
AP000783.1	0.863333	0.313333	1.28667	0.38	0.303333	0.223333	0.836441	0.33126	1.31062	0.401497	0.239653	0.235867	2.27193	1.03297	5.76119	1.88036	0.787114	4.88058
AP001007.1	0.863333	1.35333	0.68	1.61333	1.00333	0.903333	0.255408	0.985512	0.639766	0.516366	0.751155	0.701522	-1.86873	1.34884	-1.32843	0.134656	0.813332	0.5302
AP001053.11	0.183333	0.03	0	0	0.0118767	0.09	0.169214	0.0519615	0	0	0.0159457	0.122882	#DIV/0!	2.52596	#DIV/0!	#DIV/0!	3.19598	#DIV/0!
AP001055.7	7.29333	3.54	0	3.62667	0.766667	2.11667	3.08742	4.78201	0	1.16212	0.819288	1.04002	2.01103	4.61739	#DIV/0!	0.61644	4.59176	#DIV/0!
AP001258.4	0.33	0.46	0	0.283333	0.533333	0.406667	0.308058	0.0458258	0	0.0802081	0.270617	0.0737111	1.16471	-1.15942	#DIV/0!	0.655961	0.257494	#DIV/0!
AP001347.6	1.14333	0.696667	0.226667	0.736667	0.556667	0.293333	0.600694	0.702306	0.392598	0.21362	0.070946	0.217332	1.55204	1.2515	-1.29412	0.537732	0.734199	0.840456
AP001432.14	0	0.43	0.76	0	0.356667	0.13	0	0.744782	1.31636	0	0.0665833	0.225167	#DIV/0!	1.20561	5.84615	#DIV/0!	1.21259	8.26771
AP001816.1	2.49667	2.49667	2.31	1.94	2.16333	3.91333	1.65134	1.23306	0.661211	0.564004	1.13808	0.956992	1.28694	1.15408	-1.69408	0.536823	0.480796	0.128305
AP003068.23	0.176667	0.29	0.53	0.506667	0.343333	0.803333	0.217792	0.251197	0.917987	0.525484	0.270617	0.162583	-2.86792	-1.18391	-1.51572	0.324321	0.571122	0.66424
AP003419.11	25.4733	19.1533	16.1533	20.3767	37.2833	28.44	12.6862	16.6479	27.9784	17.6684	8.06025	24.6298	1.25012	-1.94657	-1.76063	0.721711	0.265656	0.63502
AP003733.1	0.08	0	0	0.113333	0.193333	0.0466667	0.138564	0	0	0.105987	0.260832	0.080829	-1.41667	#DIV/0!	#DIV/0!	0.802201	#DIV/0!	#DIV/0!
AP006222.2	0.0766667	0.126667	0.123333	0.26	0.0966667	0.0133333	0.132791	0.125033	0.21362	0.315753	0.0873689	0.023094	-3.3913	1.31034	9.25	0.360132	1.01252	13.0815
AP006621.5	3.12	1.09	0.41	0.743333	1.01	2.78333	2.01814	0.462925	0.710141	0.509346	0.260576	0.335609	4.19731	1.07921	-6.78862	2.28349	0.309624	0.147662
AP006621.8	0.336667	0.516667	0	0.353333	0.28	0.313333	0.583124	0.565007	0	0.371124	0.301993	0.542709	-1.0495	1.84524	#DIV/0!	1.11434	1.63632	#DIV/0!
AP1AR	1.43667	1.67	2.11333	1.21	1.50333	2.35333	0.411015	0.181934	0.915005	0.400375	0.198578	0.378197	1.18733	1.11086	-1.11356	0.299852	0.109814	0.239446
AP1B1	12.1533	15.1767	16.7033	14.4133	12.9633	15.3667	1.6336	0.453578	2.95515	0.690604	0.410406	2.65702	-1.18596	1.17074	1.08698	0.0694695	0.029428	0.15525
AP1G1	4.28	4.97333	4.68	5.14	6.02667	4.98667	0.593043	0.625486	0.12	0.377227	0.193993	0.475955	-1.20093	-1.2118	-1.06553	0.0753805	0.0618526	0.0535504
AP1G2	1.02667	1.07333	0.98	0.68	1.13667	0.976667	0.451811	0.406735	1.1732	0.0818535	0.215484	0.349333	1.5098	-1.05901	1.00341	0.397699	0.231004	0.723823
AP1M1	56.71	36.21	28.8567	41.24	36.6833	39.5333	15.1564	3.88884	1.75169	1.62859	4.08071	5.45909	1.37512	-1.01307	-1.36999	0.21449	0.0881207	0.0635688
AP1M2	0.15	0.04	0	0.123333	0.0366667	0.0566667	0.259808	0.069282	0	0.125033	0.0351188	0.0981495	1.21622	1.09091	#DIV/0!	1.40923	1.24659	#DIV/0!
AP1S1	42.66	57.41	55.6433	60.3967	59.0333	59.8867	4.8504	16.2714	3.96682	2.87552	4.18848	10.6842	-1.41577	-1.02828	-1.07626	0.0502675	0.164046	0.103063
AP1S2	2.78667	4.11333	4.25667	3.11667	4.05333	4.02	0.41065	0.921539	0.418848	0.402782	0.769567	0.540278	-1.11842	1.0148	1.05887	0.101181	0.172058	0.10183
AP1S3	0.266667	0.33	0.33	0.443333	0.273333	0.273333	0.0929157	0.176918	0.571577	0.198578	0.110151	0.061101	-1.6625	1.20732	1.20732	0.197075	0.4675	1.21733
AP2A1	16.6767	19.61	23.2067	17.8167	18.48	19.98	2.10334	5.12433	2.23003	0.897459	2.58774	1.21766	-1.06836	1.06115	1.16149	0.0733937	0.181631	0.0763068
AP2A2	3.34667	2.76	3.55333	3.52	2.82667	3.27333	0.451811	0.637887	0.368284	0.295973	0.73228	0.251064	-1.05179	-1.02415	1.08554	0.087304	0.195713	0.0808104
AP2B1	22.5933	24.64	19.5133	25.7733	28.0267	28.45	2.09457	1.83845	1.73443	2.28391	2.58808	1.48091	-1.14075	-1.13745	-1.45798	0.0649078	0.0602602	0.0407891
AP2M1	170.563	188.45	162.01	181.623	197.247	194.007	12.4519	22.706	4.07098	2.9365	3.70573	14.3196	-1.06484	-1.04668	-1.1975	0.0405417	0.0672647	0.0375916
AP2S1	86.2067	102.997	69.4233	93.39	87.92	96.3767	8.05254	2.96083	11.8537	15.6124	20.9674	2.86009	-1.08333	1.17148	-1.38825	0.102059	0.162467	0.072075
AP3B1	2.68667	4.92667	4.57	4.33	4.64667	4.64333	0.323316	1.10573	0.521153	0.650231	0.309892	0.946854	-1.61166	1.06026	-1.01605	0.0689378	0.143324	0.132761
AP3D1	20.7	28.08	48.12	24.98	25.4667	26.6533	1.29105	6.13919	5.66931	1.00643	1.12545	1.35146	-1.20676	1.10262	1.8054	0.0355237	0.141995	0.133696
AP3M1	9.15	8.98333	3.27	10.9133	11.3467	11.3067	0.497896	1.2852	0.359305	1.3766	1.71652	1.96398	-1.19271	-1.26308	-3.4577	0.0664988	0.0951739	0.0343197
AP3M2	1.96667	1.79333	1.24	1.82667	2.18667	2.35	0.340783	0.406735	0.04	0.118462	0.530031	0.531131	1.07664	-1.21933	-1.89516	0.115007	0.15718	0.0695514
AP3S1	4.90667	4.50667	2.9	4.68667	5.54	4.31667	2.57065	0.490951	1.44648	0.637364	0.439659	0.803513	1.04694	-1.22929	-1.48851	0.327173	0.0633013	0.206498
AP3S2	2.54	2.36667	2.29667	2.32	2.76333	2.57	1.01592	0.946485	0.575007	0.413884	0.869387	0.660076	1.09483	-1.16761	-1.11901	0.276829	0.25161	0.185058
AP4B1	5.07667	3.65667	5.23667	4.11667	4.34667	3.33333	0.455448	1.065	0.457202	0.702377	0.65615	0.955057	1.2332	-1.1887	1.571	0.137248	0.159332	0.271673
AP4E1	1.69333	1.85333	1.8	1.90333	1.50667	1.68333	0.565184	0.265016	0.236432	0.233524	0.217332	0.50797	-1.12402	1.23009	1.06931	0.182657	0.144249	0.203182
AP4M1	3.25333	2.48333	2.02333	2.35333	2.46333	2.41667	1.14422	0.38175	0.801582	0.185023	0.624046	0.326241	1.38244	1.00812	-1.1944	0.287643	0.172473	0.202313
AP4S1	0.09	0.0966667	0.623333	0.153333	0.103333	0.19	0.09	0.0602771	0.327159	0.0378594	0.116762	0.101489	-1.7037	-1.06897	3.2807	0.349056	0.697049	1.41843
AP5B1	4.89	4.00333	2.4	4.49333	3.95667	3.20667	1.54971	2.38341	0.591016	1.02403	0.603435	0.327465	1.08828	1.01179	-1.33611	0.245264	0.359013	0.115197
AP5M1	4.86333	4.25333	2.23	4.66333	4.38	3.95	0.330807	1.03732	0.712531	0.0776745	0.971391	0.69347	1.04289	-1.02978	-1.7713	0.0421661	0.184816	0.118832
AP5S1	6.11667	4.39333	4.8	4.75333	5.66	3.72333	1.85732	0.516946	0.971545	2.08433	1.13261	0.683398	1.28682	-1.28832	1.28917	0.396264	0.104031	0.203368
AP5Z1	3.62667	3.31	6.32333	2.47	2.95	3.28	1.03645	0.884534	1.0961	0.108167	0.217025	0.138924	1.46829	1.12203	1.92785	0.245093	0.179554	0.198613
APAF1	0.633333	0.686667	0.843333	0.746667	0.486667	0.473333	0.085049	0.170098	0.231157	0.064291	0.134288	0.205264	-1.17895	1.41096	1.78169	0.0781204	0.302072	0.527721
APBA2	0.0166667	0.07	0.376667	0.0666667	0.01769	0.0266667	0.0288675	0	0.133167	0.0152753	0.0196293	0.046188	-4	3.95704	14.125	0.252178	2.53505	14.4162
APBA3	1.76333	1.46	1.74667	1.27	0.96	1.26	1.12327	0.737292	0.235867	0.160935	0.164621	0.216333	1.38845	1.52083	1.38624	0.520651	0.468279	0.174824
APBB1	3.59333	3.74	4.81667	2.77333	2.63333	3.50667	1.59215	0.581292	0.765659	0.545924	0.221886	0.140119	1.29567	1.42025	1.37357	0.36269	0.14497	0.129983
APBB1IP	1.61667	1.7	2.22333	1.64333	1.59	1.88333	0.4517	0.238118	0.833807	0.210792	0.340441	0.42004	-1.01649	1.06918	1.18053	0.17462	0.15794	0.297396
APBB2	3.85333	3.87	6.82333	3.54	3.48667	4.04333	0.16563	0.43	1.31519	0.147986	0.558689	0.145717	1.08851	1.10994	1.68755	0.0376819	0.124955	0.191052
APBB3	1.41667	1.66667	0.763333	1.13	1.46	1.95	0.38371	0.374477	0.38553	0.108167	0.35171	0.0173205	1.25369	1.14155	-2.55459	0.207932	0.217111	0.114164
APC	1.76667	1.3	0.94	1.34667	1.74333	1.31	0.693421	0.487545	0.330454	0.605007	0.240901	0.112694	1.31188	-1.34103	-1.39362	0.451851	0.172075	0.149937
APC2	0.116667	0.126667	0	0.0666667	0.04	0.103333	0.0776745	0.0305505	0	0.0378594	0.0264575	0.0208167	1.75	3.16667	#DIV/0!	0.884149	1.28718	#DIV/0!
APCDD1L	13.6667	10.02	5.89	10.3467	9.67333	8.79333	1.90904	3.24463	3.20992	2.015	0.64392	2.54944	1.32088	1.03584	-1.49293	0.18277	0.197704	0.238725
APCDD1L-AS1	8.15	9.03667	9.82	9.33667	7.73	7.12667	0.105357	0.695797	0.840714	0.682447	1.1114	0.828573	-1.1456	1.16904	1.37792	0.0374085	0.110081	0.114864
APEH	29.12	28.5367	28.6367	28.1033	30.0233	33.28	2.04912	3.5472	2.30743	2.96217	3.50831	4.58527	1.03618	-1.0521	-1.16215	0.0758167	0.0936212	0.0792938
APEX1	46.6967	46.5367	26.9	50.37	49.9767	43.65	2.76002	7.23945	2.84083	3.55628	5.32797	2.25187	-1.07866	-1.07392	-1.62268	0.049284	0.101387	0.0418188
APEX2	12.81	11.9933	7.01333	13.76	13.3033	13.3367	1.37971	2.01505	3.3721	1.75605	3.63319	1.84044	-1.07416	-1.10923	-1.90162	0.089758	0.166896	0.151873
APH1A	22.2767	16.9967	21.7933	17.83	15.9	19.8567	1.81147	2.57527	3.2507	2.62006	1.53206	1.49908	1.24939	1.06897	1.09753	0.121145	0.110819	0.105934
APH1B	2.2	2.11	0.586667	1.96333	2.34	2.76333	1.24664	0.526783	0.692122	0.315647	0.251595	0.941931	1.12054	-1.109	-4.71023	0.381063	0.141514	0.150522
API5	14.6933	14.3967	10.1867	14.5633	15.5433	16.0033	2.2693	1.60017	1.04644	1.36346	1.7633	1.40863	1.00893	-1.07965	-1.57101	0.105203	0.0849299	0.0497154
APIP	2.55333	2.95	2.76667	2.42	2.82	3.01	0.28589	1.01474	1.19776	0.39128	0.315119	0.555068	1.0551	1.0461	-1.08795	0.119804	0.21844	0.249718
APITD1	4.15	7.25	6.88667	7.22333	7.89667	7.21	2.06879	2.82526	2.325	2.27381	2.47189	2.26073	-1.74056	-1.0892	-1.04695	0.195564	0.264954	0.254088
APITD1-CORT	0.303333	0.91	0	0.813333	0.35	0.55	0.310215	0.385746	0	0.280238	0.0608276	0.298161	-2.68132	2.6	#DIV/0!	0.23237	0.687719	#DIV/0!
APLF	0.203333	0.13481	0.493333	0.153333	0.11	0.193333	0.011547	0.127864	0.125033	0.0057735	0.06245	0.0404145	1.32609	1.22555	2.55172	0.0521671	0.78215	0.484005
APLN	2.26	2.8	5.32333	2.39333	2.43	3.35667	0.925365	1.44503	1.58067	0.179536	0.635925	0.479201	-1.059	1.15226	1.5859	0.226944	0.384946	0.301668
APLP1	9.61	8.40667	14.0167	7.95333	8.72667	8.98	2.37405	1.9931	2.16823	0.878996	1.20708	1.64521	1.2083	-1.03807	1.56088	0.188798	0.152663	0.216082
APLP2	50.0933	56.99	53.1167	56.7167	57.85	68.9	2.74117	4.37521	3.9414	1.15984	2.22636	5.94061	-1.13222	-1.01509	-1.29714	0.0297888	0.0488445	0.0506313
APMAP	23.48	23.8167	16.2733	24.9533	25.08	26.58	1.00459	1.70717	1.50879	1.01293	1.48159	1.20752	-1.06275	-1.05304	-1.63335	0.0320402	0.0509263	0.0364954
APOA1BP	19.0967	18.1367	17.7067	18.8733	18.5533	18.56	3.01049	3.15459	0.735822	0.430968	0.581406	2.05614	1.01183	-1.02297	-1.04819	0.0930543	0.0997463	0.0651718
APOBEC3B	23.5933	18.9333	13.4033	20.9433	17.37	12.04	1.42117	5.72942	2.41748	1.46715	0.0655744	0.457384	1.12653	1.09	1.11323	0.0600907	0.190451	0.118468
APOBEC3C	6.70667	4.96667	5.34667	4.32	6.58333	4.89667	2.06711	0.236291	2.31733	0.84788	2.65029	0.75798	1.55247	-1.3255	1.0919	0.327517	0.17657	0.290133
APOBEC3D	0.38	0.346667	0.22	0.406667	0.31	0.316667	0.06245	0.244199	0.381051	0.257358	0.288444	0.162583	-1.07018	1.11828	-1.43939	0.35274	0.753484	0.724617
APOBEC3F	0.0333333	0.22	0	0.0666667	0.403333	0.423333	0.057735	0.225167	0	0.0832666	0.207445	0.134288	-2	-1.83333	#DIV/0!	0.616441	0.360723	#DIV/0!
APOC1	0.393333	0.0933333	0.306667	0.28	0.176667	0.44	0.467369	0.161658	0.531162	0.484974	0.191398	0.137477	1.40476	-1.89286	-1.43478	1.70355	0.623137	0.708219
APOE	0.813333	0.153333	0	0.22	0.146667	0.06	1.40873	0.145717	0	0.381051	0.0585947	0.052915	3.69697	1.04545	#DIV/0!	5.2283	0.622236	#DIV/0!
APOH	0.67	0.58	1.45	0.693333	0.273333	0.633333	0.228692	0.454313	1.71292	0.47606	0.309892	0.680759	-1.03483	2.12195	2.28947	0.427806	1.68823	2.11116
APOL1	0.9	1.06333	1.55667	0.746667	0.84	1.17333	0.202978	0.734461	0.335012	0.200083	0.0608276	0.472476	1.20536	1.26587	1.3267	0.24374	0.507578	0.349728
APOL2	3.73333	4.70667	3.25667	5.05667	4.13667	4.57	0.679877	0.601858	0.421584	0.825126	0.86379	0.620725	-1.35446	1.13779	-1.40328	0.104229	0.160847	0.0771986
APOL3	0.21	0.12	0.333333	0.133333	0.18	0.383333	0.266646	0.069282	0.308923	0.0950438	0.087178	0.0757188	1.575	-1.5	-1.15	1.32412	0.290058	0.475729
APOL6	1.86333	1.05	1.28667	1.35333	0.936667	1.86667	0.493997	0.14	0.621638	0.807548	0.347755	0.9943	1.37685	1.121	-1.45078	0.519048	0.255313	0.286185
APOM	1.04667	0.533333	0.28	0.586667	0.426667	0.12	0.723901	0.378726	0.484974	0.427239	0.223681	0.207846	1.78409	1.25	2.33333	1.03451	0.637009	3.29983
APOO	14.3467	15.7367	10.2367	14.8233	13.56	15.5267	1.81949	6.69064	3.1961	0.64221	3.49527	2.61336	-1.03322	1.16052	-1.51677	0.0748877	0.333135	0.135014
APOOL	2.49333	3.05333	2.07667	2.78333	3.19	2.81667	1.24275	0.789071	0.558957	0.253246	0.639296	1.84849	-1.11631	-1.04476	-1.35634	0.262046	0.180722	0.301936
APOPT1	0.576667	0.44	2.22667	0.75	0.443333	0.713333	0.235867	0.145258	0.546016	0.274955	0.276466	0.232881	-1.30058	-1.00758	3.1215	0.24383	0.404316	0.735845
APP	99.5567	109.603	130.497	107.68	116.95	118.26	2.04476	2.8577	9.49174	6.74625	6.66244	10.3429	-1.0816	-1.06703	1.10347	0.035194	0.0338995	0.0724703
APPBP2	1.94	2.47333	1.73	2.41667	2.46333	2.62667	0.87155	0.261024	0.30348	0.300222	0.361985	0.0251661	-1.2457	1.00406	-1.5183	0.216031	0.104878	0.0668053
APPL1	3.21	3.56	2.34333	3.36667	3.82	3.53667	0.185203	1.01129	1.32613	0.688791	0.671044	0.368963	-1.04881	-1.07303	-1.50925	0.117017	0.179708	0.220135
APPL2	5.02333	5.05333	6.86667	5.56	5.52	6.13333	1.16281	1.43598	1.79623	0.225389	0.835225	0.71143	-1.10683	-1.09235	1.11957	0.122584	0.170157	0.184962
APRT	55.12	46.9233	59.7967	46.9033	46.18	46.8833	5.64065	7.98311	18.0873	4.16587	4.86592	3.24496	1.17518	1.0161	1.27544	0.0919373	0.117398	0.228495
APTX	6.13333	6.69333	6.11667	6.96	7.41333	6.77667	0.526909	0.47543	1.8916	1.19528	2.12867	0.953432	-1.13478	-1.10757	-1.1079	0.0976978	0.154191	0.177052
AQP1_2	0.69	0.866667	3.03333	0.996667	0.833333	1.13333	0.602246	0.473533	0.528425	0.547205	0.397157	0.295691	-1.44444	1.04	2.67647	0.412152	0.435341	0.484776
AQP3	0.313333	0.03	0.38	0.0566667	0.00666667	0.173333	0.310054	0.0519615	0.329697	0.0981495	0.011547	0.0986577	5.52941	4.5	2.19231	6.36817	6.36396	1.31339
AQP6	0.05	0.0285433	0	0.0666667	0.0133333	0.01	0.043589	0.0446516	0	0.11547	0.011547	0.0173205	-1.33333	2.14075	#DIV/0!	0.839643	2.20998	#DIV/0!
AQP9	5.45333	6.03333	2.03667	5.43333	6.06333	6.78667	1.31614	1.28877	1.885	1.3238	0.809959	0.276827	1.00368	-1.00497	-3.33224	0.198727	0.144737	0.160515
AQR	4.09333	3.41	2.62	4.23667	4.07667	4.19333	0.0680686	0.569298	0.0264575	0.360046	0.840377	0.198578	-1.03502	-1.1955	-1.60051	0.0483042	0.128107	0.0174667
AR	0.57	0.59	0.786667	0.48	0.743333	0.873333	0.21	0.260576	0.0602771	0.141774	0.110151	0.225906	1.1875	-1.25989	-1.11017	0.323743	0.213479	0.140301
ARAF	20.6467	21.5333	25.1333	19.7133	18.9867	19.19	1.20815	2.4216	2.75422	2.08447	1.49547	0.998599	1.04735	1.13413	1.30971	0.0730766	0.0899011	0.0917316
ARAP1	4.11667	4.68667	8.51	3.68667	3.91333	5.39667	0.869387	0.951753	1.7494	0.569766	0.448813	0.580201	1.11664	1.19761	1.5769	0.168713	0.161261	0.211206
ARAP3	7.33	7.76333	7.48	6.80667	7.7	7.74	0.393446	1.071	2.94868	0.447363	0.147986	1.45338	1.07689	1.00823	-1.03476	0.0527593	0.0810794	0.243629
ARC	6.34333	8.56	22.0867	6.27667	6.96667	7.20333	1.10564	3.25	2.14048	1.15941	0.152753	0.910897	1.01062	1.22871	3.06617	0.148187	0.269787	0.282037
ARCN1	13.5033	16.5833	15.46	15.4733	17.3033	15.66	0.517333	1.97854	3.14272	2.39091	0.785005	2.01799	-1.14589	-1.04342	-1.01294	0.0802103	0.0706285	0.137184
ARF1	79.6567	81.4367	58.7367	78.15	82.6333	73.5567	5.29075	10.0659	4.87621	5.74314	13.0498	7.10899	1.01928	-1.01469	-1.25231	0.0582927	0.114107	0.0587381
ARF3	19.2333	26.2567	13.31	27.2167	27.45	27.7767	5.24222	8.10038	2.59006	3.9934	6.96907	1.01155	-1.41508	-1.04545	-2.0869	0.126293	0.220647	0.0547701
ARF4	32.53	33.16	17.49	43.0167	41.27	37.7133	10.3218	8.64349	0.768635	1.4243	4.37654	2.46547	-1.32237	-1.24457	-2.15628	0.139286	0.130543	0.0210916
ARF5	35.02	40.6833	50.57	37.3933	36.1	40.9833	8.04362	3.58007	12.3015	4.30815	1.55897	2.90145	-1.06777	1.12696	1.23392	0.138941	0.0637794	0.180486
ARF6	57.7267	38.8933	21.1367	48.36	43.9167	43.7133	6.5691	4.69947	2.11027	3.67509	2.95026	4.22594	1.19369	-1.12916	-2.06813	0.0943058	0.0706882	0.0387967
ARFGAP1	16.89	13.62	12.56	14.2367	13.66	14.95	1.61781	2.18073	0.252389	0.879223	1.78706	0.721318	1.18637	-1.00294	-1.19029	0.0780629	0.119025	0.0253517
ARFGAP2	5.14667	6.52	7.36667	6.17	6.12667	4.94	0.620511	0.897051	1.27257	0.525738	1.215	0.446766	-1.19883	1.0642	1.49123	0.0711008	0.1483	0.167878
ARFGAP3	3.31	4.39	3.07667	4.13333	3.59667	5.22333	0.763151	0.495177	1.91443	0.283608	0.113725	0.74144	-1.24874	1.22057	-1.69772	0.111219	0.0825517	0.217043
ARFGEF1	1.52333	2.15667	1.57667	2.25333	2.58667	2.27	0.214554	0.720023	0.39425	0.0550757	0.134288	0.406325	-1.47921	-1.19938	-1.43975	0.0557947	0.162642	0.123317
ARFGEF2	7.01333	7.27333	7.02	7.19	7.26667	8.33	0.460579	0.400791	0.650922	0.538424	0.705715	0.881986	-1.02519	1.00092	-1.18661	0.0560923	0.0645265	0.0684789
ARFIP1	2.29	3.31667	2.89667	2.63	2.57667	2.91333	0.462925	0.648254	0.573614	0.393446	0.470779	0.766442	-1.14847	1.28719	-1.00575	0.126425	0.198835	0.189023
ARFIP2	20.43	20.59	18.6233	22.2833	20.9267	23.6467	1.36107	1.90638	3.78437	0.735006	0.355293	1.25365	-1.09072	-1.01635	-1.26973	0.0393501	0.0534726	0.0954909
ARFRP1	7.19333	6.2	6.13667	6.23	5.85667	6.39	0.995004	1.73853	0.705006	0.80895	0.275379	0.41328	1.15463	1.05862	-1.04128	0.126472	0.173777	0.0730992
ARG2	1.94	3.71667	8.38333	1.67667	2.14667	5.14667	1.28347	1.01633	2.12324	0.1823	0.485215	1.80351	1.15706	1.73137	1.62889	0.447885	0.354637	0.406614
ARGLU1	9.70333	7.99	2.6	8.88	9.22667	11.9333	1.16779	0.39281	0.815598	0.745855	1.62235	3.62025	1.09272	-1.15478	-4.58974	0.0925886	0.0912824	0.0548943
ARHGAP1	10.1633	8.71667	13.4467	10.03	10.4767	8.61	1.97743	2.025	1.07723	1.9776	2.18221	2.48916	1.01329	-1.20191	1.56175	0.162054	0.149881	0.270499
ARHGAP10	2.19	2.48667	3.83667	2.15333	2.19	1.84667	0.372424	0.212211	0.804632	0.180093	0.229129	0.21362	1.01703	1.13546	2.07762	0.111277	0.0885109	0.287295
ARHGAP11A	8.76333	10.4267	4.39333	11.75	11.5733	8.20667	1.77962	1.04978	0.496421	1.16889	1.38587	0.527857	-1.34081	-1.10997	-1.86798	0.0973718	0.0813763	0.0401857
ARHGAP11B	2.16333	1.73333	2.36	1.73667	1.50333	1.34667	0.53799	0.744468	0.366606	0.311823	0.341223	0.266521	1.24568	1.15299	1.75248	0.220599	0.32338	0.254562
ARHGAP12	1.56333	2.41	2.36667	1.71333	2.84667	2.58	0.467582	0.345109	0.831164	0.110151	0.228108	0.42	-1.09595	-1.18119	-1.09014	0.161162	0.0802072	0.205008
ARHGAP17	6.82333	7.85333	16.6467	7.18	7.39333	7.47667	0.857108	2.38406	4.73629	0.995942	0.744737	0.887543	-1.05227	1.06222	2.22648	0.102675	0.196154	0.396294
ARHGAP18	5.06	4.77	3.24333	6.38333	5.71	5.79667	0.968143	1.96502	0.353883	1.07375	1.07476	0.863964	-1.26153	-1.19706	-1.78726	0.116594	0.218444	0.0596698
ARHGAP19	1.13	1.63	1.04667	1.55333	1.23667	0.963333	0.260576	0.28688	0.327465	0.0723418	0.142244	0.136504	-1.37463	1.31806	1.08651	0.0988077	0.159998	0.215449
ARHGAP20	0.173333	0.133333	0.276667	0.193333	0.183333	0.183333	0.162583	0.0378594	0.245832	0.105987	0.0737111	0.102632	-1.11538	-1.375	1.50909	0.562366	0.206678	0.915007
ARHGAP21	11.2767	12.36	9.96667	12.1	13.97	12.5667	0.910897	1.50921	1.67956	1.19176	1.53626	0.580718	-1.07301	-1.13026	-1.26087	0.068539	0.0839389	0.0800128
ARHGAP22	11.1833	12.4667	14.8233	8.67667	11.2533	12.5233	2.61183	3.1557	1.94716	1.19274	1.40376	1.52893	1.2889	1.10782	1.18366	0.201663	0.180494	0.122553
ARHGAP23	7.16333	6.69667	9.30333	6.24333	6.42667	6.91667	1.3476	1.63867	1.98026	0.491155	0.727072	0.257164	1.14736	1.04201	1.34506	0.135076	0.162185	0.1678
ARHGAP24	1.90667	2	2.23	1.69333	1.95667	2.71	0.100167	0.61	0.895991	0.224796	0.306159	0.190788	1.12598	1.02215	-1.21525	0.0928134	0.202295	0.193794
ARHGAP26	1.25667	2.01667	2.91333	1.46	2.38	2.32667	0.123423	0.147422	0.19218	0.253574	0.19	0.0208167	-1.1618	-1.18017	1.25215	0.0991539	0.0529548	0.0481252
ARHGAP27	0.913333	1.17667	3.16333	0.686667	0.92	1.23	0.431316	0.475009	0.191398	0.0723418	0.23388	0.350428	1.3301	1.27899	2.57182	0.371566	0.352277	0.432467
ARHGAP28	0.423333	0.303333	0.31	0.35	0.223333	0.31	0.202073	0.092376	0.272213	0.087178	0.152753	0.113578	1.20952	1.35821	1	0.375986	0.587103	0.549335
ARHGAP29	1.52667	1.90667	2.96	1.86	1.84667	2.85667	0.316596	0.359073	0.381182	0.02	0.47606	0.309892	-1.21834	1.03249	1.03617	0.0984046	0.190311	0.100731
ARHGAP31	4.08667	3.83667	4.00667	4.07667	3.69333	3.43	0.130512	0.283608	0.866968	0.967178	0.666058	0.468081	1.00245	1.03881	1.16812	0.138549	0.116894	0.17253
ARHGAP32	0.923333	1.15	1.10333	0.903333	0.85	0.866667	0.083865	0.20664	0.100167	0.172434	0.196723	0.0416333	1.02214	1.35294	1.27308	0.12475	0.228872	0.0754942
ARHGAP33	1.56	1.88	1.00667	1.42667	1.44667	1.32333	0.212838	0.792654	0.314696	0.46694	0.393107	0.460036	1.09346	1.29954	-1.31457	0.223857	0.376348	0.205332
ARHGAP35	19.3533	18.7933	19.0667	20.2833	20.4233	21.7867	2.98185	1.71471	0.409919	0.144684	0.74467	1.06162	-1.04805	-1.08673	-1.14266	0.0849671	0.0522007	0.0269107
ARHGAP39	2.89333	3.35667	7.35	3.01333	2.59667	2.61	0.829538	1.00779	0.528488	0.693277	0.540771	0.445309	-1.04147	1.29268	2.81609	0.203785	0.272703	0.301028
ARHGAP4	0.376667	0.0733333	0.35	0.15	0.0333333	0.296667	0.38527	0.127017	0.306431	0.137477	0.0416333	0.277909	2.51111	2.2	1.17978	1.99113	2.71234	0.873371
ARHGAP42	0.563333	1.6	1.96667	0.973333	1.21667	0.866667	0.333217	0.510979	1.54649	0.37072	0.222336	0.365011	-1.72781	1.31507	2.26923	0.235084	0.279368	1.16869
ARHGAP5	1.64333	2.07333	1.60667	2.02667	2.1	1.85667	0.274287	0.501232	0.638931	0.222785	0.365103	0.130128	-1.23327	-1.01286	-1.1556	0.0935622	0.169738	0.201745
ARHGAP6	0	0.00102333	0.186667	0.0266667	0.02	0	0	0.00177247	0.161967	0.023094	0.0264575	0	#DIV/0!	-19.544	#DIV/0!	#DIV/0!	0.0643833	#DIV/0!
ARHGAP9	0.0433333	0.00188	0	0.0266667	0.02	0.01	0.0750555	0.00325626	0	0.0305505	0.034641	0.0173205	1.625	-10.6383	#DIV/0!	1.94831	0.132936	#DIV/0!
ARHGDIA	117.44	149.55	121.06	98.1167	108.32	128.657	17.6028	61.1429	7.57293	5.92839	19.0243	8.52241	1.19694	1.38063	-1.06275	0.11168	0.354691	0.0494966
ARHGDIB	2.6	1.63	1.33667	2.05667	1.65	1.04333	0.317648	0.684398	0.134288	0.940071	0.242487	0.0305505	1.26418	-1.01227	1.28115	0.345326	0.253722	0.0774032
ARHGEF1	8.38333	8.17333	10.97	6.75333	6.31	8.19333	0.884553	0.991581	0.627455	0.492172	0.3995	0.777196	1.24136	1.2953	1.33889	0.0919064	0.102339	0.0856243
ARHGEF10	3.33667	4.14667	4.99	3.59	4.02333	3.73667	0.371663	0.16563	0.533948	0.59	0.547205	0.12897	-1.07592	1.03065	1.33541	0.106536	0.0843492	0.0866855
ARHGEF10L	4.01	4.26333	10.4767	3.50667	3.37333	4.56	1.10055	0.82282	1.62802	0.50856	0.313741	0.566657	1.14354	1.26383	2.29751	0.204941	0.156326	0.26393
ARHGEF11	3.69333	3.47	2.93333	3.44	3.53	3.67333	1.35515	0.713583	0.275015	0.242487	0.694766	0.425715	1.07364	-1.01729	-1.25227	0.2316	0.16155	0.0687267
ARHGEF12	2.94	3.31333	3.72333	3.24	3.59667	3.77	0.52	0.577437	0.49521	0.238956	0.548118	0.504083	-1.10204	-1.08551	-1.01253	0.100394	0.123133	0.107537
ARHGEF17	2.78	2.22333	2.48333	2.02333	2.11667	2.31	0.729178	0.853834	0.597188	0.144684	0.332916	0.240208	1.37397	1.05039	1.07504	0.215662	0.251671	0.162615
ARHGEF18	7.78667	8.69333	12.98	7.80667	7.13667	7.81333	0.466512	0.899129	1.75957	0.426654	0.69888	1.57748	-1.00257	1.21812	1.66126	0.0466999	0.100171	0.233245
ARHGEF2	15.13	19.05	35.01	15.1233	18.0533	24.3	0.493862	2.87786	3.76666	1.09929	0.653631	0.756042	1.00044	1.05521	1.44074	0.046024	0.0946411	0.0931599
ARHGEF25	2.61667	1.85	4.2	1.72	2.08333	2.76	0.775263	0.265141	1.24471	0.334066	0.506491	0.894483	1.52132	-1.12613	1.52174	0.311164	0.144688	0.385836
ARHGEF26	0.616667	0.236667	0.696667	0.426667	0.236667	0.146667	0.0757188	0.126623	0.283608	0.150111	0.0950438	0.106927	1.44531	1	4.75	0.310945	0.386234	2.28993
ARHGEF28	1.73	2.16333	3.28	2.31333	1.92	1.82	0.164621	0.225462	0.432782	0.255799	0.262869	0.314325	-1.33719	1.12674	1.8022	0.0629871	0.111932	0.226143
ARHGEF3	1.97667	1.79333	1.93667	1.33667	1.78667	2.33333	0.830321	0.20108	1.10528	0.083865	0.225019	0.128582	1.4788	1.00373	-1.20482	0.362622	0.0977184	0.274757
ARHGEF33	0.08	0	0.136667	0.0333333	0.0133333	0.02	0.138564	0	0.236714	0.057735	0.011547	0.02	2.4	#DIV/0!	6.83333	3.39411	#DIV/0!	7.89045
ARHGEF37	0	0.0566667	0.23	0.0566667	0.0233333	0.0266667	0	0.0737111	0.200749	0.0404145	0.0057735	0.046188	#DIV/0!	2.42857	8.625	#DIV/0!	1.85658	9.65822
ARHGEF39	1.90667	2.19	0.89	1.96333	1.89667	1.45	0.164418	0.567098	0.717147	0.8903	0.306159	0.687895	-1.02972	1.15466	-1.62921	0.258807	0.203419	0.331363
ARHGEF40	7.51667	10.44	14.6933	7.62667	9.39	7.92	0.654319	2.99404	1.612	0.197569	0.365103	1.08669	-1.01463	1.11182	1.85522	0.0516797	0.185775	0.188169
ARHGEF6	3.21333	3.82	4.26	3.37	4.18333	5.35	0.440606	0.390512	0.251197	0.441928	0.354448	0.277308	-1.04876	-1.09511	-1.25587	0.104449	0.0700005	0.0360925
ARHGEF7	3.50333	3.25	2.53667	3.2	3.32333	3.60667	0.145029	0.569561	0.770216	0.457384	0.188237	0.48645	1.09479	-1.02256	-1.42181	0.0940575	0.103987	0.134912
ARHGEF9	1.77667	1.80333	1.75	1.80667	1.6	1.61333	0.320052	0.126623	0.397366	0.135769	0.463573	0.113725	-1.01689	1.12708	1.08471	0.110821	0.193993	0.148897
ARID1A	10.9567	10.31	12.6367	11.7533	9.92	8.65667	1.40873	3.30419	2.63041	0.799521	0.922388	1.0065	-1.07271	1.03931	1.45976	0.0782887	0.200237	0.200945
ARID1B	3.99333	4.48333	7.28667	3.85667	3.90667	3.63	0.341955	0.94986	0.993797	0.318957	0.585861	0.47697	1.03544	1.14761	2.00735	0.0711682	0.171983	0.219485
ARID2	0.743333	0.89	0.893333	0.966667	1.04667	0.83	0.193993	0.186815	0.446132	0.237978	0.180093	0.326037	-1.30045	-1.17603	1.07631	0.15928	0.133246	0.394827
ARID3A	0.466667	0.376667	1.11667	0.46	0.266667	0.34	0.22723	0.234592	0.323316	0.257099	0.228546	0.190526	1.01449	1.4125	3.28431	0.434172	0.863985	1.19603
ARID3B	0.63	0.8	2.8	0.49	0.586667	0.236667	0.43589	0.13	0.636632	0.183303	0.172434	0.179258	1.28571	1.36364	11.831	0.583858	0.264414	5.40178
ARID4A	0.576667	0.866667	0.723333	0.47	0.746667	0.59	0.300389	0.304357	0.232451	0.1249	0.196554	0.072111	1.22695	1.16071	1.22599	0.414243	0.294117	0.243363
ARID4B	1.36333	1.67	2.27667	1.76	1.67667	1.26	0.281484	0.243311	0.375411	0.174356	0.471204	0.269072	-1.29095	-1.00399	1.80688	0.102417	0.182038	0.281459
ARID5A	0.716667	1.10333	1.98333	1.07	0.94	1.09	0.246644	0.500033	0.35019	0.51449	0.186815	0.37	-1.49302	1.17376	1.81957	0.228657	0.335354	0.401959
ARID5B	2.29667	2.41667	12.4867	2.01667	1.60333	1.90667	0.551936	0.459819	2.68206	0.23029	0.15308	0.166233	1.13884	1.50728	6.54895	0.174945	0.185255	0.876496
ARIH1	2.72	4.43333	4.09667	3.54667	3.80667	3.55	0.615386	0.612318	1.31474	0.595847	0.53426	0.372424	-1.30392	1.16462	1.15399	0.124775	0.132402	0.224955
ARIH2	10.32	10.2567	12.47	11.75	11.6733	11.9167	1.12054	0.849078	0.831084	0.618789	0.270617	0.625327	-1.13857	-1.13812	1.04643	0.0611932	0.04361	0.0512482
ARIH2OS	0.14	0.15	0.303333	0.0533333	0.13	0.0366667	0.242487	0.13	0.525389	0.092376	0.034641	0.0635085	2.625	1.15385	8.27273	3.71231	0.604024	11.6994
ARL1	5.64333	6.04333	8.21333	7.16667	6.26333	7.06667	1.17309	1.00605	0.74144	0.165025	1.53429	1.43605	-1.26994	-1.0364	1.16226	0.0950825	0.164991	0.149213
ARL13A	0	0.256667	0.46	0.156667	0.293333	0.18	0	0.185562	0.796743	0.184481	0.247857	0.0608276	#DIV/0!	-1.14286	2.55556	#DIV/0!	0.561788	2.60374
ARL13B	1.34	1.33333	1.76	1.91	1.38333	1.33	0.670149	0.0321455	0.0264575	0.640937	0.249466	0.219317	-1.42537	-1.0375	1.32331	0.243947	0.101247	0.126508
ARL14	0.13	0.393333	1.00333	0.363333	0.206667	0.83	0.13	0.395011	0.109697	0.141539	0.246847	0.295973	-2.79487	1.90323	1.20884	0.221696	1.71473	0.260309
ARL14EP	2.69	1.73667	1.1	1.69667	2.02	2.24	0.13	0.33126	0.649692	0.281129	0.372693	0.418688	1.58546	-1.16315	-2.03636	0.157991	0.131724	0.175641
ARL15	0.9	1.67	1.13	1.77	1.54	1.38333	0.229129	0.471487	0.706612	0.185203	0.6	0.440038	-1.96667	1.08442	-1.22419	0.0808049	0.301242	0.330878
ARL16	13.4267	9.78	7.99333	11.71	11.3667	9.14333	1.82774	1.84356	1.43977	3.0105	1.83919	2.61332	1.1466	-1.16224	-1.14387	0.192575	0.123407	0.170519
ARL17A	0.376667	0.113333	0	0.25	0.18	0.633333	0.652406	0.196299	0	0.137477	0.209523	0.0862168	1.50667	-1.58824	#DIV/0!	1.58078	0.758605	#DIV/0!
ARL17B	0.13	0.3	0.27	0.343333	0.223333	0.29	0.121244	0.274955	0.23516	0.141892	0.193477	0.157162	-2.64103	1.34328	-1.07407	0.223004	0.978079	0.551403
ARL2	34.9167	20.8667	39.06	24.84	22.3633	29.8067	3.1297	4.69276	7.69173	7.79563	2.13357	3.89698	1.40566	-1.07173	1.31045	0.264879	0.131603	0.178835
ARL2BP	22.6767	18.12	10.77	24.8467	22.41	21.29	0.850078	3.53399	1.13371	0.718424	3.53017	3.67766	-1.09569	-1.23675	-1.97679	0.024946	0.117035	0.0590812
ARL3	18.1633	29.55	47.3933	22.9133	30.1633	31.61	6.13254	8.9049	10.606	3.01085	3.65172	3.26097	-1.26152	-1.02076	1.49931	0.165812	0.183687	0.213309
ARL4A	1.69	1.47667	1.03667	2.24667	2.56	2.47667	0.639766	0.376475	0.37581	0.176163	0.465081	0.704012	-1.32939	-1.73363	-2.38907	0.167897	0.104257	0.111328
ARL4C	24.0767	27.0433	14.82	23.93	27.3767	27.3733	0.486038	4.5968	2.27097	0.805729	0.457639	3.12382	1.00613	-1.01233	-1.84705	0.0228047	0.0974101	0.059722
ARL4D	18.41	10.4833	3.98667	11.1367	8.58667	9.03	2.54159	2.76336	1.11635	1.70136	2.10906	0.843267	1.6531	1.22089	-2.26505	0.196522	0.253963	0.0752404
ARL5A	1.17667	2.1	1.7	1.79	1.92333	1.84667	0.268576	0.546717	0.520481	0.112694	0.388373	0.604676	-1.52125	1.09185	-1.08627	0.0898621	0.207694	0.238259
ARL5B	0.406667	0.47	1.07333	0.683333	0.67	0.553333	0.145717	0.240208	0.708543	0.208167	0.02	0.0152753	-1.68033	-1.42553	1.93976	0.161597	0.207344	0.739943
ARL6	1.89667	1.53667	0.81	1.53667	1.30333	1.68333	1.23557	0.40501	0.31225	0.489524	0.47606	0.110604	1.23427	1.17903	-2.07819	0.516756	0.30661	0.10864
ARL6IP1	20.61	30.04	4.15667	29.12	35.6167	26.5767	4.85077	2.5556	1.18052	3.60559	6.76533	6.9012	-1.41291	-1.18564	-6.39374	0.108671	0.101349	0.0347493
ARL6IP4	38.7767	37.0233	38.4567	33.8333	27.5833	39.83	0.273008	4.01176	3.44486	5.42568	7.39027	4.37521	1.14611	1.34224	-1.03571	0.106217	0.223963	0.0790127
ARL6IP5	24.45	29.6333	26.6567	25.91	32.1833	39.8	3.97242	1.55722	5.56454	1.1153	3.79454	6.98204	-1.05971	-1.08605	-1.49306	0.091571	0.0686219	0.10544
ARL6IP6	8.29667	4.91333	6.67667	6.2	5.74667	5.85	1.56921	1.83808	2.23818	0.831925	1.67632	1.80867	1.33817	-1.16961	1.14131	0.179165	0.23417	0.300495
ARL8A	5.93667	5.97	9.62333	4.72333	4.74333	7.66667	0.471734	0.238956	2.47436	1.80578	0.355012	1.36617	1.25688	1.25861	1.25522	0.283356	0.0616751	0.226711
ARL8B	9.17667	10.2967	10.4233	9.74333	9.71667	10.4333	1.88421	1.86618	0.302875	0.0986577	1.01707	1.80015	-1.06175	1.05969	-1.00096	0.111786	0.12805	0.100921
ARMC1	7.11	7.10333	4.70333	8.81	8.29333	8.61	0.925041	1.44254	2.29618	0.990808	0.777967	0.875728	-1.2391	-1.16753	-1.83062	0.0801304	0.110621	0.157278
ARMC10	4.53667	4.22667	4.48667	4.27333	4.37333	3.87667	1.98031	1.0724	1.21541	1.09258	0.392471	0.967488	1.06162	-1.0347	1.15735	0.310067	0.150168	0.246118
ARMC12	0	0.32	0	0.123333	0.15	0.256667	0	0.554256	0	0.106927	0.043589	0.100664	#DIV/0!	2.13333	#DIV/0!	#DIV/0!	2.16315	#DIV/0!
ARMC2	0.476667	0.316667	0	0.14	0.15	0.153333	0.207445	0.046188	0	0.185203	0.05	0.0351188	3.40476	2.11111	#DIV/0!	2.73753	0.443476	#DIV/0!
ARMC5	4.05667	2.98	3.79333	3.19	2.67	2.49667	0.938847	1.16086	0.947752	0.295127	0.993781	0.590028	1.27168	1.1161	1.51936	0.182993	0.347181	0.301678
ARMC6	15.99	14.72	18.74	14.2767	14.56	14.05	1.75579	4.05183	0.555068	1.48143	1.57379	0.78256	1.12001	1.01099	1.33381	0.0976928	0.172611	0.0485794
ARMC7	5.32	3.64667	1.49	3.39333	2.75333	2.72333	3.08024	0.681493	0.580259	0.593492	0.804757	0.767876	1.56778	1.32446	-1.82774	0.54747	0.265282	0.151874
ARMC8	2.28	2.37667	1.65	2.17333	2.33	2.13	0.199249	0.440946	0.497594	0.228983	0.493254	0.216333	1.04908	1.02003	-1.29091	0.08291	0.165774	0.14232
ARMC9	2.50333	2.33333	1.69333	2.1	2.21	2.16667	0.455448	0.332014	0.245832	0.20664	0.679117	0.424421	1.19206	1.05581	-1.27953	0.142356	0.206424	0.110016
ARMCX1	5.51333	6.19	3.51333	5.69333	7.36667	8.41667	0.118462	1.09421	1.54733	1.07584	1.84831	1.388	-1.03265	-1.19009	-2.39564	0.106331	0.148896	0.113338
ARMCX2	10.3967	8.19333	4.36667	8.07	9.77333	13.01	3.77023	1.44918	0.747819	0.91	1.3402	2.01651	1.28831	-1.19284	-2.97939	0.282472	0.108324	0.04476
ARMCX3	7.72	7.21333	5.66	6.42333	6.56667	8.61	0.992018	1.0232	1.45038	0.210792	0.793494	0.505668	1.20187	1.09848	-1.5212	0.0920276	0.118178	0.099778
ARMCX4	0.66	0.736667	0.496667	0.65	0.583333	0.77	0.175784	0.136137	0.228108	0.052915	0.137961	0.232594	1.01538	1.26286	-1.55034	0.163267	0.218838	0.204714
ARMCX5	1.54333	1.63	2.69	1.7	1.42667	1.70333	0.301054	0.0916515	0.690724	0.534509	0.290918	0.444672	-1.10151	1.14252	1.57926	0.19394	0.139529	0.333874
ARMCX6	5.10333	4.43667	3.31667	5.25	4.43	4.52667	1.85807	0.313741	0.964227	1.16228	0.445084	0.33546	-1.02874	1.0015	-1.36482	0.239145	0.071041	0.126914
ARNT	0.56	0.983333	1.79667	0.686667	0.88	0.476667	0.0964365	0.402534	1.10256	0.0288675	0.166433	0.237136	-1.22619	1.11742	3.76923	0.0834651	0.290918	1.71915
ARNT2	1.21667	0.836667	0.99	0.87	0.916667	1.07	0.400042	0.395769	0.541479	0.134536	0.179536	0.193132	1.39847	-1.09562	-1.08081	0.293371	0.269792	0.30767
ARNTL	1.95667	1.72667	3.90333	1.75667	0.993333	1.47667	0.275379	0.283784	0.496521	0.128582	0.215019	0.513939	1.11385	1.73826	2.64334	0.102015	0.27276	0.56552
ARNTL2	2.94667	3.03	4.75	3.64	3.08	3.35667	1.25576	0.628649	0.602578	0.508626	0.711899	1.3631	-1.23529	-1.0165	1.41509	0.209613	0.176411	0.347587
ARPC1A	55.9667	66.1833	62.67	59.8433	64.5533	64.2833	4.01618	11.9348	3.97524	4.25425	4.74005	5.84826	-1.06927	1.02525	-1.02574	0.054541	0.115252	0.0624248
ARPC1B	55.2767	42.3167	48.4767	42.4833	38.79	44.0167	12.2208	3.05667	4.85753	4.88553	4.17101	1.13782	1.30114	1.09092	1.10133	0.187205	0.0815879	0.0658004
ARPC2	36.99	38.7	34.46	33.1967	38.6133	35.5267	4.44238	6.74146	2.51149	1.52317	4.49549	5.22155	1.11427	1.00224	-1.03095	0.0827076	0.121239	0.0918724
ARPC3	47.3433	39.9267	35.3033	44.0567	43.36	46.18	1.34968	13.9419	10.3204	2.5318	4.75701	4.33184	1.0746	-1.08599	-1.30809	0.0397998	0.194587	0.135507
ARPC4	30.6033	33.52	33.9333	34.8433	34.43	34.61	1.72146	2.93239	3.04779	1.92032	1.76672	2.43366	-1.13855	-1.02715	-1.01994	0.0399338	0.0570075	0.0645697
ARPC4-TTLL3	0.223333	1.10667	2.53	2	1.70667	1.78333	0.386825	0.267644	2.23	1.37884	0.185023	0.549212	-8.95522	-1.54217	1.41869	0.120187	0.0992223	0.764757
ARPC5	30.6967	29.2433	12.88	25.8167	32.07	33.1	4.06094	9.53093	2.51072	1.65868	9.06128	3.94787	1.18903	-1.09666	-2.56988	0.10096	0.227085	0.0513407
ARPC5L	11.0767	13.5367	7.98667	11.4033	13.4567	11.5833	3.07178	1.13178	2.1528	1.64895	1.68364	1.90474	-1.02949	1.00595	-1.45033	0.175397	0.0873963	0.125693
ARPP19	5.50333	5.54667	3.88	5.77	6.79	5.65333	1.27492	0.051316	1.32102	0.381969	0.864812	0.321455	-1.04846	-1.22416	-1.45704	0.132676	0.0602277	0.136779
ARRB1	1.15333	1.67667	1.71	1.39	1.49	2.13	0.440946	0.551936	0.796178	0.301993	0.186815	0.219317	-1.2052	1.12528	-1.24561	0.210658	0.228853	0.221023
ARRB2	7.63667	6.27333	8.03	6.19333	6.36667	6.16667	0.530031	0.653631	1.15052	0.635164	0.40501	0.539846	1.23305	-1.01488	1.30216	0.0881577	0.0694478	0.126232
ARRDC1	3.71333	4.37333	5.40333	3.65	2.97667	5.54	0.638148	0.280238	0.75368	0.796806	0.981139	0.743034	1.01735	1.4692	-1.02529	0.163189	0.284825	0.108965
ARRDC2	3.03667	2.61	4.41333	2.35333	1.7	2.39667	1.12073	0.400375	0.341223	0.584494	0.878408	0.575007	1.29037	1.53529	1.84145	0.331415	0.477771	0.267991
ARRDC3	2.53	7.21	17.3433	2.28333	1.87	2.67667	0.55	1.65357	1.49768	0.536874	0.21	0.222785	1.10803	3.85561	6.47945	0.204854	0.568447	0.448672
ARRDC4	0.426667	0.576667	0.126667	0.483333	0.483333	0.69	0.169214	0.111505	0.219393	0.175024	0.0945163	0.305123	-1.13281	1.1931	-5.44737	0.273711	0.189435	0.189463
ARSA	2.09	2.43667	2.11	1.80667	1.80333	2.29	1.26444	0.624046	1.22462	1.17462	0.443772	0.330454	1.15683	1.3512	-1.08531	0.593158	0.277076	0.318149
ARSB	2.29	2.74	3.61	2.19	2.91	1.95333	0.74505	0.134536	0.84309	0.403361	0.412189	0.239653	1.04566	-1.06204	1.84812	0.225708	0.0814969	0.281487
ARSD	2.41	1.43667	1.39667	1.42333	1.56333	1.71667	0.438634	0.300389	0.401539	0.357258	0.480867	0.402782	1.69321	-1.08817	-1.22912	0.303092	0.197334	0.17431
ARSE	3.68	3.47333	3.70333	2.93333	3.44667	3.66667	0.950158	0.741912	1.49768	0.500033	0.843347	0.803638	1.25455	1.00774	1.01	0.224096	0.188976	0.268229
ARSG	0.0233333	0.134547	0.123333	0.0566667	0.01	0.03	0.0404145	0.165083	0.21362	0.0208167	0.01	0.03	-2.42857	13.4547	4.11111	0.420924	12.2957	4.7471
ARSI	11.23	11.9433	6.19667	12.8333	11.0367	15.48	2.24	3.31145	2.86163	1.21911	1.40564	2.65158	-1.14277	1.08215	-2.49812	0.111619	0.190631	0.113834
ARSJ	5.55667	5.72	6.39333	6.65667	6.42667	6.31	2.11406	0.06245	0.473427	0.871569	0.719328	0.642106	-1.19796	-1.12354	1.01321	0.193912	0.0577893	0.0736198
ARSK	0.533333	0.86	1.00667	0.67	0.676667	1.12667	0.368963	0.240624	0.74715	0.23388	0.333816	0.150111	-1.25625	1.27094	-1.11921	0.356124	0.416158	0.38899
ARTN	1.34	1.35667	1.11	1.59333	1.49	1.42	0.113578	0.414769	0.31225	0.0585947	0.0953939	0.525071	-1.18905	-1.09828	-1.27928	0.0448622	0.164202	0.209682
ARV1	2.7	4.09667	2.43	4.11667	4.96333	4.26667	1.14839	1.12322	0.753591	0.381881	0.849078	0.987742	-1.52469	-1.21155	-1.75583	0.164844	0.154003	0.127252
ARVCF	0.0666667	0.0666667	0.606667	0.00666667	0.0480267	0.243333	0.061101	0.061101	0.228108	0.011547	0.042994	0.151767	10	1.38812	2.49315	11.3137	1.02677	1.04829
AS3MT	0.493333	0.503333	0.44	0.3	0.346667	0.346667	0.323316	0.20502	0.381576	0.147309	0.261598	0.323471	1.64444	1.45192	1.26923	0.777495	0.718835	0.933473
ASAH1	4.94667	6.15	3.75	5.48	5.01667	6.40333	1.35633	1.65227	0.896158	0.452106	0.662143	0.858448	-1.10782	1.22591	-1.70756	0.149226	0.211862	0.0926473
ASAH2	0.0533333	0.253333	0.283333	0.236667	0.1	0.0866667	0.092376	0.363639	0.490748	0.300721	0.0888819	0.0960902	-4.4375	2.53333	3.26923	0.27949	2.46937	3.88167
ASAH2B	1.96	3.01	1.06	2.42333	2.82667	1.79333	0.566304	0.965971	0.927146	0.351046	0.456545	0.700381	-1.23639	1.06486	-1.69182	0.150928	0.220879	0.326891
ASAP1	5.67667	6.00667	10.5367	6.52	7.31	6.46333	1.87009	0.660025	0.835304	0.608933	1.96296	0.568712	-1.14856	-1.21698	1.63022	0.172124	0.137647	0.111473
ASAP2	4.88667	6.21	11.2433	4.73	5.31	5.21667	0.931146	0.7502	1.1812	0.655973	0.627455	0.642988	1.03312	1.16949	2.15527	0.140573	0.114101	0.201528
ASAP3	1.87333	2.75333	4.06	2.30667	2.54333	3.81	0.81304	0.761337	0.130767	0.410163	0.515008	0.174356	-1.23132	1.08257	1.06562	0.219918	0.214214	0.0344291
ASB1	9.35	7.82667	6.11667	8.97	9.24333	9.03	1.46058	0.496017	1.99826	1.2356	0.725006	1.75579	1.04236	-1.18101	-1.47629	0.125339	0.0492966	0.148679
ASB13	3.17333	2.38	2.28667	3.02333	2.48	3.15333	0.533135	0.80181	1.24508	0.310698	0.468722	0.386307	1.04961	-1.04202	-1.37901	0.119347	0.214031	0.233664
ASB2	0.22	0.0833333	0.143333	0.09	0.0549867	0.0833333	0.0360555	0.011547	0.248261	0.0264575	0.0477179	0.111505	2.44444	1.51552	1.72	0.475001	0.768939	2.17347
ASB3	1.39667	1.43667	2.67333	1.29333	1.50667	1.74	0.747819	0.465761	0.479305	0.303535	0.116762	0.0519615	1.0799	-1.04872	1.5364	0.364491	0.183507	0.161229
ASB6	14.0933	14.37	20.59	14.4033	14.6933	13.4067	1.70321	2.51215	3.69004	2.82426	1.69768	0.710657	-1.022	-1.0225	1.5358	0.130122	0.118322	0.165715
ASB7	1.90333	1.78333	2.55333	2.46	2.16667	2.06667	0.316596	0.337244	1.1106	0.368646	0.570117	0.292973	-1.29247	-1.21495	1.23548	0.100011	0.153984	0.326323
ASB8	7.73667	5.07667	3.03	5.05	5.19667	4.63667	0.661614	1.03693	0.23516	0.704486	1.23196	0.362537	1.53201	-1.02364	-1.53025	0.14473	0.176495	0.0415653
ASB9	0.913333	0.543333	0.68	0.343333	0.37	0.43	1.35486	0.395517	0.690217	0.105987	0.396611	0.173494	2.66019	1.46847	1.5814	2.32714	1.09855	0.997269
ASCC1	1.60667	1.57667	2.06	2.12	2.06667	2.20667	0.298385	0.141539	0.875386	0.17088	0.344287	0.305996	-1.3195	-1.31078	-1.0712	0.0885841	0.0833524	0.240921
ASCC2	8.32667	8.54	11.2667	7.87	7.25	6.99	1.19918	1.96959	1.85866	1.00135	1.08513	1.52686	1.05803	1.17793	1.61183	0.117388	0.186982	0.254731
ASCC3	1.96333	3.12333	2.61667	2.30333	3.25333	2.86	0.46188	0.0321455	0.25658	0.355715	0.47648	0.321403	-1.17317	-1.04162	-1.09299	0.138492	0.0813795	0.0787822
ASF1A	7.29667	6.87	2.75	8.17667	6.71	4.39	1.09701	1.69222	2.39518	1.63674	2.07355	0.677348	-1.1206	1.02385	-1.59636	0.128981	0.233599	0.319907
ASF1B	34.5467	22.6133	11.0667	27.7633	26.0033	21.1733	6.4409	2.79106	1.64147	0.748086	4.2582	2.0667	1.24433	-1.14991	-1.91325	0.135333	0.102957	0.0535815
ASGR1	0.686667	1.37667	1.04333	0.196667	0.426667	0.216667	0.765136	1.88482	0.630423	0.274287	0.294845	0.208167	3.49153	3.22656	4.81538	3.59855	2.85693	3.15543
ASH1L	2.30667	3.03333	1.73333	2.85333	3.09	3.00667	0.42194	0.122202	0.266521	0.492172	0.44911	0.479826	-1.23699	-1.01868	-1.73462	0.117348	0.0854809	0.0737607
ASH1L-AS1	0.69	0	0.75	0.39	0.373333	0.48	0.518845	0	0.65	0.504678	0.291433	0.673573	1.76923	#DIV/0!	1.5625	1.52878	#DIV/0!	1.48788
ASH2L	8.45333	7.45	5.40333	6.13667	6.86667	6.81	1.87057	1.5647	0.877629	0.600528	0.721757	0.605558	1.37751	1.08495	-1.26033	0.192428	0.147116	0.0848259
ASIC1	0.0233333	0.0433333	0.103333	0.08	0.0479633	0.07	0.0404145	0.0404145	0.178979	0.034641	0.0430911	0.06245	-3.42857	-1.10685	1.47619	0.300643	0.675485	1.66051
ASIC3	0.12	0.293333	0.473333	0.196667	0.113333	0.346667	0.12	0.133167	0.430039	0.150444	0.046188	0.318957	-1.63889	2.58824	1.36538	0.443536	0.911638	1.01931
ASL	16.3	13.6867	12.5267	12.76	12.3067	11.18	2.83977	1.68797	0.906495	0.361663	0.394631	0.685493	1.27743	1.11213	1.12045	0.13018	0.0818216	0.0613566
ASMTL	6.33333	5.35333	7.00667	6.11333	4.93	6.12	0.295691	1.11002	1.84641	1.31325	0.087178	0.301164	1.03599	1.08587	1.14488	0.131488	0.130465	0.177198
ASMTL-AS1	0.126667	0.17	0	0.09	0.0366667	0.0633333	0.155349	0.0173205	0	0.0793725	0.0351188	0.109697	1.40741	4.63636	#DIV/0!	1.22747	2.57827	#DIV/0!
ASNA1	53.3767	44.53	48.3567	49.3233	41.9833	51.9767	5.6644	3.00561	11.7221	5.55829	3.48687	5.06361	1.08218	1.06066	-1.07486	0.0967142	0.0655371	0.140329
ASNS	14.1033	9.46	2.53333	14.7367	11.0333	14.6767	1.7693	1.71555	0.25697	1.91837	0.907432	1.36313	-1.04491	-1.16631	-5.79342	0.0998922	0.0985715	0.013706
ASNSD1	4.7	6.10333	2.72	6.50667	6.35	7.30333	0.783071	1.01737	1.41255	0.234592	0.718958	1.61066	-1.3844	-1.04042	-2.68505	0.0710918	0.11182	0.121318
ASPH	22.3267	34.14	25.28	29.7067	30.0867	35.9133	2.18157	2.33026	3.80504	1.22415	4.5333	4.13359	-1.33055	1.13472	-1.42062	0.0460151	0.108368	0.077006
ASPHD1	5.15667	4.95	6.23667	3.95333	3.53	4.99	0.609617	1.16808	1.74477	1.03413	1.05674	1.05816	1.30438	1.40227	1.24983	0.21618	0.308605	0.253312
ASPM	5.35333	5.89667	1.71	5.96667	7.66	5.01667	0.406243	1.2292	0.416173	0.635164	1.87489	0.676782	-1.11457	-1.29904	-2.93372	0.0677192	0.14289	0.054762
ASPSCR1	1.58	1.49333	1.87667	1.19333	1.36333	1.37	0.320468	0.260832	0.136504	0.275379	0.109697	0.111355	1.32402	1.09535	1.36983	0.234855	0.121615	0.0862644
ASS1	14.9567	6.84	6.65667	8.11	7.33333	13.1967	4.12409	1.99429	1.21533	1.2256	1.79433	2.64076	1.84423	-1.07212	-1.98247	0.334797	0.204973	0.0788879
ASTE1	1.66667	1.09667	0.4	1.12667	1.42	1.01	0.665607	0.180093	0.69282	0.318957	0.479479	0.15	1.47929	-1.29483	-2.525	0.418089	0.16742	0.397493
ASTN2	0.673333	0.76	0.6	0.443333	0.643333	0.496667	0.305341	0.072111	0.252389	0.16563	0.130512	0.176163	1.5188	1.18135	1.20805	0.515213	0.152752	0.383767
ASUN	7.4	10.03	7.30667	8.05667	8.79667	6.3	1.05816	3.11771	2.32863	0.427122	1.89674	1.77992	-1.08874	1.1402	1.15979	0.0808726	0.249035	0.285184
ASXL1	12.7767	13.3933	15.1233	14.1033	14.3633	14.13	1.84438	1.04892	3.10073	1.12758	1.03196	2.33814	-1.10384	-1.07242	1.0703	0.0863106	0.0572168	0.162811
ASXL2	2.51	2.38	1.43667	3.02	2.88333	2.75	0.422966	0.485386	0.237557	0.568243	0.621638	0.474658	-1.20319	-1.21148	-1.91415	0.121204	0.141432	0.0720954
ATAD1	4.66333	3.42333	3.77	4.85667	4.46667	4.67333	0.627402	0.428525	0.8937	0.995707	0.275379	0.445234	-1.04146	-1.30477	-1.23961	0.135943	0.0617436	0.118992
ATAD2	9.38667	8.99333	6	10.4233	9.86	7.71667	1.22598	2.03161	0.163707	2.18962	2.0459	0.475219	-1.11044	-1.09637	-1.28611	0.12861	0.161527	0.0302374
ATAD2B	0.366667	0.416667	0.343333	0.336667	0.313333	0.5	0.22723	0.0665833	0.0650641	0.0750555	0.0650641	0.186815	1.08911	1.32979	-1.45631	0.414124	0.201167	0.166089
ATAD3A	40.4	44.1367	40.54	38.0433	34.01	31.1233	0.71861	5.05181	5.08693	3.5558	5.48191	1.48359	1.06195	1.29776	1.30256	0.0583346	0.148121	0.100944
ATAD3B	13.03	12.0433	13.9733	10.58	9.27333	8.14667	1.55605	2.12418	0.221435	1.77288	1.28702	0.707766	1.23157	1.29871	1.71522	0.146311	0.168283	0.0874534
ATAD3C	0.0566667	0.0666667	0.146667	0.0266667	0.0266667	0	0.0981495	0.057735	0.254034	0.046188	0.0251661	0	2.125	2.5	#DIV/0!	3.0052	1.84877	#DIV/0!
ATAD5	0.363333	0.363333	0.38	0.33	0.593333	0.44	0.151438	0.170392	0.0953939	0.1	0.115902	0.0793725	1.10101	-1.63303	-1.15789	0.32757	0.17961	0.154138
ATAT1	1.03333	1.15333	1.71333	1.06667	1.19333	1.33333	0.421228	0.10116	0.143643	0.0981495	0.126623	0.0873689	-1.03226	-1.03468	1.285	0.233733	0.0768179	0.0789434
ATE1	2	2.96	3.62	2.72	2.66333	2.18	0.751066	0.545252	0.926769	0.572975	0.368963	0.787909	-1.36	1.11139	1.66055	0.182791	0.147894	0.424629
ATF1	4.72	6.12333	5.89	4.08333	3.88667	4.28333	1.2373	0.646323	1.06579	0.835783	0.320364	1.48399	1.15592	1.57547	1.3751	0.221956	0.121815	0.310312
ATF2	2.77	3.28667	5.62333	3.07	3.29333	3.73333	0.961925	0.6278	1.13072	0.359305	0.23029	0.665758	-1.1083	-1.00203	1.50625	0.190899	0.117202	0.233724
ATF3	0.493333	1.59	59.17	0.453333	0.353333	1.55	0.090185	0.640937	4.74852	0.064291	0.0152753	0.271846	1.08824	4.5	38.1742	0.145367	1.0533	4.2509
ATF4	45.8933	34.72	30.8367	42.8267	37.9	75.36	2.1485	5.97869	7.79006	1.6293	1.89008	4.93368	1.07161	-1.09159	-2.44384	0.0373221	0.094819	0.061653
ATF5	7.48	6.3	1.57	6.69	6.91	5.99333	2.57222	1.75761	1.36011	1.15113	1.78278	1.74907	1.11809	-1.09683	-3.81741	0.248222	0.200024	0.138257
ATF6	3.67	4.22	3.47333	4.30667	4.03333	4.19667	0.80895	0.80075	0.695006	0.640651	0.356417	0.665607	-1.17348	1.04628	-1.20825	0.130834	0.126443	0.122007
ATF6B	13.0433	10.98	16.75	10.3167	12.47	14.0733	1.91302	3.0086	3.10256	0.675154	2.32149	1.67315	1.2643	-1.1357	1.19019	0.117232	0.168404	0.151243
ATF7	1.62333	1.29	0.79	1.55333	1.47	1.35	0.441059	0.156205	0.235797	0.606658	0.720625	0.459239	1.04506	-1.13953	-1.70886	0.287061	0.255837	0.1529
ATF7IP	3.07667	4.27	5.22	3.52333	3.46	3.26333	0.480139	0.751465	0.242693	0.371663	0.430349	0.44411	-1.14518	1.2341	1.59959	0.0949657	0.153548	0.132815
ATG10	0.51	0.963333	1.27	0.65	0.953333	0.853333	0.15	0.272274	0.407308	0.192873	0.150111	0.395137	-1.27451	1.01049	1.48828	0.18926	0.188755	0.483996
ATG12	2.01333	1.68333	2.9	1.93333	2.26	2.29667	0.325167	0.011547	0.356791	0.228108	0.370405	0.372066	1.04138	-1.34257	1.2627	0.120256	0.0705423	0.148301
ATG13	7.07	10.0767	9.09	8.90333	8.98667	10.54	2.0692	0.210792	1.10123	0.515396	0.566068	0.931826	-1.25931	1.12129	-1.15952	0.13678	0.0429681	0.0746764
ATG14	2.38667	1.92667	2.35333	1.88	2.00333	2.19667	0.552298	0.338428	0.650103	0.175784	0.176163	0.460471	1.2695	-1.03979	1.07132	0.182934	0.109072	0.214491
ATG16L1	4.63333	5.56	3.97	5.80667	4.92333	4.76	1.05453	0.225167	0.571664	0.380832	0.773649	0.291376	-1.25324	1.12932	-1.19899	0.109117	0.105804	0.0753435
ATG16L2	0.44	0.5	0.496667	0.39	0.44	0.48	0.072111	0.0655744	0.860252	0.232594	0.191572	0.34641	1.12821	1.13636	1.03472	0.402874	0.29833	1.12095
ATG2A	4.98333	5.87	7.25667	4.50333	4.40333	5.08	1.12024	2.62463	1.95439	0.335311	0.902349	0.92	1.10659	1.33308	1.42848	0.151294	0.378554	0.267667
ATG2B	2.56333	2.45333	1.71667	2.52667	2.74333	2.86333	0.291947	0.536687	0.358376	0.10116	0.258134	0.456107	1.01451	-1.11821	-1.66796	0.0707126	0.122954	0.0908948
ATG3	9.90333	10.8667	12.7067	10.2933	11.0967	10.4167	2.03854	3.27734	1.7294	1.37573	3.0255	2.17454	-1.03938	-1.02117	1.21984	0.136329	0.229867	0.175508
ATG4A	2.52	2.3	1.99	1.78667	2.38667	2.21333	1.27307	0.571052	0.924554	0.281484	0.436501	0.905336	1.41045	-1.03768	-1.11223	0.430925	0.171574	0.32132
ATG4B	6.66667	4.44	6.05667	5.51333	5.17333	5.23667	0.735006	0.571052	2.3344	0.505008	0.257747	0.232881	1.20919	-1.16517	1.15659	0.100067	0.0683446	0.259079
ATG4C	1.57667	1.24667	0.823333	1.91667	1.81667	1.75	0.820386	0.270062	1.00271	0.770216	0.44859	0.531131	-1.21564	-1.45722	-2.12551	0.31224	0.130145	0.340927
ATG4D	5.65333	6.73	10.0667	7.92	5.78	5.18333	1.58245	1.38481	2.80272	1.36429	0.792654	1.21681	-1.40094	1.16436	1.94212	0.135451	0.166231	0.408347
ATG5	7.83333	9.95667	11.9167	8.85	10.89	10.1	1.89669	2.81443	1.59328	0.330454	1.8654	1.70537	-1.12979	-1.09374	1.17987	0.125198	0.174471	0.146712
ATG7	4.46333	4.78333	4.95333	4.61	5.14333	6.01667	0.413078	0.309246	0.920344	0.395095	0.572393	0.637364	-1.03286	-1.07526	-1.21467	0.0705082	0.0691064	0.10166
ATG9A	12.01	11.1633	10.6833	11.51	11.4167	12.3967	1.24808	3.44547	0.815128	0.353695	1.43239	1.69175	1.04344	-1.02269	-1.16037	0.0652843	0.188086	0.0777925
ATHL1	0.12	0.0666667	0	0.0533333	0.0333333	0.0233333	0.108167	0.11547	0	0.0550757	0.023094	0.0208167	2.25	2	#DIV/0!	1.78063	2.15407	#DIV/0!
ATIC	14.2467	20.8467	19	20.9467	22.32	17.6967	3.49048	4.76825	4.31003	2.4666	1.05447	2.23527	-1.47029	-1.07067	1.07365	0.106743	0.125944	0.160943
ATL1	0.27	0.273333	0.41	0.43	0.19	0.303333	0.199249	0.133167	0.05	0.0458258	0.112694	0.1861	-1.59259	1.4386	1.35165	0.270301	0.637521	0.48814
ATL2	2.27	2.40333	0.686667	2.72	2.99	2.07333	0.563116	0.413562	0.16563	0.547814	0.660908	0.323316	-1.19824	-1.24411	-3.01942	0.153961	0.129997	0.0549213
ATL3	7.71333	8.09	11.1567	8.26	9.10333	7.06667	0.39145	0.593549	1.2708	0.594054	1.40372	1.24709	-1.07087	-1.12526	1.57877	0.0474564	0.0876157	0.191455
ATM	0.61	0.536667	0.426667	0.576667	0.71	0.573333	0.04	0.115902	0.0763763	0.100167	0.16	0.140475	1.0578	-1.32298	-1.34375	0.11339	0.136214	0.130375
ATMIN	4.93333	5.1	3.70333	5.51667	5.14333	4.78333	0.196554	0.84664	1.14605	0.160416	0.704367	0.488808	-1.11824	-1.0085	-1.29163	0.0254665	0.123202	0.145676
ATN1	27.6667	28.1767	25.1767	25.2067	29.0767	26.9	6.95099	8.31827	3.19297	1.07677	5.81815	2.63848	1.09759	-1.03194	-1.06845	0.161495	0.199533	0.0866344
ATOH8	1.11667	1.08667	1.56667	1.21333	0.81	0.77	0.306649	0.173877	0.502129	0.191398	0.232594	0.163707	-1.08657	1.34156	2.03463	0.168276	0.254615	0.451803
ATOX1	6.11333	6.01	4.49667	5.08	4.74	5.69667	1.27288	0.173205	0.314696	0.717565	0.963795	1.08154	1.20341	1.26793	-1.26686	0.174813	0.150335	0.0922143
ATP10D	1.75	1.93	0.966667	2.57333	2.54	2.10333	0.684324	0.087178	0.159478	0.430039	0.626418	0.282902	-1.47048	-1.31606	-2.17586	0.166967	0.109991	0.0564803
ATP11B	1.30667	2.20333	1.89667	1.56	1.85	2.31333	0.312143	0.257358	0.265016	0.238956	0.399625	0.420634	-1.19388	1.19099	-1.21968	0.137232	0.168859	0.108549
ATP11C	1.16667	1.36	0.696667	1.31333	1.50667	1.37	0.315013	0.19975	0.411987	0.0929157	0.274287	0.25865	-1.12571	-1.10784	-1.96651	0.143157	0.121902	0.182254
ATP13A1	8.23667	7.31	8.88	6.97667	6.74333	7.62	0.453578	1.46031	1.35044	0.786532	0.884835	0.97	1.1806	1.08403	1.16535	0.0855217	0.149588	0.133435
ATP13A2	11.1233	9.64	12.1867	9.74667	9.16333	9.78	2.96473	1.37357	2.36528	1.32228	0.130512	0.931504	1.14124	1.05202	1.24608	0.197059	0.0869754	0.155538
ATP13A3	5.42333	5.89333	5.61333	6.64	7.23	5.93667	0.588586	0.93179	0.226789	0.6063	0.963898	0.90633	-1.22434	-1.22681	-1.0576	0.0668819	0.0973295	0.0862105
ATP1A1	74.2333	89.71	87.4467	84.68	89.5233	116.37	2.82047	6.60493	2.64965	1.12654	2.90242	5.2856	-1.14073	1.00209	-1.33075	0.0203747	0.0465432	0.0236882
ATP1A2	0.06	0.03	0.296667	0.0166667	0.0133333	0.223333	0.103923	0.0360555	0.281484	0.0208167	0.023094	0.105987	3.6	2.25	1.32836	4.43838	2.73861	0.813624
ATP1A3	4.91	3.97	4.44667	4.91333	4.38667	3.41333	1.56847	1.5009	0.760022	0.796576	1.30512	0.580718	-1.00068	-1.10495	1.30273	0.206684	0.251375	0.181385
ATP1B1	6.52667	6.66	3.09	8.00667	7.51333	6.01	1.2155	1.16202	0.523737	1.14352	1.43123	0.520288	-1.22676	-1.12813	-1.94498	0.110454	0.132203	0.0564955
ATP1B3	34.1533	37.81	22.2967	40.2367	51.7967	50.5833	1.9958	3.20581	4.19095	3.48219	4.2974	5.674	-1.17812	-1.36992	-2.26865	0.0511744	0.0499951	0.0557052
ATP2A1	0.143333	0.22	0.403333	0.1	0.21	0.0633333	0.145029	0.0264575	0.382143	0.0608276	0.04	0.109697	1.43333	1.04762	6.36842	0.976981	0.13625	7.25896
ATP2A2	27.95	22.2267	16.3667	24.85	25.2767	22	1.07503	1.89352	0.733848	2.5959	1.13271	1.69903	1.12475	-1.13722	-1.3442	0.0722875	0.0488691	0.0383561
ATP2B1	3.02667	4.96333	2.16	4.48	5.04667	5.43333	1.1544	0.232451	0.521153	0.815414	0.28006	0.809588	-1.48018	-1.01679	-2.51543	0.164842	0.0412321	0.0650874
ATP2B2	0.276667	0.113333	0.0933333	0.156667	0.00734333	0.07	0.223681	0.061101	0.161658	0.0450925	0.0027882	0.052915	1.76596	15.4335	1.33333	0.874992	5.8757	1.45479
ATP2B4	10.9633	12.8633	11.3233	13.4133	14.71	12.0667	1.59312	2.0151	2.50213	1.04309	2.10402	0.860019	-1.22347	-1.14356	-1.06565	0.0777746	0.107098	0.125792
ATP2C1	6.00333	8.23	7.94333	7.48333	8.48667	7.53667	0.267644	0.750267	1.54991	0.168622	0.847191	0.582866	-1.24653	-1.03119	1.05396	0.0231367	0.0756904	0.127718
ATP2C2	0	0.0966667	0	0.03	0.00107	0.0266667	0	0.112398	0	0.043589	0.00185329	0.046188	#DIV/0!	90.3427	#DIV/0!	#DIV/0!	108.812	#DIV/0!
ATP5A1	60.92	68.2567	45.5033	81.1367	79.19	82	10.739	8.20303	6.20452	2.5689	3.51586	9.99231	-1.33186	-1.16018	-1.80207	0.0776392	0.0637564	0.0585883
ATP5B	350.703	358.2	267.457	354.86	389.397	336.86	30.7941	56.2739	11.3161	2.96181	39.892	18.9118	-1.01185	-1.08709	-1.25949	0.0503272	0.0996085	0.032225
ATP5C1	74.49	81.18	82.78	78.7933	79.17	79.57	15.0493	25.1353	8.55844	6.05936	19.9204	7.60505	-1.05777	1.02539	1.04034	0.117991	0.236194	0.0845689
ATP5D	28.4467	28.2567	32.9167	22.9667	21.9433	26.1067	0.581406	4.13649	6.02447	5.5525	6.28097	1.34404	1.23861	1.28771	1.26085	0.173504	0.239021	0.138402
ATP5E	22.3533	21.2733	49.0933	22.0367	22.3833	24.3333	1.25524	6.11928	9.30646	2.64092	1.3661	2.02979	1.01437	-1.05218	2.01753	0.0775079	0.161353	0.241244
ATP5EP2	4.32667	4.41	3.4	3.36	5.74	0.436667	4.1728	3.50587	2.96891	5.18375	8.56105	0.37899	1.2877	-1.30159	7.78626	1.35266	0.749691	5.53458
ATP5F1	40.21	49.2033	37.56	48.47	49.9833	52.0767	6.4875	12.4235	3.46554	3.3908	7.67277	4.25072	-1.20542	-1.01585	-1.38649	0.0842273	0.167942	0.0512975
ATP5G1	23.98	21.8567	9.97	22.53	22.3733	17.35	1.36737	5.02347	0.0984886	1.46605	2.04207	2.06478	1.06436	-1.02364	-1.74022	0.053167	0.13948	0.0396186
ATP5G2	36.1567	25.26	17.8867	28.4867	26.6067	23.5433	5.35125	1.6852	1.32576	5.59694	9.27908	2.82914	1.26925	-1.05331	-1.31625	0.180256	0.194626	0.0619295
ATP5G3	11	16.94	11.82	13.6633	16.1433	12.96	1.63331	3.4041	1.03184	2.87168	2.54602	1.09234	-1.24212	1.04935	-1.09645	0.119611	0.154762	0.0638961
ATP5H	19.2433	19.66	18.9467	18.9633	19.8933	20.3733	2.05994	7.31984	3.37055	3.04549	2.43855	1.50241	1.01477	-1.01187	-1.0753	0.113077	0.223656	0.103398
ATP5I	41.2	46.06	54.45	38.14	39.9533	42.8833	11.6457	10.0435	10.0861	2.52383	9.39998	9.94294	1.08023	1.15284	1.26972	0.181055	0.213511	0.217553
ATP5J	20.7533	25.2467	25.35	21.1367	22.75	22.04	0.964382	4.69279	1.82261	1.85796	1.64885	1.78807	-1.01847	1.10974	1.15018	0.0563644	0.127827	0.0719855
ATP5J2	49.59	67.1733	70.7767	66.29	59.54	76.0433	5.6919	30.9661	26.4715	14.4911	19.4135	6.47779	-1.33676	1.12821	-1.07441	0.106638	0.367792	0.206129
ATP5L	13.99	9.30667	12.9	10.8667	10.3633	11.8067	1.29723	1.89869	3.63509	1.84506	1.51414	1.98681	1.28742	-1.11354	1.0926	0.143798	0.130106	0.207041
ATP5O	26.59	24.39	18.74	31.12	27.9633	26.6967	1.76898	5.50608	4.35728	1.464	1.32289	2.69975	-1.17036	-1.14651	-1.42458	0.0401951	0.116152	0.102759
ATP5S_1	0.176667	0.436667	0	0.363333	0.46	0.25	0.305996	0.456107	0	0.193993	0.410731	0.0754983	-2.0566	-1.05344	#DIV/0!	0.508817	0.753121	#DIV/0!
ATP5SL	14.1367	12.3433	12.0867	11.5	11.3	10.9133	2.9144	1.69048	3.01678	1.80411	2.65277	0.680686	1.22928	1.09233	1.10751	0.183861	0.171405	0.164505
ATP6AP1	18.3567	19.3467	14.7	18.6267	19.35	19.3533	1.03016	3.34002	1.13873	0.470567	1.02937	2.84289	-1.01471	-1.00017	-1.31655	0.035017	0.104281	0.0728261
ATP6AP1L	0.01	0.0466667	0	0.00333333	0.0133333	0.0666667	0.0173205	0.064291	0	0.0057735	0.0057735	0.0832666	3	3.5	#DIV/0!	4.24264	2.91815	#DIV/0!
ATP6AP2	15.5033	15.06	12.54	15.79	17.8033	18.8233	3.24553	1.80757	5.21938	2.90718	2.24378	1.18509	-1.01849	-1.18216	-1.50106	0.158037	0.0849984	0.16191
ATP6V0A1	2.47667	2.41	3.89333	2.64	2.82	3.23667	0.448813	0.131149	0.748955	0.4993	0.236432	0.414287	-1.06595	-1.17012	1.20288	0.141871	0.049318	0.160468
ATP6V0A2	0.843333	0.686667	0.833333	0.99	0.663333	0.73	0.160104	0.233524	0.392726	0.295127	0.10116	0.23516	-1.17391	1.03518	1.14155	0.173821	0.222754	0.376232
ATP6V0A4	0.07	0.00333333	0.126667	0.0466667	0.00333333	0.0166667	0.06245	0.0057735	0.219393	0.080829	0.0057735	0.0288675	1.5	1	7.6	1.68729	1.41421	10.748
ATP6V0B	42.59	34.1133	35.2433	36.6967	34.3667	33.66	2.26581	2.5231	6.13824	1.59073	4.44316	4.28312	1.1606	-1.00743	1.04704	0.0459834	0.0853612	0.130392
ATP6V0C	44.8167	34.0767	31.26	41.8233	43.9533	47.6967	7.46134	6.14031	9.40751	6.61969	6.04659	6.91138	1.07157	-1.28984	-1.52581	0.142119	0.101475	0.126387
ATP6V0D1	15.9433	12.0167	13	12.4633	13.7267	13.36	1.70823	0.479618	0.617981	1.46828	2.18212	0.252389	1.27922	-1.1423	-1.02769	0.11761	0.082841	0.0287375
ATP6V0D2	0.06	0.48	0	0.396667	0.49	0.363333	0.06	0.345109	0	0.326241	0.20664	0.296704	-6.61111	-1.02083	#DIV/0!	0.113073	0.471417	#DIV/0!
ATP6V0E1	44.1233	43.0567	29.5	46.4333	48.4633	54.1133	4.08245	11.5128	7.25443	3.42944	2.47407	5.45176	-1.05235	-1.12557	-1.83435	0.0649505	0.139631	0.0836432
ATP6V0E2	12.3133	12.8	11.3533	12.0133	13.0867	13.0333	0.702377	3.00831	2.87698	2.22716	1.74952	1.89495	1.02497	-1.0224	-1.14797	0.114784	0.152688	0.146932
ATP6V0E2-AS1	1.94	1.29	1.33333	0.823333	0.773333	0.93	0.577148	0.73	1.25049	0.429224	0.207926	0.363731	2.35628	1.6681	1.43369	0.816561	0.603387	0.841112
ATP6V1A	4.93333	6.29333	6.78	8.05333	8.65667	5.60333	1.39113	1.82212	1.32605	0.940762	0.825974	0.728583	-1.63243	-1.37553	1.20999	0.10795	0.127954	0.164071
ATP6V1B1	0.08	0.223333	0	0.0666667	0.07	0.0966667	0.138564	0.260832	0	0.11547	0.121244	0.105987	1.2	3.19048	#DIV/0!	1.69706	3.84802	#DIV/0!
ATP6V1B2	7.03333	6.22	6.54	7.69	6.94	7.22333	0.640104	1.01681	0.87	0.706329	0.445084	0.518298	-1.09336	-1.11576	-1.10449	0.0682784	0.0908668	0.0790085
ATP6V1C1	8.06667	7.73667	4.97333	10.5767	9.92333	9.42667	0.573614	0.885457	0.601775	1.33448	1.08694	1.50088	-1.31116	-1.28264	-1.89544	0.0637742	0.0713083	0.0609129
ATP6V1C2	0.1	0.00666667	0	0.0333333	0.00666667	0.0666667	0.0953939	0.011547	0	0.057735	0.011547	0.0702377	3	1	#DIV/0!	3.42491	1.41421	#DIV/0!
ATP6V1D	10.1433	10.8	6.06667	11.5367	11.5733	10.81	2.02327	1.67726	1.18492	1.66962	1.56564	1.0905	-1.13736	-1.0716	-1.78187	0.125098	0.110965	0.0712279
ATP6V1E1	18.0833	16.4167	12.8267	17.1667	16.1333	16.7433	1.54907	4.16303	3.46168	1.76472	2.5552	1.63928	1.0534	1.01756	-1.30535	0.0813822	0.175649	0.126979
ATP6V1E2	0.816667	0.756667	1.19333	0.686667	0.93	1.02	0.207445	0.431548	0.794313	0.295691	0.368646	0.194679	1.18932	-1.22907	1.16993	0.343297	0.326261	0.467723
ATP6V1F	112.18	115.343	123.34	107.287	101.497	107.733	8.16029	10.7217	1.23843	15.5049	3.45539	10.1679	1.04561	1.13642	1.14486	0.0976717	0.0649509	0.0627362
ATP6V1G1	39.1767	34.5467	31.5933	35.8833	34.9933	36.5767	2.98095	14.9231	8.51018	3.19452	2.5523	3.2639	1.09178	-1.01293	-1.15773	0.07382	0.249698	0.141509
ATP6V1G2	0.75	0.223333	0	0.13	0.06	0.586667	1.11396	0.352751	0	0.225167	0.103923	0.275015	5.76923	3.72222	#DIV/0!	7.59996	5.03751	#DIV/0!
ATP6V1H	5.6	5.46333	8.02667	5.70333	6.72	6.83333	0.632693	0.585007	0.970429	0.46694	1.07764	1.3502	-1.01845	-1.23002	1.17463	0.0790961	0.0905095	0.157095
ATP7A	0.536667	0.656667	0.466667	0.55	0.746667	0.67	0.142244	0.1861	0.126623	0.0781025	0.0057735	0.262107	-1.02484	-1.13706	-1.43571	0.169397	0.143953	0.191453
ATP7B	0	0.05	0.423333	0.0133333	0.0233333	0.03	0	0.0556776	0.10504	0.023094	0.0208167	0.03	#DIV/0!	2.14286	14.1111	#DIV/0!	1.76528	8.3941
ATP8A1	0.22	0.293333	0.58	0.293333	0.38	0.563333	0.157162	0.070946	0.131149	0.119304	0.0264575	0.145717	-1.33333	-1.29545	1.02959	0.355954	0.112169	0.204228
ATP8A2	0.05	0.106667	0.846667	0.01	0.00246667	0.01	0.0458258	0.0351188	0.502925	0.0173205	0.00427239	0.0173205	5	43.2432	84.6667	5.65685	44.0176	89.5073
ATP8B2	3.64667	3.45667	4.11333	2.95	3.15333	4.47667	0.969863	0.300888	0.147422	0.638357	0.580718	0.787676	1.23616	1.09619	-1.08833	0.244705	0.128916	0.0952575
ATP8B3	0.88	0.863333	1.07	0.63	1.01333	0.683333	0.409512	0.219393	0.240624	0.196977	0.255799	0.18037	1.39683	-1.17375	1.56585	0.452129	0.17619	0.31349
ATP8B4	0.0333333	0.0466667	0	0.00256667	0.00572667	0	0.057735	0.0416333	0	0.0044456	0.00515598	0	12.987	8.14901	#DIV/0!	18.3664	5.96335	#DIV/0!
ATP9A	3.11667	3.15333	5.11	3.31333	3.38667	4.19667	0.965004	0.667108	1.00936	0.0416333	0.810329	0.525198	-1.0631	-1.074	1.21763	0.168291	0.171692	0.164385
ATP9B	0.243333	0.34	0.406667	0.246667	0.246667	0.24	0.0960902	0.052915	0.146401	0.0896289	0.0945163	0.05	-1.0137	1.37838	1.69444	0.305636	0.329126	0.406908
ATPAF1	1.37667	3.32667	4.46667	2.40333	2.96	3.38667	0.282902	0.586202	0.835783	0.166233	0.465081	0.580718	-1.74576	1.12387	1.3189	0.0717076	0.153191	0.193261
ATPAF2	1.15333	1.59	2.81333	1.36667	1.17	1.36667	0.492172	0.19	1.16929	0.581578	0.242487	0.378726	-1.18497	1.35897	2.05854	0.293631	0.187705	0.593697
ATPBD4	0.453333	0.613333	0.16	0.453333	0.323333	0.256667	0.149778	0.189033	0.277128	0.119304	0.0832666	0.064291	1	1.89691	-1.60417	0.243869	0.439862	0.629862
ATPIF1	26.87	23.78	29.08	23.71	23.3067	26.5067	5.1965	4.26127	3.62509	2.00067	0.627402	1.58241	1.13328	1.02031	1.09708	0.138058	0.106744	0.0875466
ATR	2.45	2.45667	1.13667	2.62	2.73333	2.48	0.03	0.118462	0.0208167	0.276225	0.38553	0.422256	-1.06939	-1.11262	-2.18182	0.0573027	0.0773502	0.0453151
ATRAID	36.6367	26.2333	28.6333	30.5333	28.9267	30.37	2.3241	2.6869	2.60738	1.5322	1.78981	2.16619	1.19989	-1.10267	-1.06065	0.0560334	0.0626541	0.0629634
ATRIP	4.25667	5.2	1.66333	5.62	4.76333	4.27333	0.851724	0.087178	0.318172	1.1145	0.245425	0.732416	-1.32028	1.09167	-2.56914	0.123192	0.0341501	0.0577179
ATRN	2.24333	3.33	2.78667	3.26333	3.16333	3.14667	0.575355	0.555608	0.221886	0.19218	0.437531	0.818189	-1.45468	1.05269	-1.12919	0.104441	0.131718	0.13904
ATRX	1.81667	1.96333	1.57	1.59667	2.07667	2.16333	0.321921	0.253246	0.465081	0.439356	0.490136	0.22723	1.13779	-1.05772	-1.37792	0.214999	0.146814	0.131692
ATXN10	2.73333	4.59667	4.35	4.71333	4.45	4.3	0.902792	0.675747	1.54506	0.642988	0.0818535	0.474447	-1.72439	1.03296	1.01163	0.119647	0.0883561	0.21723
ATXN1_1	0.59	0.67	1.28	0.523333	0.523333	0.483333	0.200749	0.0984886	0.461303	0.18037	0.0503322	0.0650641	1.12739	1.28025	2.64828	0.315238	0.129844	0.58822
ATXN1L	1.67	0.686667	0.393333	2.74333	2.19333	1.42333	0.520865	0.266521	0.681273	0.724523	0.300888	1.43514	-1.64271	-3.19417	-3.61864	0.143639	0.0744092	0.319761
ATXN2	2.02	1.45333	3.28333	1.45667	1.75667	2.03	0.932577	0.328075	1.02627	0.0776745	0.402534	0.0888819	1.38673	-1.20872	1.61741	0.372085	0.153644	0.294731
ATXN2L	21.3667	19.2433	19.6767	19.19	20.48	17.9633	4.73625	5.54867	0.469184	0.771168	1.90166	3.34132	1.11343	-1.06426	1.09538	0.144817	0.164333	0.118597
ATXN3	0.173333	0.563333	0.956667	0.27	0.443333	0.396667	0.166533	0.15695	0.427707	0.043589	0.0750555	0.16563	-1.55769	1.27068	2.41176	0.361096	0.239172	0.851815
ATXN7	1.21333	1.37333	1.30667	1.31667	1.58333	1.16	0.47585	0.528425	0.796074	0.120968	0.0650641	0.113578	-1.08516	-1.15291	1.12644	0.214306	0.193782	0.401303
ATXN7L1	0.4	0.396667	0.826667	0.283333	0.25	0.3	0.400375	0.169214	0.266333	0.116762	0.0793725	0.147309	1.41176	1.58667	2.75556	0.882288	0.487134	0.934331
ATXN7L2	1.73667	1.10333	2.23333	0.963333	0.856667	0.776667	0.411987	0.232451	0.572917	0.38553	0.0960902	0.225462	1.80277	1.28794	2.87554	0.484227	0.17748	0.643158
ATXN7L3	12.3	12.4	11.89	11.24	11.2567	9.33333	1.52233	2.67894	1.03363	0.438634	0.571431	0.831705	1.09431	1.10157	1.27393	0.0819906	0.141144	0.091564
ATXN7L3B	8.3	5.48333	0.94	8.07333	7.64333	7.91333	0.880965	0.269506	0.860872	0.80102	1.12882	1.15656	1.02808	-1.39392	-8.41844	0.08624	0.0644692	0.0636033
AUH	1.33333	1.25667	1.58667	1.33333	1.05667	1.48667	0.542433	0.370045	1.38226	0.281839	0.391067	0.825853	1	1.18927	1.06726	0.264693	0.32474	0.63665
AUNIP	1.79667	1.51333	0	2.17	1.87667	1.15667	0.318957	0.284312	0	0.784793	0.535008	0.518588	-1.20779	-1.24009	#DIV/0!	0.192584	0.158956	#DIV/0!
AUP1	52.95	55.24	57.39	56.47	55.2133	48.8433	2.19132	5.32747	5.85019	5.63883	4.92376	2.49209	-1.06648	1.00048	1.17498	0.0585166	0.0758734	0.0773304
AURKA	38.5033	46.2867	19.7667	44.7133	48.67	31.6967	6.85541	9.32788	3.40124	1.11186	1.49609	1.53262	-1.16128	-1.05149	-1.60354	0.089378	0.111932	0.0643527
AURKAIP1	67.84	66.2067	71.2833	61.5967	53.44	57.6833	4.2406	1.95275	14.8148	2.84911	5.56967	7.39063	1.10136	1.2389	1.23577	0.049446	0.077476	0.174194
AURKB	31.53	23.8667	13.4833	25.2467	25.1167	17.03	4.74583	2.14663	1.47409	1.59507	2.12961	1.61192	1.24888	-1.05237	-1.26304	0.117702	0.0678132	0.0661017
AURKC	0	0.493333	1.40667	0.196667	0.0833333	0.0933333	0	0.37421	1.09738	0.223681	0.144338	0.161658	#DIV/0!	5.92	15.0714	#DIV/0!	6.46282	16.5296
AVEN	6.6	5.67	4.88	6.36333	6.47	5.44333	3.104	1.33832	1.3391	0.22301	1.10177	0.600777	1.03719	-1.14109	-1.11544	0.282409	0.147261	0.153091
AVIL	0.0566667	0.0446733	0.956667	0.0333333	0.0466667	0.143333	0.0981495	0.0739224	0.341223	0.057735	0.0450925	0.0472582	1.7	-1.04462	6.67442	2.40416	1.05906	1.87173
AVL9	2.83333	2.49	2.65	2.5	2.36	2.65	0.465009	0.220681	0.355106	0.23516	0.168226	0.0556776	1.13333	1.05508	1	0.123777	0.0692826	0.0783114
AVPI1	10.2567	8.00667	9.19	8.57333	7.03667	13.52	0.300888	1.77159	3.88776	1.47555	0.988956	2.58107	1.19635	1.13785	-1.47116	0.120592	0.172201	0.182143
AXIN1	4.61	4.06667	4.24	2.75333	3.40333	3.46	1.39108	1.33013	0.357631	0.085049	0.195021	0.41328	1.67433	1.19491	1.22543	0.293222	0.229083	0.103454
AXIN2	0.476667	0.296667	0.86	0.213333	0.143333	0.323333	0.191398	0.0378594	0.3751	0.202567	0.0450925	0.177858	2.23438	2.06977	2.65979	1.32993	0.405692	1.07803
AXL	69.3567	89.11	107.45	85.5467	86.2633	72.51	10.436	33.364	13.8729	2.44316	12.5262	16.6717	-1.23343	1.033	1.48186	0.0716892	0.239507	0.225603
AZI1	3.79	4.30667	5.15	3.09667	2.70333	2.77667	0.18735	0.675154	1.5883	0.485627	0.58731	0.770087	1.2239	1.59309	1.85474	0.116188	0.246417	0.44415
AZI2	3.26	3.20333	4.24667	3.24667	2.95	3.11	0.98	0.66335	0.414287	0.128582	0.334066	0.867122	1.00411	1.08588	1.36549	0.175778	0.14797	0.232876
AZIN1	6.22	6.52667	14.23	6.65333	9.34667	7.31667	0.156205	0.37899	2.63046	1.1415	1.35356	0.942992	-1.06967	-1.43207	1.94487	0.0935906	0.0629029	0.253036
B2M	104.353	154.36	229.733	145.433	152.333	182.84	20.5697	19.6252	25.9588	7.32503	18.2054	24.1792	-1.39366	1.0133	1.25647	0.0842824	0.102083	0.126182
B3GALNT1	0.06	0.03	0	0.0233333	0.04	0.03	0.0519615	0.0519615	0	0.0404145	0.069282	0.0264575	2.57143	-1.33333	#DIV/0!	2.87494	1.06066	#DIV/0!
B3GALNT2	0.773333	0.643333	1.20333	1.24333	0.673333	0.706667	0.376475	0.145717	0.535288	0.398037	0.242143	0.0702377	-1.60776	-1.04663	1.70283	0.209232	0.234444	0.448117
B3GALT4	0.0933333	0.236667	0	0.166667	0.246667	0.31	0.161658	0.181475	0	0.152753	0.255408	0.101489	-1.78571	-1.04225	#DIV/0!	0.633568	0.713731	#DIV/0!
B3GALT6	4.79333	5.40667	4.18	4.52	4.37333	4.42	1.9431	0.51316	1.59135	1.23867	0.321921	0.3995	1.06047	1.23628	-1.05742	0.299589	0.0857317	0.213644
B3GALTL	1.31	1.00333	1.12667	1.37667	1.31	1.43	0.355949	0.177858	0.854888	0.316596	0.12	0.524309	-1.05089	-1.30565	-1.26923	0.195569	0.0882337	0.383337
B3GAT3	24.07	24.8433	24.06	19.7933	19.3533	25.35	2.83921	10.531	1.90777	3.14373	4.5386	2.21353	1.21607	1.28367	-1.05362	0.138901	0.359035	0.0646322
B3GNT1	17.73	15.8733	10.52	16.0567	16.0667	21.5733	2.75904	1.08011	6.07849	0.510327	1.19425	2.99094	1.10421	-1.01218	-2.0507	0.101255	0.0574814	0.167291
B3GNT2	5.39667	3.78	2.91	4.1	3.49667	4.30667	0.715914	0.804674	1.51918	0.350856	0.357957	0.737111	1.31626	1.08103	-1.47995	0.119968	0.147428	0.214326
B3GNT4	0.836667	0.33	0.293333	0.553333	0.25	0.43	1.44915	0.291033	0.508068	0.109697	0.217025	0.451331	1.51205	1.32	-1.46591	1.52192	0.943093	0.797651
B3GNT5	0.623333	0.76	0.756667	1.1	0.843333	0.646667	0.130128	0.504777	0.77565	0.329697	0.505206	0.200333	-1.76471	-1.10965	1.1701	0.119501	0.465372	0.723441
B3GNT8	0.113333	0.113333	0.27	0.03	0.0666667	0	0.196299	0.100167	0.467654	0.0519615	0.11547	0	3.77778	1.7	#DIV/0!	5.34258	1.90853	#DIV/0!
B3GNT9	10.24	10.1067	9.78667	9.41667	10.5833	13.69	0.400375	1.26824	3.76113	0.631374	0.323316	1.51977	1.08743	-1.04716	-1.39884	0.0487297	0.0712068	0.165104
B3GNTL1	1.5	1.52	2.03	1.66	2.02333	1.34333	0.121655	0.232594	0.675796	0.182483	0.329596	0.100167	-1.10667	-1.33114	1.51117	0.0712697	0.096937	0.297646
B4GALNT1	4.87667	4.15333	3.73	4.39667	4.15667	3.85333	0.31628	0.854069	0.200749	0.411987	0.265016	0.770346	1.10917	-1.0008	-1.03307	0.0729777	0.124199	0.115706
B4GALT1	22.7	22.61	19.1633	25.4867	25.5967	22.9933	3.57598	1.51882	1.53644	2.79647	1.84565	2.1258	-1.12276	-1.13209	-1.19986	0.0987195	0.0502575	0.0588847
B4GALT2	22.1233	21.7033	26.8567	20	18.9733	21.05	4.12396	2.05938	2.8702	0.508626	2.64759	4.16342	1.10617	1.14389	1.27585	0.120151	0.111445	0.165601
B4GALT3	11.39	7.38	7.64333	7.17	7.31667	8.25333	2.20959	0.929677	1.87527	0.39	1.11002	1.56465	1.58856	1.00866	-1.07981	0.184785	0.114835	0.165781
B4GALT4	1.83667	2.00333	1.22	1.73	1.75667	1.62333	0.172143	0.664931	0.526783	0.0953939	0.470886	0.658508	1.06166	1.14042	-1.3306	0.0666539	0.280907	0.257065
B4GALT5	11.2333	13.8067	24.64	12.8333	15.8233	15.0167	1.80439	1.3606	2.65814	0.939486	1.65618	2.06207	-1.14243	-1.14606	1.64084	0.0892097	0.0724211	0.165431
B4GALT6	1.25	1.45	0.5	1.52667	1.67667	1.43	0.234307	0.27074	0.13	0.201329	0.292803	0.390512	-1.22133	-1.15632	-2.86	0.108342	0.127649	0.0761178
B4GALT7	7.42333	5.6	4.53	5.36667	4.65333	4.96	1.21397	1.46072	1.16568	0.412957	0.0568624	1.0922	1.38323	1.20344	-1.09492	0.144336	0.181434	0.178585
B9D1	5.14333	2.51333	3.22	3.05333	2.82333	3.49333	1.51662	0.176163	1.52817	0.588246	0.310698	0.470886	1.6845	-1.12334	-1.08489	0.342559	0.0670573	0.262553
B9D2	5.86333	4.40333	5.36	5.02667	4.53667	4.31667	5.77226	0.237557	2.07567	1.42879	0.386566	2.40117	1.16645	-1.03028	1.2417	0.690069	0.0565157	0.485897
BAALC	5.79667	7.14	7.96667	5.93333	5.01	7.30333	1.55037	0.240624	2.0569	0.311823	1.37044	0.742316	-1.02358	1.42515	1.09083	0.153745	0.226774	0.17475
BABAM1	38.02	36.5033	36.6467	33.9133	34.2133	29.3867	3.1139	6.50601	6.91624	1.48396	4.74481	1.80015	1.12109	1.06693	1.24705	0.0601036	0.13911	0.14286
BACE1_1	3.51	3.77333	4.43	3.56	3.73333	3.99	0.390384	0.523195	0.756241	0.265141	0.330051	0.121244	-1.01425	1.01071	1.11028	0.0761955	0.0959579	0.111148
BACE2	12.8167	12.8767	12.8767	13.6767	13.87	12.8767	1.06959	0.951753	0.77106	1.52919	0.517397	0.302379	-1.0671	-1.07714	1	0.0754872	0.0443772	0.0371353
BACH1	1.03	1.27	3.03	1.21667	1.34333	1.57	0.471275	0.132288	0.508626	0.100167	0.150111	0.718401	-1.18123	-1.05774	1.92994	0.227228	0.0833839	0.543084
BAD	27.2467	16.2433	19.6	15.57	14.8133	17.06	3.14891	3.2127	0.897051	2.53107	2.5809	5.69069	1.74995	1.09653	1.14889	0.201516	0.166869	0.223332
BAG1	3.73333	2.6	3.59667	2.59333	2.30667	1.95333	2.00056	0.199249	1.03326	0.0404145	0.447698	0.263122	1.43959	1.12717	1.8413	0.44557	0.135796	0.33731
BAG2	12.71	11.3767	9.14	10.28	10.4667	9.29	1.09668	3.41141	0.0360555	1.40993	2.09405	2.61031	1.23638	1.08694	-1.01641	0.115666	0.226216	0.15962
BAG3	75.6333	72.9267	663.02	73.18	60.4667	53.0433	6.13314	11.3396	33.634	4.20289	8.38959	5.0776	1.03352	1.20606	12.4996	0.0592938	0.145111	0.781824
BAG4	1.16667	1.87333	1.56	1.72333	1.45667	1.26333	0.38371	0.310054	0.762168	0.430387	0.109697	0.710587	-1.47714	1.28604	1.23483	0.161411	0.135013	0.531154
BAG5	0.593333	0.33	0	2.28667	0.786667	0.89	1.02768	0.345977	0	1.15846	0.497226	0.311929	-3.85393	-2.38384	#DIV/0!	0.270347	0.296495	#DIV/0!
BAG6	25.7267	27.67	37.78	24.0233	25.4167	26.8567	2.72262	5.91594	6.50408	0.971099	1.45747	3.82539	1.0709	1.08866	1.40673	0.0700432	0.139132	0.181474
BAGE2	0.0533333	0.0333333	0.126667	0.07	0.03	0.156667	0.092376	0.057735	0.219393	0.0655744	0.043589	0.0986577	-1.3125	1.11111	-1.23684	0.866201	1.45029	0.86029
BAHCC1	0.176667	0.0633333	0.113333	0.03	0.0646967	0.0833333	0.119304	0.0650641	0.196299	0.0264575	0.0630863	0.0321455	5.88889	-1.02153	1.36	3.77657	0.800536	1.39332
BAHD1	7.05333	8.26	11.2133	7.72	7.49	7.62	1.07825	2.14795	2.5629	0.81185	0.459239	0.936002	-1.09452	1.1028	1.47157	0.0978762	0.17011	0.220452
BAI2	2.46333	2.31333	2.50667	1.93333	2.25667	2.32333	0.557165	1.08721	0.399291	0.34356	0.0665833	0.187172	1.27414	1.02511	1.07891	0.211596	0.278703	0.111192
BAIAP2	8.77333	7.18	8.01333	6.96	6.02333	6.55	0.722865	1.26582	0.986729	0.670149	1.27108	0.35171	1.26054	1.19203	1.22341	0.0922279	0.189245	0.0948852
BAIAP2-AS1	1.94667	2.85	3.29	1.92667	2.53333	3.00333	0.685954	0.564004	0.53507	0.398037	0.438786	1.02574	1.01038	1.125	1.09545	0.238279	0.170816	0.239245
BAIAP2L1	0.1	0.03	0.18	0.00666667	0.0319967	0	0.173205	0.0519615	0.311769	0.011547	0.0336491	0	15	-1.06656	#DIV/0!	21.2132	1.09689	#DIV/0!
BAIAP3	0.03	0.0533333	0	0.00333333	0.00454667	0.00666667	0.0519615	0.092376	0	0.0057735	0.00506128	0.011547	9	11.7302	#DIV/0!	12.7279	13.944	#DIV/0!
BAK1	12.0367	8.19333	7.94333	10.6067	7.06667	6.76	3.3533	0.37072	2.235	2.62759	2.03126	1.14092	1.13482	1.15943	1.17505	0.244257	0.194783	0.222592
BAMBI	2.29667	2.97	17.87	4.54333	2.94667	1.85	0.102144	0.353695	4.80665	0.429224	0.728583	0.306105	-1.97823	1.00792	9.65946	0.0304748	0.159704	1.76116
BANF1	149.733	101.61	93.95	136.47	107.437	105.21	10.625	16.3433	19.0835	3.11769	19.1278	7.278	1.09719	-1.05734	-1.11985	0.0472223	0.131013	0.110629
BANP	2.41333	1.87	2.24333	1.75333	1.18667	1.17	0.272274	0.141067	0.592818	0.337095	0.225906	0.315119	1.37643	1.57584	1.91738	0.177148	0.186304	0.417696
BAP1	25.0867	25.18	26.7733	24.35	23.1467	24.31	1.3415	3.66321	1.91615	1.04231	1.69099	1.89175	1.03025	1.08785	1.10133	0.0407432	0.102245	0.0672255
BARD1	2.06333	1.59333	0.766667	1.94333	1.91667	1.48667	0.855005	0.431548	0.150444	0.260832	0.459384	0.115036	1.06175	-1.20293	-1.93913	0.267008	0.173584	0.0628034
BASP1	46.6733	35.4033	28.11	34.6833	30.15	30.6033	4.37569	9.21065	2.17025	1.34396	5.03759	2.24865	1.3457	1.17424	-1.0887	0.0788157	0.209619	0.0565215
BATF2	0.653333	0.57	0	0.603333	0.323333	0.353333	0.640417	0.255147	0	0.0981495	0.237136	0.080829	1.08287	1.76289	#DIV/0!	0.621219	0.874516	#DIV/0!
BATF3	6.45667	4.06667	6.37333	4.31667	4.09333	4.82333	1.51451	0.200333	0.705502	0.166233	0.885005	0.950912	1.49575	-1.00656	1.32135	0.205276	0.127192	0.172488
BAX	31.2233	26.8533	39.1667	25.4533	25.0967	33.5433	4.45448	3.59995	4.65903	1.12767	3.4595	3.72468	1.22669	1.07	1.16764	0.1058	0.118787	0.109701
BAZ1A	1.66	2.30667	1.92667	1.94	2.41333	1.78667	0.274044	0.146401	0.686464	0.655515	0.456545	0.58046	-1.16867	-1.04624	1.07836	0.185785	0.110112	0.3002
BAZ1B	15.1133	19.0467	14.35	19.47	21.1567	17.3333	2.74628	1.77512	1.47959	0.233024	1.61035	1.64385	-1.28827	-1.11078	-1.2079	0.0816127	0.0625443	0.0669603
BAZ2A	6.06667	5.80333	9.43	5.95667	5.93	5.24	0.956992	1.80045	1.42201	0.217792	0.605558	0.463573	1.01847	-1.02183	1.79962	0.0952155	0.184545	0.181652
BAZ2B	0.293333	0.37	0.556667	0.376667	0.276667	0.363333	0.0723418	0.0556776	0.218251	0.0945163	0.0832666	0.115902	-1.28409	1.33735	1.53211	0.15819	0.259808	0.447099
BBC3	0.523333	1.06	8.98333	0.733333	0.52	1.84	0.447363	0.477912	2.15774	0.385919	0.193132	0.0916515	-1.40127	2.03846	4.88225	0.413598	0.687477	0.691454
BBIP1	3.37	2.97667	3.85333	2.83667	3.92	3.96	0.832887	1.59124	0.973259	0.612563	1.45709	0.366606	1.18801	-1.31691	-1.02768	0.225111	0.28545	0.151128
BBS10	1.33	1.32	0.326667	1.56333	1.51667	1.59333	0.548361	0.0953939	0.283608	0.474271	0.247857	0.300222	-1.17544	-1.14899	-4.87755	0.251427	0.0897883	0.105159
BBS12	0.426667	0.73	0.316667	0.896667	0.856667	0.803333	0.172434	0.202978	0.279702	0.455448	0.120968	0.387986	-2.10156	-1.17352	-2.53684	0.178323	0.153427	0.229109
BBS1_1	2.34667	0.806667	0	1.12333	0.996667	0.596667	0.876888	0.729475	0	0.998516	0.28006	0.585349	2.08902	-1.23554	#DIV/0!	1.16296	0.442501	#DIV/0!
BBS2	2.41667	2.10667	1.70667	1.88333	1.98667	2.71	0.161658	0.399291	0.777196	0.439811	0.304357	0.390512	1.28319	1.0604	-1.58789	0.179966	0.149205	0.173669
BBS4	1.49	2.05667	2.94	1.72	1.76333	1.38333	0.510979	0.351615	1.07429	0.304467	0.390043	0.585349	-1.15436	1.16635	2.1253	0.193021	0.188257	0.686016
BBS5_1	0.276667	0.376667	0.193333	0.19	0.23	0.183333	0.239653	0.115902	0.334863	0.212838	0.220681	0.168028	1.45614	1.63768	1.05455	1.19047	0.952715	1.19308
BBS7	1.17	1.88667	2.24	1.66667	1.43	1.84333	0.253574	0.460036	0.320468	0.447921	0.221133	0.1823	-1.4245	1.31935	1.21519	0.139931	0.219938	0.122021
BBS9	0.683333	0.936667	1.71333	1.19333	1.35667	1.41	0.258134	0.323471	0.780085	0.754343	0.20502	0.0608276	-1.74634	-1.4484	1.21513	0.243459	0.150261	0.320851
BBX	2.85333	4.07333	3.48	4.24	4.74667	4.13667	0.44859	0.545191	0.519615	0.622174	0.893887	0.62043	-1.48598	-1.1653	-1.1887	0.0835562	0.114468	0.102792
BCAN	0.206667	0.0966667	0.143333	0.0766667	0.0866667	0.273333	0.165025	0.083865	0.248261	0.0288675	0.0665833	0.166533	2.69565	1.11538	-1.90698	1.37398	0.746256	0.555887
BCAP29	2.95667	2.84667	3.44667	2.88333	3.23	2.62	0.496521	0.514328	0.205508	0.42004	0.360555	0.2498	1.02543	-1.13466	1.31552	0.131618	0.108065	0.0854094
BCAP31	56.4233	56.46	50.7133	62.59	62.7233	64.1667	9.83763	1.91541	6.37502	7.31935	8.05398	5.13593	-1.10929	-1.11093	-1.26528	0.109267	0.0690215	0.0680007
BCAR1	12.41	16.1533	27.7833	11.8867	11.3633	10.9133	1.73554	6.57329	1.82774	0.82803	1.79528	0.859321	1.04403	1.42153	2.54582	0.0941761	0.358265	0.150812
BCAR3	8.46333	8.28333	19.05	7.18	7.5	6.59667	1.5044	1.09002	1.85669	0.285132	0.329242	0.776938	1.17874	1.10444	2.88782	0.123953	0.0884554	0.254886
BCAS1	0	0.0433333	0	0.0161433	0.00731	0.0233333	0	0.0750555	0	0.0210861	0.0110321	0.0404145	#DIV/0!	5.92795	#DIV/0!	#DIV/0!	7.86256	#DIV/0!
BCAS2	24.3733	18.4333	13.4867	22.6167	18.8567	20.15	7.62667	5.65735	5.01055	1.84709	1.63745	5.93339	1.07767	-1.02297	-1.49407	0.201213	0.180016	0.18319
BCAS3	0.64	0.966667	1.93667	0.676667	0.696667	0.726667	0.111355	0.396274	0.398037	0.211266	0.205508	0.0493288	-1.05729	1.38756	2.66514	0.195177	0.404593	0.333051
BCAS4	2.41333	1.98	3.15667	2.14	2.15333	1.92333	1.95155	0.26	2.405	0.07	0.115036	0.265016	1.12773	-1.08754	1.64125	0.526938	0.0752593	0.73365
BCAT1	2.60333	2.48333	2.64	3.11667	3.6	3.56	0.683837	0.274651	0.602578	0.247857	0.480312	0.250599	-1.19718	-1.44966	-1.34848	0.132357	0.0690192	0.102266
BCAT2	3.35	2.82667	4.27333	2.91333	2.86	3.58	1.39904	0.561456	0.281484	0.435584	0.832887	0.883855	1.14989	-1.01179	1.19367	0.294487	0.201148	0.176097
BCCIP	11.1333	12.8333	8.96333	13.5767	14.3333	11.9833	3.13337	1.42205	3.01961	0.517333	0.854478	2.35296	-1.21946	-1.11688	-1.33693	0.134463	0.0650441	0.168391
BCDIN3D	1.15	0.696667	0	0.513333	1.08667	1.37	1.04762	0.606822	0	0.445571	0.280951	1.22976	2.24026	-1.55981	#DIV/0!	1.62749	0.33631	#DIV/0!
BCHE	0.573333	0.726667	0.296667	0.41	0.596667	0.916667	0.187172	0.418848	0.513842	0.192873	0.201329	0.106927	1.39837	1.21788	-3.08989	0.462292	0.469626	0.324369
BCKDHA	9.61	8.73667	0	2.03667	4.10667	5.65667	2.50982	1.76103	0	3.52761	3.71976	4.95365	4.71849	2.12744	#DIV/0!	4.77183	1.13977	#DIV/0!
BCKDHB	0.716667	1.23333	2.13333	1.12	1.22667	1.06	0.343851	0.367469	0.872315	0.450444	0.365285	0.395095	-1.56279	1.00543	2.01258	0.231289	0.244529	0.642898
BCKDK	17.1233	16.1833	14.0833	16.66	15.4133	16.4067	2.28684	1.54108	0.967178	0.818719	0.402658	2.29925	1.02781	1.04996	-1.16497	0.0844452	0.0598584	0.0773438
BCL10	0.973333	1.08333	4.23667	1.2	1.1	0.92	0.360046	0.635793	1.60301	0.288271	0.389358	0.131149	-1.23288	-1.01538	4.60507	0.206551	0.3897	1.075
BCL11B	0.12	0.00333333	0.263333	0.0233333	0.0133333	0	0.0953939	0.0057735	0.247049	0.0208167	0.0152753	0	5.14286	-4	#DIV/0!	3.54803	0.299739	#DIV/0!
BCL2	0.323333	0.36	0.23	0.293333	0.46	0.153333	0.185562	0.06245	0.204206	0.0665833	0.131149	0.123423	1.10227	-1.27778	1.5	0.39276	0.150794	1.03786
BCL2L1	57.2833	66.4167	32.82	55.81	65.62	78.88	6.241	13.6343	3.69233	2.47429	8.25826	2.38132	1.0264	1.01214	-2.40341	0.0697033	0.140708	0.0279816
BCL2L11	0.376667	0.17	0.353333	0.32	0.143333	0.316667	0.323471	0.0519615	0.345302	0.07	0.0404145	0.257164	1.17708	1.18605	1.11579	0.602248	0.284757	0.818556
BCL2L12	9.05333	7.99	9.78333	8.56667	7.08667	7.99333	0.657445	2.25007	3.345	1.70392	1.66001	2.00241	1.05681	1.12747	1.22394	0.129195	0.23844	0.299516
BCL2L13	1.87667	2.59333	3.13	2.97667	3.01667	2.67	0.327159	0.255016	0.557494	0.515008	0.57709	0.5866	-1.58615	-1.16324	1.17228	0.0894017	0.106758	0.191424
BCL2L14	0.0533333	0.21	1.67333	0	0.00814	0.01	0.0680686	0.0754983	0.681567	0	0.0105061	0.0173205	#DIV/0!	25.7985	167.333	#DIV/0!	19.9563	171.898
BCL2L2	1.1	0.733333	1.77667	0.73	0.41	0.973333	0.626498	1.27017	0.735142	0.3751	0.28931	0.743124	1.50685	1.78862	1.82534	0.667342	1.93135	0.915173
BCL2L2-PABPN1	15.8833	10.15	9.05	12.0533	12.9367	14.1867	1.55001	2.15362	2.6429	4.06106	1.58948	4.22424	1.31775	-1.27455	-1.56759	0.26687	0.111065	0.153608
BCL3	5.66333	4.34	14.8567	4.24	2.36667	5.65	1.85047	2.664	1.49246	0.357911	0.388501	0.622174	1.33569	1.8338	2.6295	0.260246	0.672723	0.226289
BCL6	1.19667	1.49333	12.32	1.36667	0.983333	1.76333	0.418609	0.657749	4.13743	0.274287	0.160728	0.19218	-1.14206	1.51864	6.98677	0.20388	0.411922	1.42423
BCL7A	0.2	0.136667	0.18	0.123333	0.09	0.113333	0.01	0.0493288	0.311769	0.0305505	0.104403	0.0450925	1.62162	1.51852	1.58824	0.236591	1.06512	1.6296
BCL7B	23.54	17.42	24.5733	21.65	17.0467	14.79	0.0781025	1.44347	2.48922	0.607536	1.29326	1.08296	1.0873	1.0219	1.66148	0.0177385	0.0662842	0.119899
BCL7C	7.99333	7.32667	7.87	5.48667	5.43333	8.26	0.715984	1.13015	2.86545	0.465761	0.420634	2.78598	1.45687	1.34847	-1.04956	0.103801	0.134367	0.273018
BCL9	3.55	3.05333	2.32667	3.74667	3.07	3.4	0.907138	1.07296	0.520801	0.861762	0.599083	0.511566	-1.0554	-1.00546	-1.46132	0.188075	0.230807	0.106559
BCL9L	7.49667	6.99667	5.76667	6.65	5.87333	6.44333	1.03732	2.86945	0.195533	0.311929	0.552932	1.05311	1.12732	1.19126	-1.11734	0.0950937	0.289404	0.0862513
BCLAF1	4.75	4.17333	2.54333	4.49	4.51	4.66333	0.497594	0.893663	0.248261	0.243311	0.884251	0.487579	1.05791	-1.08067	-1.83355	0.0720373	0.155113	0.0450402
BCOR	5.83667	3.25667	6.34333	5.00333	3.62	3.08333	0.490951	0.295014	0.74272	0.340049	0.60025	0.681347	1.16656	-1.11157	2.0573	0.0728343	0.0981392	0.297041
BCORL1	0.946667	0.67	1.05	0.82	0.876667	0.85	0.304357	0.216564	0.397366	0.122882	0.224796	0.0360555	1.15447	-1.30846	1.23529	0.236429	0.182053	0.271596
BCR	3.54667	3.89	5.42667	3.34333	3.47667	3.36333	0.266333	0.659621	0.537153	0.201329	0.289885	0.940284	1.06082	1.11889	1.61348	0.0589536	0.122066	0.276272
BCRP2	0.08	0.216667	0.49	0.353333	0.263333	0.383333	0.138564	0.263502	0.439659	0.310054	0.222336	0.531445	-4.41667	-1.21538	1.27826	0.253815	0.703296	1.21874
BCS1L	9.99	8.87333	7.77333	9.75667	8.88	7.24667	1.21281	0.361156	1.12509	0.53966	0.828915	0.24379	1.02392	-1.00075	1.07268	0.0788656	0.0587496	0.0920269
BDH2	0.996667	0.5	1.25333	0.993333	0.993333	0.84	0.304357	0.122882	0.780534	0.341223	0.0416333	0.200749	1.00336	-1.98667	1.49206	0.266255	0.0724533	0.574624
BDKRB1	3.8	2.6	6.80333	4.28	4.09667	8.61333	1.91071	0.987725	2.1866	1.69337	2.74289	1.90592	-1.12632	-1.57564	-1.26605	0.327969	0.282075	0.177945
BDKRB2	0.0566667	0.196667	0	0	0.0833333	0.276667	0.051316	0.217332	0	0	0.0907377	0.212211	#DIV/0!	2.36	#DIV/0!	#DIV/0!	2.11384	#DIV/0!
BDNF	1.43333	0.62	0.46	1.42667	0.813333	1.4	1.46603	0.497896	0.465081	0.115902	0.188237	0.883403	1.00467	-1.31183	-3.04348	0.595147	0.36782	0.226084
BDNF-AS	0	0.21	0	0.0266667	0.05	0.05	0	0.173205	0	0.046188	0.0781025	0.05	#DIV/0!	4.2	#DIV/0!	#DIV/0!	4.28336	#DIV/0!
BDP1	1.27	2.03333	1.5	1.62	1.41667	1.59667	0.07	0.210079	0.350856	0.25632	0.0763763	0.0737111	-1.27559	1.43529	-1.06444	0.0758345	0.0965713	0.129316
BECN1	8.10667	8.47	9.73667	8.11667	9.27333	8.23	0.483356	0.174356	3.6114	0.516753	0.701166	1.33	-1.00123	-1.09484	1.18307	0.050298	0.0413236	0.276349
BEGAIN	0.0766667	0.16	0.43	0.04	0.0566667	0.34	0.0802081	0.0866025	0.225389	0.04	0.0450925	0.147986	1.91667	2.82353	1.26471	1.6015	1.56885	0.497481
BEND3	0.44	0.433333	0.66	0.52	0.59	0.216667	0.208806	0.15695	0.365103	0.02	0.072111	0.171561	-1.18182	-1.36154	3.04615	0.232595	0.162094	1.69876
BEND6	0.853333	1.44333	2.17	0.943333	1.12333	1.27333	0.42194	0.765136	0.429302	0.125033	0.292803	0.164418	-1.10547	1.28487	1.70419	0.267358	0.438216	0.232445
BEND7	0.22	0.136667	0.72	0.206667	0.123333	0.126667	0.229129	0.0416333	0.36756	0.0450925	0.0305505	0.0404145	1.06452	1.10811	5.68421	0.653997	0.251193	1.97565
BEST1	0.0833333	0.0460767	0.09	0.02	0.00273333	0.0733333	0.0971253	0.0331554	0.155885	0.02	0.00473427	0.064291	4.16667	16.8573	1.22727	3.69434	18.2542	1.37553
BEST3	0.363333	0.683333	0.593333	0.51	0.37	0.35	0.070946	0.223681	0.212211	0.117898	0.196723	0.191572	-1.40367	1.84685	1.69524	0.124465	0.665752	0.639947
BET1	1.67	1.01333	1.01	1.50667	1.74	1.29333	0.319531	0.132035	0.589491	0.561991	0.281603	0.155671	1.10841	-1.71711	-1.28053	0.268271	0.0698607	0.268689
BET1L	15.89	11.3333	5.49333	13.2667	12.6333	11.4867	1.55965	1.53936	0.504612	1.85796	2.85029	1.00605	1.19774	-1.11471	-2.09102	0.118262	0.136398	0.0350442
BEX2	0.28	0.236667	0	0.246667	0.103333	0.9	0.285132	0.110151	0	0.427239	0.0896289	0.213776	1.13514	2.29032	#DIV/0!	1.31679	1.30164	#DIV/0!
BEX4	0.336667	0.556667	0	0.31	0.29	0.52	0.583124	0.460036	0	0.326037	0.195192	0.297153	1.08602	1.91954	#DIV/0!	1.27056	1.1812	#DIV/0!
BFAR	13.81	14.3067	11.48	13.2067	14.9167	14.8933	1.49923	3.65081	0.965609	1.03026	1.9507	1.26231	1.04568	-1.04264	-1.29733	0.0807081	0.158779	0.0531408
BFSP1	0.406667	0.963333	1.93333	1.01333	0.96	0.776667	0.171561	0.110151	1.00152	0.296704	0.438634	0.501431	-2.4918	1.00347	2.48927	0.118984	0.272877	1.18963
BGLAP	8.38333	10.35	12.66	10.94	13.5933	22.8267	7.26577	3.07735	3.16209	2.06007	4.09104	6.35532	-1.30497	-1.31337	-1.80305	0.392392	0.185976	0.119768
BHLHB9	0.24	0.233333	0.243333	0.26	0.403333	0.356667	0.108167	0.204287	0.215484	0.134536	0.202567	0.0929157	-1.08333	-1.72857	-1.46575	0.365705	0.337124	0.363593
BHLHE40	17.6233	18.5133	94.6967	17.29	14.7333	14.6033	0.834646	1.73079	13.9464	1.04446	1.8529	1.57611	1.01928	1.25656	6.48459	0.0451721	0.113685	0.683586
BHLHE41	3.46	4.77667	14.6067	4.72667	5.51	5.52667	1.18216	0.898128	3.11965	0.488501	0.379868	0.287112	-1.36609	-1.15352	2.64294	0.150859	0.100234	0.335401
BHMT2	3.42	3.61333	2.75	2.88667	3.86667	1.9	0.8743	1.28897	0.812835	0.783603	0.799396	0.640859	1.18476	-1.07011	1.44737	0.255059	0.222448	0.374766
BICC1	3.58	3.72	4.04667	3.73667	3.89667	3.78333	0.672012	1.05655	1.47923	1.11778	0.323471	0.663652	-1.04376	-1.04749	1.0696	0.195347	0.163093	0.250382
BICD1	1.81	1.64	1.96333	1.97667	1.83333	1.57	0.443058	0.246374	0.453909	0.350761	0.0950438	0.08	-1.09208	-1.11789	1.25053	0.159836	0.0820775	0.170926
BICD2	9.75333	13.1467	12.2	11.0667	11.4433	10.02	1.07431	1.48325	1.44655	0.756329	0.438444	0.710422	-1.13465	1.14885	1.21756	0.0659587	0.0790319	0.0971146
BID	5.73	5.48	9.79	5.36333	4.02333	4.69667	1.81215	1.1253	2.24306	0.259294	0.941293	1.23569	1.06837	1.36205	2.08446	0.19734	0.244796	0.419862
BIN1	9.85333	10.1933	11.53	9.04667	9.30333	11.7167	1.85963	0.370045	0.396611	1.12082	1.3903	0.353459	1.08917	1.09566	-1.01619	0.141967	0.0972831	0.0259944
BIN3	2.87667	2.38667	0.853333	2.98667	3.07333	3.49667	0.572917	0.830983	0.410041	0.361156	0.74036	1.16672	-1.03824	-1.28771	-4.09766	0.129566	0.189829	0.0824256
BIRC2	3.53	4.55333	2.6	4.17	5.17667	4.41	1.29965	0.750355	0.733689	0.182483	0.585861	0.571664	-1.1813	-1.1369	-1.69615	0.181208	0.101521	0.105703
BIRC3	0.14	0.07	0.663333	0.103333	0.07	0.186667	0.05	0.0754983	0.616955	0.118462	0.072111	0.085049	1.35484	1	3.55357	0.939249	0.861102	2.12487
BIRC5	36.1467	32.9767	20.27	41.9633	38.89	30.4533	2.35895	2.71379	0.920489	3.28546	3.73233	3.99161	-1.16092	-1.17932	-1.50238	0.0506898	0.0618921	0.0533073
BIRC6	2.56667	3.04667	1.41	3.07667	3.43	3.04667	0.378065	0.145717	0.545252	0.387341	0.721873	0.22942	-1.1987	-1.12582	-2.16076	0.0933284	0.110681	0.105267
BIVM	1.81333	1.60333	2.41667	1.51667	2.27667	1.75667	0.525769	0.181751	0.768722	0.228108	0.342685	0.485421	1.1956	-1.41996	1.37571	0.225469	0.0766157	0.334669
BLCAP	17.3667	10.6433	1.55333	15.8333	13.01	13.48	6.34399	2.12888	0.671218	0.135769	2.50216	0.648999	1.09684	-1.22236	-8.67811	0.231392	0.131062	0.0289262
BLK	8.56333	8.42333	5.18	8.48667	8.05667	6.47667	0.285365	0.653172	1.16116	1.21327	1.31622	1.01412	1.00903	1.04551	-1.25032	0.0855177	0.109159	0.126261
BLM	0.68	0.87	0.476667	0.903333	1.17667	0.626667	0.216564	0.191572	0.145717	0.26727	0.0650641	0.150444	-1.32843	-1.35249	-1.31469	0.188927	0.0969165	0.170698
BLMH	2.71333	3.84667	2.05333	4.40667	4.02	3.62333	1.35795	0.707272	0.184481	1.23087	1.56099	0.290918	-1.62408	-1.04506	-1.76461	0.203749	0.237356	0.0394233
BLOC1S1	38.7	19.3967	18.9767	22.4133	25.2667	18.5733	10.5965	0.726108	3.17182	0.92029	2.28843	4.47299	1.72665	-1.30263	1.02172	0.27601	0.0434366	0.172924
BLOC1S2	12.3367	13.0267	11.37	15.96	12.3533	13.2133	4.1167	3.6773	3.70296	2.0664	1.67703	3.25571	-1.2937	1.05451	-1.16212	0.159738	0.190705	0.202888
BLOC1S3	0.136667	0.143333	0.333333	0.0633333	0	0.08	0.236714	0.135769	0.57735	0.109697	0	0.138564	2.15789	#DIV/0!	4.16667	3.05172	#DIV/0!	5.89256
BLOC1S4	5.01	4.15333	1.75333	4.38333	3.46667	4.06667	2.84185	0.404145	1.06791	0.983328	0.532948	0.270247	1.14297	1.19808	-2.31939	0.402524	0.125851	0.152513
BLOC1S5	0.223333	0.153333	0.463333	0.38	0.273333	0.17	0.386825	0.265581	0.430155	0.438634	0.1823	0.294449	-1.70149	-1.78261	2.72549	0.706275	0.601128	3.09233
BLOC1S6	2.72	1.88333	0.76	2.80333	2.53333	2.37333	0.484458	0.461122	0.925041	0.594671	0.683398	0.473533	-1.03064	-1.34513	-3.12281	0.155165	0.156366	0.228034
BLVRA	8.12667	9.11333	8.56333	7.92	9.16333	11.5433	1.60855	1.22075	3.57229	0.269072	1.71821	2.13711	1.02609	-1.00549	-1.348	0.118974	0.132319	0.195477
BLVRB	73.9633	70.2733	69.8533	64.18	57.0533	50.59	11.0904	8.30337	6.13666	3.14962	6.985	6.75009	1.15244	1.23171	1.38077	0.104974	0.120997	0.127352
BLZF1	2.14333	1.80667	0.713333	2.32667	2.31667	1.39667	0.38553	0.399291	0.232451	0.400666	0.725282	0.266333	-1.08554	-1.28229	-1.95794	0.132442	0.172546	0.111333
BMF	0.49	0.09476	0.55	0.1	0.1	0.286667	0.365923	0.0986913	0.127671	0.132288	0.04	0.261024	4.9	-1.0553	1.9186	4.29758	0.610374	1.04088
BMI1	3.70667	6.45333	6.48333	5.8	5.99667	5.97667	0.110604	0.321299	2.76089	0.939628	0.568624	1.96615	-1.56475	1.07615	1.08477	0.0607809	0.0665429	0.337017
BMP1	10.89	8.33	10.0867	9.32333	8.82333	7.58333	0.749867	0.800687	1.69211	0.927218	0.768136	1.73886	1.16804	-1.05922	1.33011	0.0815734	0.0706873	0.218183
BMP2	1.06667	0.886667	2.74	1.09333	0.583333	1.47667	0.217792	0.385919	1.0735	0.362261	0.153731	0.505206	-1.025	1.52	1.85553	0.219222	0.446522	0.557224
BMP2K	1.26667	1.22667	1.79	1.33333	1.03333	0.95	0.403774	0.241316	0.42332	0.237978	0.0251661	0.135277	-1.05263	1.1871	1.88421	0.20038	0.135859	0.300304
BMP4	0.0933333	0.283333	0.693333	0	0	0	0.161658	0.156312	0.145717	0	0	0	#DIV/0!	#DIV/0!	#DIV/0!	#DIV/0!	#DIV/0!	#DIV/0!
BMP8B	0	0.37	0.126667	0.00666667	0.00146667	0.01	0	0.572975	0.219393	0.011547	0.00254034	0.0173205	#DIV/0!	252.273	12.6667	#DIV/0!	338.4	17.9134
BMPER	0.513333	0.98	1.23	0.813333	0.816667	0.633333	0.170098	0.175214	1.17171	0.0665833	0.253246	0.23029	-1.58442	1.2	1.94211	0.124376	0.247993	1.1433
BMPR1A	3.20333	3.29333	4.37667	3.52667	4.15	3.13333	1.63467	0.661236	1.69477	0.992085	0.278388	0.679877	-1.10094	-1.26012	1.39681	0.30558	0.09699	0.357963
BMPR1B	0.0533333	0.106667	0	0.176667	0.07	0.0733333	0.0472582	0.0550757	0	0.145717	0.07	0.0450925	-3.3125	1.52381	#DIV/0!	0.210995	0.990125	#DIV/0!
BMPR2	1.27333	1.73333	2.24333	1.64667	1.69667	1.59333	0.175594	0.0896289	0.362261	0.125831	0.233524	0.309246	-1.29319	1.02161	1.40795	0.0703869	0.0867221	0.205237
BMS1	12.6133	13.54	11.6533	14.3333	13.01	11.57	1.81693	3.62479	1.04639	0.603683	1.73	1.598	-1.13636	1.04074	1.0072	0.0762505	0.17961	0.0957969
BNC2	0.753333	1.1	1.42667	0.95	0.94	0.883333	0.285715	0.127671	0.178979	0.175784	0.0953939	0.213854	-1.26106	1.17021	1.61509	0.193203	0.104164	0.25426
BNIP1	4.09333	4.48333	10.62	5.04	3.43	3.73	0.735006	1.56273	1.66045	0.798812	1.07791	0.495076	-1.23127	1.30709	2.84718	0.112306	0.35417	0.337134
BNIP2	0.953333	1.23667	1.07	0.833333	1.3	1.15333	0.319739	0.173877	0.432782	0.120139	0.355106	0.120139	1.144	-1.05121	-1.07788	0.24112	0.168732	0.223717
BNIP3	13.9067	11.39	16.7133	15.44	13.0967	21.4933	1.5305	1.61781	4.39712	1.80253	0.525389	0.569239	-1.11026	-1.14984	-1.286	0.0834315	0.074109	0.118712
BNIP3L	5.65667	6.08	5.19	5.82	5.74667	9.04667	0.980017	1.72363	1.12907	0.451331	0.875233	0.812055	-1.02887	1.058	-1.7431	0.106514	0.196576	0.0779491
BNIP3P1	0.343333	0	0.296667	0.0533333	0.183333	0.05	0.42595	0	0.513842	0.092376	0.159478	0.0866025	6.4375	#DIV/0!	5.93333	7.91853	#DIV/0!	8.391
BNIPL	0.02	0.0533333	0	0	0.146667	0.0233333	0.034641	0.0680686	0	0	0.155671	0.0404145	#DIV/0!	-2.75	#DIV/0!	#DIV/0!	0.348501	#DIV/0!
BOC	0.286667	0.18	0.593333	0.2	0.183333	0.183333	0.0896289	0.0458258	0.155349	0.137477	0.0450925	0.130512	1.43333	-1.01852	3.23636	0.624916	0.200662	1.41728
BOD1	9.49333	10.5367	21.2767	11.1133	11.3433	11.07	2.37626	0.800396	3.28232	2.46861	1.09441	1.15378	-1.17065	-1.07656	1.92201	0.16505	0.0658546	0.206595
BOD1L1	2.25333	3.52667	1.96333	2.80667	3.31667	3.44	0.506392	0.306159	0.38527	0.405257	0.431548	0.323574	-1.24556	1.06332	-1.75212	0.123816	0.0960254	0.0717064
BOLA1	2.11667	1.77333	1.96	1.53667	1.88667	2.16333	0.436616	0.560922	0.880965	1.02452	0.387341	0.766964	1.37744	-1.06391	-1.10374	0.555011	0.204638	0.299447
BOLA2B_1	9.70333	11.02	11.5833	9.08333	9.3	9.74	3.13644	3.39535	2.66504	0.565892	1.97454	1.55345	1.06826	1.18495	1.18925	0.203026	0.255985	0.192218
BOLA2B_2	64.0333	34.6767	5.90333	45.8367	40.6767	31.3533	15.64	9.4137	10.2249	10.1978	9.61148	15.345	1.39699	-1.17303	-5.31112	0.266474	0.177139	0.195657
BOLA3	5.84	3.90667	5.65333	4.74667	5.02333	2.88333	0.978928	1.14962	1.83195	0.190088	1.92967	0.962514	1.23034	-1.28584	1.96069	0.122421	0.217276	0.526648
BOLA3-AS1	0.24	0.22	0	0.443333	0.266667	0.33	0.268514	0.330454	0	0.125831	0.241316	0.113578	-1.84722	-1.21212	#DIV/0!	0.360762	0.835263	#DIV/0!
BOP1	50.2233	48.7633	48.4567	46.85	39.7067	33.7833	7.27576	12.1166	3.41954	0.524309	2.7212	1.76868	1.072	1.22809	1.43434	0.089929	0.182758	0.0727652
BORA	2.44333	3.80333	3.08667	3.34333	4.61	2.41333	1.41019	1.06758	0.165025	0.235867	0.963795	0.864079	-1.36835	-1.21209	1.27901	0.245334	0.166713	0.267323
BPGM	12.9367	9.45333	5.25333	12.5567	10.9433	8.22667	0.655464	2.3493	0.798269	0.679877	0.319427	1.25596	1.03026	-1.15762	-1.56599	0.0441085	0.124797	0.0794147
BPHL	0.196667	0.176667	0.596667	0.27	0.31	0.363333	0.115902	0.0416333	0.0351188	0.052915	0.0360555	0.0251661	-1.37288	-1.75472	1.6422	0.261182	0.0864681	0.0861798
BPNT1	2.44	2.88667	3.64	3.07333	3.42333	3.44667	0.87178	0.848901	0.646297	0.333816	0.664028	0.529371	-1.25956	-1.18591	1.05609	0.171171	0.171507	0.143145
BPTF	2.86333	2.99	3.14667	2.86667	3.17667	2.51333	0.105987	0.491223	0.536687	0.550121	0.635321	0.120554	-1.00116	-1.06243	1.25199	0.112706	0.140651	0.128068
BRAF	1.07	1.56	1.64	1.34333	1.30667	0.993333	0.193132	0.417612	0.658179	0.170978	0.198578	0.136504	-1.25545	1.19388	1.65101	0.101568	0.212183	0.404355
BRAP	6.55667	4.21333	5.42	4.12333	4.09667	3.39	2.6173	0.671739	0.528488	0.565361	0.293995	0.917987	1.59014	1.02848	1.59882	0.38749	0.103818	0.265674
BRAT1	10.0233	7.64333	7.9	6.47333	5.59333	5.96667	1.55565	1.84663	1.74459	0.777967	1.50074	0.340783	1.5484	1.36651	1.32402	0.175481	0.284855	0.174366
BRCA1	5.46667	5.54333	2.57	5.12667	5.58	4.1	0.652482	0.667108	0.485077	0.390683	0.823104	0.176918	1.06632	-1.00661	-1.59533	0.0871807	0.10919	0.0700695
BRCA2	0.5	0.556667	0.36	0.58	0.506667	0.543333	0.157162	0.135769	0.069282	0.121244	0.151767	0.0602771	-1.16	1.09868	-1.50926	0.187882	0.245026	0.0849758
BRCC3	3.74333	5.36333	4.33333	4.35	5.34333	3.93333	1.22786	1.53692	2.63337	1.08503	1.13231	0.440606	-1.16207	1.00374	1.10169	0.204733	0.20654	0.393048
BRD1	2.84333	2.11667	3.67667	1.97333	2.26667	2.04667	0.770087	0.700381	1.29701	0.40129	0.215019	0.412836	1.44088	-1.07087	1.79642	0.281749	0.185583	0.421466
BRD2	13.25	12.78	20.96	15.57	11.8833	12.1267	2.38523	0.530754	2.3425	1.13477	0.321921	0.589435	-1.17509	1.07546	1.72842	0.0954202	0.0307877	0.121618
BRD3	3.57667	3.45333	3.02333	2.82667	3.24667	3.64333	0.497226	0.285365	0.551845	0.274287	0.359212	0.513842	1.26533	1.06366	-1.20507	0.123852	0.0848033	0.110513
BRD4	6.88667	5.45333	13.5767	5.47	5.43	5.40333	1.30921	0.852193	1.08011	0.564535	0.450333	1.04357	1.25899	1.0043	2.51265	0.157235	0.10258	0.303014
BRD7	4.58	5.14	4.06333	5.36	5.44667	4.98333	0.729932	1.14896	0.790274	0.350286	0.148436	0.577264	-1.17031	-1.05966	-1.22642	0.0849777	0.122692	0.106568
BRD8	7.38	6.40667	6.03667	7.73	7.43	5.61	0.177764	0.323471	0.231589	0.571052	0.17088	0.478435	-1.04743	-1.15973	1.07605	0.0428303	0.0276202	0.0580966
BRD9	4.54667	4.53667	5.01667	4.60333	3.91333	3.92333	0.7292	0.52653	1.27786	0.279344	0.362951	0.720578	-1.01246	1.15928	1.27867	0.097784	0.0994379	0.231833
BRE	4.32667	4.94333	5.5	4.83333	5.09333	5.16	0.239653	0.75162	0.639766	0.705006	0.120139	1.00354	-1.1171	-1.03034	1.06589	0.0806386	0.0862184	0.139458
BRF1	1.26333	1.3	2.29333	1.11333	1.04	1.06667	0.0986577	0.308058	0.290918	0.188237	0.242487	0.0702377	1.13473	1.25	2.15	0.122012	0.239919	0.177414
BRF2	5.93	4.26667	5.33333	4.63	3.99667	3.67333	1.19528	0.238607	0.909194	1.87926	0.460036	0.675599	1.28078	1.06756	1.45191	0.335108	0.0788755	0.210214
BRI3	37.6567	39.6067	35.4933	40.3533	40.0933	45.0567	5.61001	2.59928	2.87677	6.07698	9.30951	5.98978	-1.07161	-1.01229	-1.26944	0.114129	0.137619	0.0708127
BRI3BP	3.69667	2.78333	3.10667	3.6	3.36667	2.86667	0.232451	0.501631	0.330807	0.268514	0.503322	0.376076	1.02685	-1.20958	1.08372	0.0578368	0.111769	0.105719
BRICD5	0.716667	0.713333	0.43	0.423333	0.516667	0.686667	0.499032	0.550121	0.744782	0.274287	0.340049	0.115902	1.69291	1.38065	-1.5969	0.92965	0.808167	0.62918
BRIP1	0.773333	0.62	0.5	0.85	0.733333	0.523333	0.205508	0.121244	0.255343	0.208806	0.270247	0.147422	-1.09914	-1.1828	-1.04667	0.190092	0.20364	0.321713
BRIX1	5.68	5.91	8.13667	5.24667	5.00667	4.52333	1.03	1.9201	0.983328	1.34031	1.22005	0.577264	1.08259	1.18043	1.79882	0.19581	0.276781	0.182536
BRK1	57.29	55.9467	30.6333	62.0867	64.42	58.5133	3.33915	7.19488	0.535195	3.8308	7.77747	7.41539	-1.08373	-1.15145	-1.91012	0.0452179	0.0884452	0.0386675
BRMS1	43.5667	52.21	38.1833	49.1167	46.35	40.81	4.8641	6.20094	4.30165	6.48537	6.92697	3.7867	-1.12739	1.12643	-1.06879	0.088552	0.124148	0.078841
BRMS1L	0.936667	1.03	0.663333	0.803333	1.00667	0.806667	0.352184	0.390384	0.834286	0.141892	0.188768	0.333067	1.16598	1.02318	-1.21608	0.279649	0.2498	0.628471
BROX	2.66	2.23	3.01	2.29333	2.57	2.26	0.248797	0.501199	0.541479	0.150444	0.78924	0.467012	1.15988	-1.15247	1.33186	0.0765049	0.190647	0.210673
BRPF1	7.53	7.42333	8.81333	6.91	6.32667	6.64667	0.657799	0.635793	1.90582	0.744849	0.527857	1.44915	1.08973	1.17334	1.32598	0.0872928	0.0809995	0.235084
BRPF3	3.34333	2.9	2.29333	3.62333	2.76333	2.64333	0.785133	0.0608276	0.191398	0.470567	0.549303	0.565184	-1.08375	1.04946	-1.15262	0.142962	0.121112	0.114971
BRSK1	2.50667	3.10333	7.66667	2.21333	1.86333	3.10333	0.986779	0.831885	2.53506	0.355012	0.4389	0.418609	1.13253	1.66547	2.47046	0.277949	0.343129	0.509362
BRSK2	0.01	0.0366667	0.16	0.04	0.00433667	0.00666667	0.0173205	0.0351188	0.277128	0.01	0.00513031	0.011547	-4	8.45503	24	0.252591	7.43027	33.9411
BRWD1	0.513333	0.586667	0.473333	0.703333	0.66	0.69	0.0986577	0.119304	0.178979	0.0568624	0.101489	0.132288	-1.37013	-1.125	-1.45775	0.0878596	0.130841	0.167909
BRWD3	0.466667	0.623333	0.913333	0.54	0.59	0.476667	0.085049	0.0305505	0.340783	0.204206	0.0781025	0.185831	-1.15714	1.0565	1.91608	0.209449	0.0861025	0.596973
BSCL2	17.7767	22.11	20.0433	18.0467	20.5533	15.66	1.89189	3.4208	6.85618	5.58921	2.24371	4.87742	-1.01519	1.07574	1.27991	0.186244	0.117603	0.341854
BSDC1	3.73	4.57667	4.73333	5.27	4.7	5.75	0.824379	0.786215	0.823974	0.174356	0.446766	0.645833	-1.41287	-1.02695	-1.21479	0.0913204	0.110379	0.0984608
BSG	113.247	122.83	124.073	108.55	107.357	119.17	13.6024	39.7294	10.9521	3.10788	13.5597	3.60085	1.04327	1.14413	1.04115	0.0743745	0.229372	0.0560827
BSN	0.0466667	0.0833333	0.356667	0.0566667	0.103333	0.0666667	0.0416333	0.0152753	0.16773	0.011547	0.104083	0.0321455	-1.21429	-1.24	5.35	0.435106	0.476687	2.08044
BSPRY	0.0266667	0.223333	0.23	0.106667	0.0233333	0	0.046188	0.260832	0.398372	0.184752	0.0404145	0	-4	9.57143	#DIV/0!	0.353553	11.5441	#DIV/0!
BST1	0.0733333	0.0766667	0	0.0933333	0.0433333	0.0866667	0.127017	0.132791	0	0.0862168	0.0404145	0.0757188	-1.27273	1.76923	#DIV/0!	0.890474	2.00941	#DIV/0!
BST2	0.1	0.2	0	0.17	0.28	0.116667	0.173205	0.34641	0	0.294449	0.290517	0.102144	-1.7	-1.4	#DIV/0!	0.83189	0.832639	#DIV/0!
BTAF1	3.69333	3.91333	2.23	4.30333	4.27333	4.55333	0.974491	0.80102	0.690869	0.765005	0.615982	0.724523	-1.16516	-1.09199	-2.04185	0.157647	0.132364	0.098479
BTBD1	8.36333	8.07667	8.83	9.44667	9.96333	9.33667	0.803886	0.987438	1.32378	0.698594	2.54799	0.753016	-1.12953	-1.23359	-1.05738	0.0619892	0.132664	0.0929522
BTBD10	6.94	8.45667	5.9	6.99667	9.66	7.45667	0.330606	1.14736	2.30519	1.78621	2.27374	0.845951	-1.00817	-1.14229	-1.26384	0.148724	0.137315	0.185857
BTBD11	2.30667	2.74	4.79333	1.92	2.63	2.97667	0.674191	0.34176	1.27316	0.278747	0.465081	0.399291	1.20139	1.04183	1.6103	0.226364	0.130164	0.276645
BTBD19	0.246667	0.293333	0.296667	0.366667	0.406667	0.596667	0.279344	0.257164	0.259294	0.190875	0.328836	0.274651	-1.48649	-1.38636	-2.01124	0.484098	0.496685	0.283568
BTBD2	11.46	10.2767	17.45	10.4867	11	14.0233	3.49069	2.56637	0.617333	0.441059	3.24043	1.29245	1.09282	-1.07039	1.24435	0.194006	0.208306	0.070924
BTBD3	1.25333	1.14333	1.63667	1.46333	1.21333	1.30667	0.375411	0.145029	0.979047	0.382143	0.221209	0.250067	-1.16755	-1.06122	1.25255	0.196505	0.120832	0.454191
BTBD6	34.58	19.2733	20.3167	27.9167	21.0933	16.9533	3.56922	1.42693	0.977667	0.844413	3.97598	3.68355	1.23869	-1.09443	1.19839	0.07692	0.106833	0.153974
BTBD7	2.81	2.35333	1.94	2.83667	2.61	2.43333	0.778267	0.263122	0.08544	0.135031	0.461194	0.151767	-1.00949	-1.10907	-1.2543	0.160724	0.108855	0.0351448
BTBD9	0.613333	0.7	0.936667	0.83	0.776667	0.713333	0.15308	0.0781025	0.372872	0.0818535	0.0602771	0.305341	-1.35326	-1.10952	1.31308	0.114494	0.0707234	0.443151
BTC	0.02	0.386667	0.593333	0.43	0.26	0.853333	0.034641	0.245425	0.518588	0.207846	0.177764	0.080829	-21.5	1.48718	-1.4382	0.0482888	0.80102	0.352922
BTD	3.61667	3.14667	2.23333	3.5	2.90333	2.98	0.499032	0.3188	0.999617	0.350286	0.458294	0.310483	1.03333	1.08381	-1.33433	0.101693	0.117368	0.198845
BTF3	76.19	107.617	83.63	88.2633	95.66	94.1167	6.03075	8.07742	10.1086	4.85615	6.08954	8.61283	-1.15846	1.12499	-1.12539	0.0480421	0.0639234	0.0777774
BTF3L4	3.70333	3.63667	2.78667	3.68333	3.54333	3.45667	0.456326	1.35633	0.74272	0.852369	0.349619	0.788057	1.00543	1.02634	-1.24043	0.152188	0.228604	0.163245
BTG1	9.51667	5.72333	5.75333	9.64	9.01	12.0167	1.10496	0.487579	1.55616	0.780833	1.49923	1.60703	-1.01296	-1.57426	-2.08864	0.0806894	0.0685581	0.0834065
BTG2	1.39333	0.57	3.40667	0.993333	1.23333	1.62	0.377536	0.04	1.70612	0.460579	0.251462	0.521153	1.40268	-2.16374	2.10288	0.434914	0.0575357	0.722677
BTG3	15.03	14.85	15.63	14.9433	15.9767	12.87	2.61402	5.45025	3.00302	1.57862	2.7354	1.39775	1.0058	-1.07587	1.21445	0.118166	0.217332	0.154749
BTN2A1	5.92	5.6	7.15333	6.61333	5.38	4.51667	0.425676	0.53507	1.47967	1.14369	0.331512	1.60114	-1.11712	1.04089	1.58376	0.0967957	0.0683257	0.375293
BTN2A2	1.39	1.3	2.38333	0.94	1.03	1.47667	0.564004	0.455741	0.566068	0.190788	0.317648	0.312143	1.47872	1.26214	1.614	0.387334	0.340237	0.296282
BTN2A3P	0.566667	0.793333	1.54667	0.406667	0.346667	0.476667	0.102632	0.397031	1.25532	0.187705	0.15695	0.125033	1.39344	2.28846	3.24476	0.3989	0.891652	1.59791
BTN3A1	0.776667	1.12	1.00667	0.886667	1.15333	1.68	0.348473	0.33	0.175024	0.126623	0.0945163	0.183576	-1.14163	-1.02976	-1.66887	0.238123	0.171466	0.0710417
BTN3A2	2.92	4.64	3.02333	3.11333	4.05	5.63667	0.959218	0.255147	0.430155	0.390171	0.427551	1.17619	-1.06621	1.14568	-1.86439	0.190387	0.078734	0.0782104
BTN3A3	1.02667	1.53333	1.08	1.79667	2.08667	2.14	0.488092	0.180093	0.697639	0.172143	0.335609	0.325115	-1.75	-1.36087	-1.98148	0.159999	0.0844918	0.193351
BTRC	2.22	2.41333	1.68667	2.24667	2.45667	2.25333	0.389744	0.368284	0.155027	0.326241	0.495715	0.705006	-1.01201	-1.01796	-1.33597	0.129978	0.143488	0.140924
BUB1	12.9833	18.17	10.61	13.1633	18.09	11.2333	3.42078	4.33443	0.945992	1.2344	0.8937	0.400541	-1.01386	1.00442	-1.05875	0.159257	0.141271	0.0523642
BUB1B	9.97667	13.2767	6.14333	11.75	12.5567	10.1967	1.18095	1.32613	2.31474	0.770779	0.675006	0.276466	-1.17775	1.05734	-1.65979	0.0663419	0.069245	0.131403
BUB3	43.75	45.3133	14.5567	49.3167	49.03	36.61	3.2547	5.73434	2.24326	2.05115	2.8621	0.922442	-1.12724	-1.08202	-2.515	0.0436534	0.0743621	0.0358467
BUD13	4.62667	4.38	3.03333	4.56667	3.70333	3.93	1.35876	1.41096	0.835604	0.577697	0.863848	0.661891	1.01314	1.18272	-1.2956	0.187043	0.271582	0.143882
BUD31	26.7833	22.85	13.5367	24.9267	23.2067	22.7067	1.96998	3.75484	2.19101	0.321921	0.821056	2.40583	1.07449	-1.01561	-1.67742	0.0463267	0.0955559	0.0665843
BVES	1.11667	0.92	1.20667	2.01	1.45333	1.28667	0.467047	0.451331	0.0763763	0.0916515	0.466512	0.482321	-1.8	-1.57971	-1.0663	0.134949	0.214266	0.205842
BVES-AS1	0.573333	0.0533333	0	0.0733333	0.13	0.0833333	0.866391	0.092376	0	0.127017	0.103923	0.0802081	7.81818	-2.4375	#DIV/0!	10.3755	0.451844	#DIV/0!
BX004987.4	0.266667	0.27	1.05333	0.32	0.346667	0.416667	0.255799	0.069282	0.212211	0.0964365	0.0550757	0.0152753	-1.2	-1.28395	2.528	0.483759	0.13571	0.298876
BX284650.1	0.0666667	0.01	0	0.0366667	0.196667	0.0266667	0.0650641	0.0173205	0	0.0635085	0.0404145	0.046188	1.81818	-19.6667	#DIV/0!	2.08695	0.0512041	#DIV/0!
BX322557.10	5.02667	2.97	2.36333	2.73333	2.97	3.61333	1.75569	1.14687	0.118462	0.912707	0.480729	1.28539	1.83902	1	-1.52891	0.513055	0.241737	0.13566
BX571672.5	0.12	0.0233333	0	0.17	0	0	0.166433	0.0404145	0	0.0754983	0	0	-1.41667	#DIV/0!	#DIV/0!	0.593507	#DIV/0!	#DIV/0!
BYSL	14.8133	12.26	14.64	10.6	10.2833	8.58667	2.91959	0.822131	3.70296	0.99955	1.08969	1.43186	1.39748	1.19222	1.70497	0.176285	0.0863182	0.29822
BZW1	37.3733	40.9767	15.3733	46.56	44.7333	41.0133	6.86975	13.163	5.30566	2.20665	8.05789	3.54283	-1.24581	-1.09168	-2.66782	0.0879718	0.194775	0.0769925
BZW2	8.27667	9.17667	8.10333	8.51	9.41667	8.62667	0.66335	2.14854	1.47815	0.702922	1.60295	2.36897	-1.02819	-1.02615	-1.06458	0.0646266	0.162867	0.178791
C10orf10	0	0.0433333	0.26	0.0866667	0.16	0.523333	0	0.0750555	0.450333	0.150111	0.183303	0.90644	#DIV/0!	-3.69231	-2.01282	#DIV/0!	0.324718	0.702603
C10orf11	0.876667	0.76	1.70333	0.89	0.82	1.12333	0.187705	0.216333	0.700381	0.0360555	0.180831	0.299054	-1.01521	-1.07895	1.51632	0.123926	0.19268	0.42883
C10orf114	1.63	1.54	1.41	1.6	0.99	1.59	0.523737	0.385097	0.660227	0.247588	0.149332	0.468615	1.01875	1.55556	-1.12766	0.209762	0.262277	0.283274
C10orf118	0.53	0.5	0.273333	0.426667	0.47	0.353333	0.163707	0.160935	0.241937	0.111505	0.1249	0.160104	1.24219	1.06383	-1.29268	0.290174	0.256366	0.444118
C10orf12	1.46667	1.28667	1.17333	2.03	1.47	1.32667	0.440492	0.221435	0.405257	0.548088	0.385097	0.352751	-1.38409	-1.14249	-1.13068	0.168461	0.158397	0.222571
C10orf128	2.01	2.26333	0.786667	2.72333	1.91333	2.15333	0.432666	0.514814	0.761402	0.650564	0.526245	0.442982	-1.35489	1.18293	-2.73729	0.137025	0.243756	0.208707
C10orf137	2.22333	1.70333	0.55	2.07	1.76333	1.61333	0.105987	0.306159	0.14	0.155242	0.231589	0.145717	1.07407	-1.03523	-2.93333	0.0551063	0.124152	0.0531611
C10orf2	7.45	6.31	3.78667	7.65	6.17333	4.88333	0.797935	1.63686	0.791854	0.639062	0.210792	0.691761	-1.02685	1.02214	-1.28961	0.0763718	0.154405	0.113078
C10orf25	0.63	0.533333	0.15	0.533333	0.776667	0.503333	0.679485	0.323316	0.259808	0.112398	0.352326	0.185023	1.18125	-1.45625	-3.35556	0.749475	0.300185	0.304651
C10orf32	4.08333	2.62333	3.53667	4.06667	3.59	4.1	1.50141	0.722311	1.30216	0.688791	1.47	0.0781025	1.0041	-1.36849	-1.15928	0.234685	0.208175	0.183612
C10orf68	0.06	0.04	0	0.0433333	0.01	0.0133333	0.103923	0.0608276	0	0.0750555	0.0173205	0.023094	1.38462	4	#DIV/0!	1.95814	5.32291	#DIV/0!
C10orf76	3.79333	5.52333	6.94333	4.87	5.77	5.36333	0.448367	1.25906	1.63026	0.821645	0.502693	0.547844	-1.28383	-1.04466	1.29459	0.0926399	0.13487	0.191381
C10orf85	0.0566667	0.14	0.71	0.206667	0.196667	0.183333	0.0981495	0.122882	0.690869	0.221209	0.23029	0.221886	-3.64706	-1.40476	3.87273	0.322325	0.601454	3.47225
C10orf88	1.18667	1.51667	3.1	1.65	2.19667	2.03	0.387599	0.378197	0.508626	0.406325	0.350048	0.480312	-1.39045	-1.44835	1.52709	0.169852	0.117965	0.253857
C10orf90	6.11	4.82	4.93	5.13333	5.42333	4.66667	0.487545	1.10109	2.17516	0.315647	0.284312	0.614193	1.19026	-1.12517	1.05643	0.0692269	0.120265	0.280824
C10orf91	0.293333	0.216667	0.2	0.173333	0.353333	0.25	0.258908	0.109697	0.34641	0.150444	0.344432	0.0818535	1.69231	-1.63077	-1.25	1.20949	0.388888	0.814168
C11orf1	1.69667	1.54667	2.29	1.6	0.73	1.01	0.0680686	0.586202	0.435546	0.0781025	0.0608276	0.108167	1.06042	2.11872	2.26733	0.0386839	0.474694	0.28573
C11orf10	12.7067	10.0267	5.62	11.6433	11.5733	13.3567	0.496521	1.85584	0.0655744	0.591805	1.44998	3.27033	1.09133	-1.15426	-2.37663	0.0403956	0.111796	0.0595474
C11orf16	0.0433333	0	0	0.0166667	0.0666667	0.0866667	0.0750555	0	0	0.0288675	0.0702377	0.090185	2.6	#DIV/0!	#DIV/0!	3.67696	#DIV/0!	#DIV/0!
C11orf21	0.19	0.173333	0.516667	0.176667	0.176667	0.276667	0.255147	0.085049	0.174738	0.0568624	0.0896289	0.115036	1.07547	-1.01923	1.86747	0.857442	0.3998	0.577876
C11orf24	22.6933	22.95	13.1067	19.7	19.77	17.56	2.65332	0.677348	2.08452	0.18	0.723326	0.202237	1.15195	1.16085	-1.33978	0.0779984	0.0315051	0.0687159
C11orf30	0.88	0.823333	0.95	0.683333	0.72	0.6	0.339559	0.156312	0.445421	0.0305505	0.134536	0.175784	1.2878	1.14352	1.58333	0.288813	0.175868	0.505401
C11orf31	20.4333	17.9233	32.2367	19.6867	19.1033	19.9733	5.80827	2.01798	12.5662	1.86125	3.2574	3.22779	1.03793	-1.06584	1.61399	0.179514	0.110684	0.393218
C11orf35	0.353333	0.0433333	0.586667	0.106667	0.09	0.266667	0.212211	0.0750555	0.659191	0.151438	0.0608276	0.0305505	3.3125	-2.07692	2.2	2.94815	0.516839	1.43459
C11orf45	0.116667	0.41	0	0.1	0.653333	0.56	0.202073	0.391535	0	0.173205	0.0503322	0.675352	1.16667	-1.5935	#DIV/0!	1.64992	0.347124	#DIV/0!
C11orf48	22.6967	12.0733	8.93667	14.2767	12.35	12.2767	3.52497	3.88793	2.30266	1.02549	3.64066	2.39174	1.58977	-1.02292	-1.37374	0.157058	0.246413	0.13576
C11orf49	4.09	5.01667	4.43	4.92	4.23667	4.64	0.122882	0.594082	0.528488	0.971391	0.74272	0.626418	-1.20293	1.18411	-1.0474	0.0958512	0.14463	0.0993084
C11orf54	0.0633333	0.0766667	0.1	0.0666667	0.0433333	0.21	0.0550757	0.0750555	0.173205	0.0702377	0.023094	0.163707	-1.05263	1.76923	-2.1	0.749283	1.13857	0.522199
C11orf57	1.46667	1.79667	1.38667	1.47667	1.56333	1.87333	0.340637	0.582266	0.295691	0.189033	0.547753	0.122202	-1.00682	1.14925	-1.35096	0.152074	0.316682	0.095299
C11orf58	6.86333	6.58333	5.81667	6.74	6.3	6.12	0.733303	1.36508	0.514717	0.801311	0.79643	0.491223	1.0183	1.04497	-1.05215	0.0939747	0.146516	0.0655571
C11orf63	1.06667	0.986667	0.866667	0.61	0.636667	0.626667	0.536781	0.195021	0.170978	0.137477	0.0814453	0.296873	1.74863	1.54974	1.38298	0.556673	0.21066	0.409747
C11orf68	44.06	37.5933	14.99	39.1967	38.3467	33.0733	4.18871	7.96593	4.03	0.687701	1.97394	1.63121	1.12408	-1.02004	-2.20636	0.0627398	0.123424	0.0715244
C11orf70	0.0433333	0.0933333	0	0.05	0.0466667	0.16	0.0750555	0.080829	0	0.05	0.0450925	0.02	-1.15385	2	#DIV/0!	1.00074	1.4983	#DIV/0!
C11orf71	0.666667	0.453333	0	0.446667	0.4	0.35	1.1547	0.785196	0	0.455229	0.238118	0.377492	1.49254	1.13333	#DIV/0!	1.73175	1.1984	#DIV/0!
C11orf73	2.80333	2.59	3.66667	2.97333	2.85333	2.60667	0.412351	0.60918	0.807486	0.635164	0.39879	0.865871	-1.06064	-1.10167	1.40665	0.141183	0.143383	0.323671
C11orf74	1.27667	1.54	1.01667	1.25	1.14	1.85333	0.549939	0.173494	1.13421	0.447102	0.400375	0.279702	1.02133	1.35088	-1.82295	0.330157	0.287663	0.356547
C11orf75	0.22	0.136667	0	0.24	0.146667	0.05	0.19975	0.151767	0	0.216333	0.174738	0.0866025	-1.09091	-1.07317	#DIV/0!	0.67711	0.876209	#DIV/0!
C11orf80	1.83667	2.01	2.43333	1.64333	1.65333	1.15333	0.187705	0.345109	1.35902	0.615007	0.046188	0.195021	1.11765	1.21573	2.10983	0.250332	0.122098	0.710812
C11orf82	0.286667	0.166667	0.286667	0.186667	0.0833333	0.17	0.275923	0.0305505	0.496521	0.120968	0.0602771	0.163707	1.53571	2	1.68627	1.02882	0.861626	1.92938
C11orf83	7.78667	7.22667	8.13667	6.52	5.29333	8.53667	2.44134	1.16165	3.93861	2.61513	0.956155	0.833807	1.19427	1.36524	-1.04916	0.351027	0.190592	0.271744
C11orf84	19.2167	14.4967	39.16	14.4233	11.4667	12.51	3.00077	2.47179	4.80457	0.378462	1.65198	0.26	1.33233	1.26424	3.1303	0.121802	0.162933	0.224895
C11orf95	2.99	2.95	2.28333	3.07	2.52333	2.58333	0.528867	1.14839	0.501232	0.315119	0.0450925	0.915114	-1.02676	1.16909	-1.13139	0.114994	0.263034	0.212664
C12orf10	22.19	20.9167	20.59	17.97	17.6967	15.9067	1.05532	1.62285	1.62428	0.93504	1.99535	2.10139	1.23484	1.18196	1.29443	0.0502568	0.0933991	0.114992
C12orf23	2.06	2.10333	1.67333	1.66667	2.01	1.93667	0.350286	0.540494	1.11195	0.207445	0.288444	0.0602771	1.236	1.04643	-1.15737	0.150376	0.177819	0.331853
C12orf29	1.36	1.7	2.30667	1.22667	1.30333	1.27667	0.528488	0.775435	0.522143	0.274287	0.170978	0.524436	1.1087	1.30435	1.80679	0.286982	0.357426	0.489264
C12orf4	1.94	2.08667	2.45333	2.32667	2.38667	1.61	0.510294	0.306649	0.228108	0.408085	0.698307	0.391535	-1.19931	-1.14377	1.52381	0.152196	0.165274	0.229056
C12orf43	5.24	6.31667	4.99667	4.72667	4.99667	4.16667	0.419404	0.625327	1.56017	0.595007	0.419682	0.540771	1.1086	1.26418	1.1992	0.095479	0.094757	0.234115
C12orf44	14.9133	12.3467	13.7133	14.4567	11.97	11.8033	2.65447	1.11195	2.85941	0.58046	1.33929	1.78623	1.03159	1.03147	1.16182	0.108674	0.0855345	0.17282
C12orf45	4.43667	10.9433	8.75	10.5567	9.63667	8.21667	2.49741	6.49699	4.5471	0.967281	2.09163	3.88647	-2.37941	1.13559	1.06491	0.138382	0.414444	0.432036
C12orf49	10.55	11.6667	12.79	13.4167	14.0867	12.5533	1.20337	0.941559	0.698642	2.23198	1.36873	0.409186	-1.27172	-1.20743	1.01885	0.0915732	0.0603974	0.0374178
C12orf5	7.12333	4.98667	2.5	7.84333	5.65	4.95333	2.27377	2.39669	0.307896	0.943204	0.63	0.870479	-1.10108	-1.13302	-1.98133	0.178857	0.251413	0.0625319
C12orf52	16.6833	18.7267	9.27	13.54	14.76	17.9767	2.07331	6.45413	7.00526	1.8105	1.32921	2.30975	1.23215	1.26874	-1.93923	0.129862	0.260935	0.228214
C12orf55	0	0.00333333	0.22	0.0266667	0.0136357	0.01	0	0.0057735	0.190526	0.0152753	0.0148834	0.01	#DIV/0!	-4.0907	22	#DIV/0!	0.288948	16.8028
C12orf57	18.6633	14.8067	19.8167	15.82	16.0833	14.4267	3.87492	2.36466	3.84512	3.95596	3.67628	1.33155	1.17973	-1.08622	1.37361	0.221376	0.14821	0.170403
C12orf60	0.203333	0.236667	0.133333	0.306667	0.123333	0.0666667	0.15695	0.160104	0.23094	0.142945	0.0723418	0.046188	-1.5082	1.91892	2	0.345182	0.991974	2.15407
C12orf65	1.21	1.86667	0.49	1.21	0.96	0.62	0.350856	0.906109	0.495076	0.131149	0.272213	0.144222	1	1.94444	-1.26531	0.178724	0.631103	0.47308
C12orf66	1.38	0.87	2.06667	0.626667	0.85	0.606667	0.816884	0.134536	0.360046	0.119304	0.20664	0.22053	2.20213	1.02353	3.40659	0.790564	0.170261	0.79282
C12orf68	0.21	0.136667	0.376667	0.37	0.426667	0.0833333	0.245561	0.130512	0.652406	0.261534	0.281839	0.011547	-1.7619	-3.12195	4.52	0.447741	0.214737	4.53444
C12orf70	0.0866667	0.193333	0.206667	0.0733333	0.0933333	0.0733333	0.085049	0.177858	0.357957	0.0702377	0.0950438	0.127017	1.18182	2.07143	2.81818	0.935647	1.64123	3.98551
C12orf73	2.17333	1.35667	1.09667	1.29667	1.22	1.29	1.32591	0.291605	0.761665	0.402036	0.365103	0.337194	1.67609	1.11202	-1.17629	0.662238	0.236558	0.364233
C12orf75	7	6.29667	10.89	7.83	7.16667	7.38333	1.4501	1.70814	3.37787	0.754785	1.01953	0.973721	-1.11857	-1.13817	1.47494	0.117934	0.155382	0.287021
C12orf76	0.36	0.416667	0.256667	0.6	0.423333	0.713333	0.14	0.0351188	0.228983	0.202978	0.0568624	0.28589	-1.66667	-1.016	-2.77922	0.178554	0.0901115	0.203174
C14orf1	3.52667	3.92333	3.66333	4.24333	5.91333	5.11	2.18573	1.34675	0.582266	0.350761	1.26785	1.28829	-1.20321	-1.50722	-1.3949	0.300026	0.155032	0.123356
C14orf101	0.293333	0.493333	0.44	0.523333	0.51	0.7	0.0472582	0.120968	0.387427	0.196554	0.13	0.338674	-1.78409	-1.03378	-1.59091	0.132252	0.197533	0.364606
C14orf105	0.293333	0.176667	0.16	0.196667	0.143333	0.116667	0.258908	0.215484	0.277128	0.120554	0.119304	0.0680686	1.49153	1.23256	1.37143	0.925391	1.05082	1.44715
C14orf119	7.30333	7.54667	2.16333	7.55667	8.72333	8.12333	0.080829	1.61277	0.433167	1.00406	0.799771	0.903899	-1.03469	-1.15592	-3.75501	0.0743978	0.116149	0.0352209
C14orf132	11.1867	11.42	9.32	13.9567	12.4233	12.7833	1.75244	0.926661	1.98789	0.72037	1.29516	0.820508	-1.24762	-1.08786	-1.3716	0.0763272	0.0701132	0.0937587
C14orf142	11.64	5.62	1.55	5.55	6.63	6.99667	2.19481	0.99955	2.68468	2.75768	0.670224	0.592818	2.0973	-1.17972	-4.51398	0.643524	0.10012	0.221799
C14orf159	6.84	5.46333	4.58333	7.17667	6.46667	6.33667	0.295127	0.74272	0.635715	0.23029	0.672409	0.836799	-1.04922	-1.18365	-1.38255	0.0295886	0.0834837	0.0799755
C14orf166	17.5833	18.1333	18.81	19.25	20.17	18.5867	3.04843	4.565	4.60683	1.39718	3.09317	2.43919	-1.09479	-1.11232	1.01202	0.099118	0.153005	0.162349
C14orf182	0.62	0.123333	0.286667	0.0866667	0.09	0.0966667	0.742226	0.023094	0.275741	0.0351188	0.0458258	0.0602771	7.15385	1.37037	2.96552	5.22009	0.429228	1.96267
C14orf2	11.37	12.05	14.1	13.68	14.5133	14.4533	1.05076	2.22547	2.37849	1.36011	0.591805	2.6055	-1.20317	-1.20443	-1.02506	0.0651365	0.0906627	0.139055
C14orf23	2.05667	1.62333	1.23333	2.23	1.86333	1.34333	0.259679	0.396274	0.318172	0.841487	0.423596	0.161967	-1.08428	-1.14784	-1.08919	0.211878	0.167782	0.150945
C14orf28	0.0333333	0.08	0.36	0.0666667	0.0366667	0.08	0.057735	0.0984886	0.3245	0.0650641	0.011547	0.0984886	-2	2.18182	4.5	0.573912	1.60073	3.9642
C14orf37	0.51	0.646667	0.53	0.676667	0.476667	0.743333	0.32078	0.064291	0.213776	0.125033	0.142945	0.20108	-1.3268	1.35664	-1.40252	0.285265	0.247459	0.199925
C14orf79	1.56	1.32	1.79667	1.61	1.33333	1.40667	0.720833	0.3245	0.490748	0.278747	0.0802081	0.396274	-1.03205	-1.0101	1.27725	0.276042	0.144658	0.289356
C14orf80	2.02667	3.56	2.63	1.59333	1.83333	1.48333	0.669801	1.57121	0.808888	0.511892	0.531539	0.21362	1.27197	1.94182	1.77303	0.338481	0.592016	0.347645
C14orf93	1.17667	1.09	1.15	1.23	1.01	1.19333	0.598777	0.432666	0.627455	0.346554	0.0781025	0.319427	-1.04533	1.07921	-1.03768	0.321265	0.251976	0.338136
C15orf23	17.5867	23.7433	12.43	17.68	22.2	17.2433	2.32745	6.48466	2.58052	1.0608	4.69347	1.96026	-1.00531	1.06952	-1.38724	0.0834507	0.21327	0.0985085
C15orf26	0.113333	0.0766667	0.453333	0	0.0166667	0	0.196299	0.0929157	0.397157	0	0.0288675	0	#DIV/0!	4.6	#DIV/0!	#DIV/0!	5.61427	#DIV/0!
C15orf38	1.42667	1.59333	3.97667	1.67667	1.53	1.94	0.755932	0.263122	0.968573	0.560476	0.762365	0.710211	-1.17523	1.04139	2.04983	0.307774	0.315614	0.520382
C15orf38-AP3S2	6.48333	7.95667	7.98	7.00667	7.06333	9.32333	2.12154	1.97566	2.94693	0.837218	0.660404	2.19846	-1.08072	1.12647	-1.16834	0.186105	0.172558	0.216519
C15orf39	9.04	6.63	8.10333	6.7	6.31667	7.13333	2.58354	1.26099	1.26706	0.720208	0.629788	1.72082	1.34925	1.0496	1.13598	0.237855	0.130132	0.188546
C15orf40	2.29	1.52667	1.65333	1.98	2.49333	1.43333	0.23388	0.641431	0.646864	0.528488	0.400666	0.620108	1.15657	-1.63319	1.15349	0.190832	0.159021	0.388463
C15orf41	0.586667	0.663333	0.906667	0.74	0.806667	0.61	0.276104	0.083865	0.397157	0.112694	0.205994	0.158745	-1.26136	-1.21608	1.48634	0.226414	0.135283	0.437232
C15orf52	7.78333	10.6867	7.31	9.36333	12.2567	12.72	0.835783	3.49813	0.305123	0.843109	0.793872	1.19453	-1.203	-1.14691	-1.74008	0.0672558	0.167974	0.0340979
C15orf57	2.37333	1.30333	0.473333	1.66333	1.36667	1.30333	1.35079	0.393107	0.436501	0.255799	0.106927	0.546474	1.42685	-1.04859	-2.75352	0.485679	0.171565	0.212409
C15orf61	1.44333	1.59333	1.95667	1.55333	1.35333	1.48667	0.54151	0.137961	1.26433	0.119304	0.0723418	0.554286	-1.07621	1.17734	1.31614	0.205445	0.0691685	0.566879
C16orf13	19.0167	15.3933	20.0033	12.8133	10.6367	13.09	5.24543	2.05816	4.73958	2.64313	0.878427	0.550545	1.48413	1.4472	1.52814	0.295134	0.131308	0.212313
C16orf45	18.4	15.5133	10.2933	18.38	15.3367	12.93	1.57953	1.2108	2.37711	1.79017	1.20935	1.03363	1.00109	1.01152	-1.25615	0.0750381	0.0647939	0.112322
C16orf52	0.966667	0.75	0.826667	1.05333	1.22667	0.966667	0.261024	0.317648	0.73146	0.176163	0.16773	0.447921	-1.08966	-1.63556	-1.16935	0.168291	0.157104	0.493149
C16orf55	4.04	1.83667	1.00333	2.19333	2.23	1.55667	1.19779	0.18037	0.432474	0.308923	0.264575	0.577264	1.84195	-1.21416	-1.5515	0.349063	0.0732364	0.211592
C16orf58	15.2167	14.8133	12.4533	12.7467	12.74	15.0133	1.54846	1.69919	2.27001	1.17159	1.6029	1.33193	1.19378	1.16274	-1.20557	0.0945106	0.114295	0.0970852
C16orf59	2.19	3.55667	3.87333	2.97	2.64	2.38333	0.759737	1.58885	0.887543	0.559732	0.882213	0.743124	-1.35616	1.34722	1.62517	0.168075	0.433931	0.363067
C16orf62	4.06	3.75333	4.32667	4.23667	3.71333	4.52	0.42	0.215019	0.637913	0.522047	0.557883	0.761774	-1.04351	1.01077	-1.04468	0.0890154	0.0938318	0.123752
C16orf70	4.31	3.82	2.93333	3.94667	3.62333	4.00333	1.54049	0.180278	0.361156	0.274287	0.15308	0.259294	1.09206	1.05428	-1.36477	0.229575	0.038555	0.0588523
C16orf72	6.52333	6.17	5.37333	6.81333	5.83	6.12667	2.12966	0.27074	0.133167	0.845064	0.193132	0.515396	-1.04446	1.05832	-1.1402	0.193048	0.0335943	0.0444067
C16orf80	14.21	8.74	5.58	11.8933	9.57333	8.35	1.28526	2.26312	1.31936	1.31439	1.01908	2.02778	1.19479	-1.09535	-1.49642	0.0985112	0.147568	0.130771
C16orf85	0.303333	0.25	0.423333	0.206667	0.16	0.17	0.300056	0.043589	0.733235	0.200333	0.144222	0.03	1.46774	1.5625	2.4902	1.17363	0.828223	2.50309
C16orf87	0.466667	0.37	0.916667	0.446667	0.406667	0.403333	0.147422	0.02	0.354448	0.0251661	0.16773	0.0757188	1.04478	-1.0991	2.27273	0.193561	0.218511	0.564011
C16orf88	3.29333	1.83667	1.12333	2.78	1.50667	1.30333	1.04006	0.875062	0.352751	0.36756	0.558689	0.115902	1.18465	1.21903	-1.16024	0.234166	0.424912	0.162407
C16orf91	6.80667	3.14333	1.66667	5.20333	4.15333	3.89667	2.92066	1.01036	0.787803	1.16967	0.110604	1.61296	1.30814	-1.32131	-2.338	0.365848	0.140931	0.155155
C16orf93	1.61333	0.52	0.326667	1.4	0.58	1.09333	0.64221	0.185203	0.285715	0.230651	0.219317	0.148436	1.15238	-1.11538	-3.34694	0.28663	0.268883	0.152683
C16orf95	0.556667	0.183333	0.516667	0.213333	0.2	0.2	0.120968	0.165025	0.061101	0.142945	0.130767	0.18735	2.60937	-1.09091	2.58333	1.06121	0.588799	1.40824
C17orf103	0.123333	0.453333	0.616667	0.433333	0.163333	0.833333	0.136504	0.144338	0.445009	0.244199	0.113725	0.338575	-3.51351	2.77551	-1.35135	0.204088	1.22686	0.353818
C17orf104	0.0866667	0.0233333	0	0.00333333	0.02	0.01	0.0960902	0.0404145	0	0.0057735	0.034641	0.0173205	26	1.16667	#DIV/0!	30.8707	1.64992	#DIV/0!
C17orf49	3.30667	1.22667	2.72667	3.08667	2.40667	2.25667	0.461122	1.06463	2.80288	0.426654	1.0982	1.96612	1.07127	-1.96196	1.20827	0.121442	0.288549	0.940012
C17orf51	2.14333	2.40333	1.48	2.58333	3.07	2.53	0.410406	0.645781	0.721734	0.205994	0.8747	0.618789	-1.20529	-1.27739	-1.70946	0.0993573	0.17701	0.184255
C17orf53	3.19	2.92	4.7	2.81	2.75667	1.92333	0.710141	0.997848	0.353412	0.850176	0.403774	0.571781	1.13523	1.05925	2.44367	0.246196	0.227375	0.432637
C17orf58	4.55667	2.77333	1.3	3.07667	2.98333	3.31667	2.0851	0.268576	0.81431	1.08076	0.386825	0.935218	1.48104	-1.07572	-2.55128	0.493274	0.0868586	0.155452
C17orf59	5.03	3.27	1.81	2.72	3.23333	3.00333	4.33308	0.980459	1.00045	0.409512	0.975517	0.83865	1.84926	1.01134	-1.6593	0.933686	0.248364	0.215472
C17orf61	27.96	16.76	15.83	19.28	15.2733	16.7333	4.41493	2.0701	10.276	2.00327	2.6733	2.74657	1.45021	1.09734	-1.05706	0.158263	0.13572	0.365713
C17orf62	4.38667	5.38667	3.20333	4.1	4.30333	4.56	1.30201	1.56193	0.277369	0.398873	0.71143	0.537029	1.06992	1.25174	-1.42352	0.192943	0.241221	0.0592856
C17orf67	2.09333	0.853333	3.23333	0.806667	0.886667	0.876667	1.84082	0.185831	1.08288	0.22301	0.300888	0.418848	2.59504	-1.03906	3.68821	1.3811	0.224043	1.24243
C17orf70	5.34667	3.53	3.1	3.90667	3.31333	3.76667	0.602107	1.44135	0.400375	0.602107	0.538733	0.172143	1.3686	1.06539	-1.21505	0.150827	0.270337	0.0650979
C17orf75	3.23	2.91	4.13667	3.10333	2.73667	2.98667	1.21606	1.15052	1.13742	0.75798	0.153731	0.701878	1.04082	1.06334	1.38504	0.269677	0.245161	0.28924
C17orf76-AS1	61.79	65.81	68.6233	64.6433	59.14	60.5233	2.37647	1.80419	9.04952	1.57672	1.95952	3.69354	-1.04618	1.11278	1.13383	0.0251334	0.0276291	0.0951216
C17orf79	44.58	46.04	41.8133	45.0667	47.1867	53.0733	0.701926	3.38373	1.09153	2.16246	8.0583	1.36255	-1.01092	-1.02491	-1.26929	0.0288418	0.104732	0.0166541
C17orf80	2.66667	2.26333	0.716667	2.62	2.50333	2.67333	1.51451	0.737993	0.700595	0.383145	0.240901	0.447363	1.01781	-1.10604	-3.73023	0.344627	0.177463	0.153506
C17orf82	0.14	0.0633333	0	0.0933333	0.0866667	0.09	0.242487	0.109697	0	0.0862168	0.150111	0.0793725	1.5	-1.36842	#DIV/0!	1.7	1.03346	#DIV/0!
C17orf85	3.60333	4.04667	3.03333	3.96	3.59	3.03	0.905226	0.7558	0.0945163	0.515655	0.165227	0.730821	-1.09898	1.12721	1.0011	0.148654	0.125185	0.140566
C17orf89	10.1133	14.06	17.25	11.3533	15.62	13.5133	0.50964	1.97456	5.0456	3.44198	8.01223	1.86361	-1.12261	-1.11095	1.27652	0.158057	0.276384	0.23833
C17orf96	0.233333	1.34333	0.89	0.753333	0.906667	0.833333	0.210792	0.823731	0.623859	0.211975	0.389915	0.565361	-3.22857	1.48162	1.068	0.169205	0.64068	0.601511
C17orf97	0.11	0.106667	0.173333	0.263333	0.33	0.2	0.0984886	0.0929157	0.300222	0.138684	0.1	0.173494	-2.39394	-3.09375	-1.15385	0.250518	0.172116	0.969286
C18orf21	2.48667	2.10333	2.85667	3.81667	2.94667	2.18	0.542248	0.902792	0.675599	0.398037	0.809341	0.663023	-1.53485	-1.40095	1.3104	0.0909245	0.210004	0.291479
C18orf25	1.18	1.38	1.97333	1.23333	1.56	1.04667	0.443058	0.400375	0.458839	0.0450925	0.180278	0.225462	-1.0452	-1.13043	1.88535	0.208386	0.159499	0.345019
C18orf32	1.31667	1.60667	0.74	2.88333	1.84667	3.25	1.16036	0.575355	1.28172	1.14409	0.529182	0.832106	-2.18987	-1.14938	-4.39189	0.254812	0.230385	0.230167
C18orf54	0.766667	0.883333	0.39	0.63	0.8	0.67	0.315647	0.440946	0.339559	0.301164	0.213776	0.200749	1.21693	1.10417	-1.71795	0.443265	0.360952	0.309445
C18orf56	0	0.166667	0	0.59	0.563333	0.25	0	0.181475	0	0.2	0.527004	0.433013	#DIV/0!	-3.38	#DIV/0!	#DIV/0!	0.24521	#DIV/0!
C18orf8	3.47667	4.3	6.19333	4.77667	4.97667	4.46	0.97079	0.648614	0.604345	0.585178	0.645316	0.524595	-1.37392	-1.15736	1.38864	0.128135	0.099228	0.122528
C19orf10	85.5267	54.9867	56.3533	62.8233	58.1067	66.9	21.2376	2.19858	7.19203	2.93091	3.52137	12.9995	1.36138	-1.05674	-1.18715	0.198589	0.039667	0.113061
C19orf12	5.58333	7.41	7.50667	5.85333	6.10333	6.32333	1.78326	2.47756	2.22316	0.457857	1.59516	0.326548	-1.04836	1.21409	1.18714	0.181093	0.297473	0.206048
C19orf21	0.04	0.113333	0.186667	0.13	0.0133333	0.02	0.069282	0.126623	0.323316	0.043589	0.023094	0.034641	-3.25	8.5	9.33333	0.313405	10.115	13.1993
C19orf24	7.79	6.9	6.13333	5.02667	4.94667	5.78333	3.62148	3.12495	2.59001	0.281129	1.17823	0.240901	1.54973	1.39488	1.06052	0.418953	0.412094	0.259815
C19orf25	3.15333	2.23	1.97333	2.42333	1.92	1.69333	0.869042	0.827103	1.26769	0.720717	0.325115	0.0550757	1.30124	1.16146	1.16535	0.304615	0.273407	0.432778
C19orf26	0.376667	0.513333	1.18667	0.326667	0.286667	0.423333	0.179536	0.0776745	0.809835	0.231157	0.0945163	0.242143	1.15306	1.7907	2.80315	0.567981	0.375055	1.44111
C19orf40	5.88333	6.05667	1.63667	5.44333	4.96	3.31333	0.906109	2.19523	1.4769	0.637913	0.710422	0.150111	1.08083	1.2211	-2.02444	0.120766	0.274756	0.257675
C19orf43	102.773	88.8933	81.5367	84.3633	79.16	82.61	2.90278	21.4494	11.8191	4.33258	12.826	7.17188	1.21822	1.12296	-1.01316	0.0412233	0.188438	0.0962841
C19orf44	0.293333	0.63	0.57	0.686667	0.376667	0.373333	0.0702377	0.230651	0.511762	0.396274	0.0723418	0.185023	-2.34091	1.67257	1.52679	0.154098	0.399232	0.903994
C19orf47	7.16333	4.47667	3.46333	4.50333	5.19	3.48333	1.26623	1.17121	1.50407	0.624526	0.906697	0.420634	1.59067	-1.15934	-1.00577	0.206335	0.156666	0.258753
C19orf48	22.1533	16.1467	11.9233	18.56	16.0467	13.73	1.87996	6.58985	1.58396	0.738986	1.46616	0.943981	1.19361	1.00623	-1.15152	0.0645972	0.242968	0.0749976
C19orf52	4.49333	4.07667	2.03333	3.83	3.5	4.45667	0.755667	0.400167	1.81616	0.830723	0.374032	1.00709	1.17319	1.16476	-2.1918	0.185903	0.0975805	0.242692
C19orf53	73.8633	66.6733	78.81	66.1467	57.77	60.5933	7.48322	6.63063	5.32625	6.84072	2.32103	4.85943	1.11666	1.15412	1.30064	0.0933357	0.0714696	0.0787545
C19orf54	2.76667	2.43667	2.39333	2.50333	1.73	1.86333	0.33946	0.312143	1.35593	0.100664	0.432782	0.595343	1.10519	1.40848	1.28444	0.0823881	0.228549	0.482336
C19orf55	1.78	1.39	1.78	1.70333	1.55667	1.07	0.190788	0.338083	0.26	0.225462	0.417892	0.115326	1.04501	-1.1199	1.66355	0.102761	0.186753	0.174349
C19orf57	1.04333	1.05667	0.38	1.19	0.576667	0.69	0.40501	0.333067	0.3751	0.98656	0.204042	0.314802	-1.14058	1.83237	-1.81579	0.46338	0.501314	0.345764
C19orf6	12.8533	13.36	16.5167	11.37	10.0933	11.2	1.21878	4.15154	3.29743	1.28129	1.69001	1.29062	1.13046	1.32365	1.4747	0.0961232	0.269753	0.196263
C19orf60	4.42	3.05	3.37667	3.20667	2.74	2.21	0.3995	0.790759	1.64846	0.479201	1.08476	0.7502	1.37838	1.11314	1.5279	0.138985	0.304135	0.524528
C19orf66	4.77667	4.43	3.52667	3.05	3.93333	5.2	1.62543	0.898387	0.643765	0.386264	0.758573	0.317962	1.56612	1.12627	-1.47448	0.328305	0.181978	0.07538
C19orf68	0.193333	0.236667	0.796667	0.213333	0.276667	0.623333	0.224796	0.212211	1.37987	0.369504	0.296704	0.295353	-1.10345	-1.16901	1.27807	1.09152	0.690388	1.32504
C19orf70	6.77667	6.27667	5.37667	5.98	5.86667	8.50667	1.94744	0.591805	1.72233	1.17932	0.918386	0.854478	1.13322	1.06989	-1.58215	0.228034	0.112881	0.122508
C19orf81	0.79	0.253333	0.473333	0.546667	0.47	0.52	0.276225	0.438786	0.819837	0.710657	0.407308	0.278388	1.44512	-1.85526	-1.09859	1.12318	0.60271	0.952747
C1D	1.89	1.54667	1.68	1.53333	1.96333	1.50667	1.31773	0.402534	0.792654	0.421466	0.330051	0.279702	1.23261	-1.2694	1.11504	0.533333	0.140918	0.326409
C1GALT1	1.16	1.37667	1.21	1.24333	1.48333	1.82	0.3005	0.0378594	0.117898	0.151767	0.125831	0.374032	-1.07184	-1.07748	-1.50413	0.154254	0.0477834	0.0873013
C1GALT1C1	5.24	7.36667	4.07333	6.89667	9.26667	9.88	3.12396	1.06707	1.13694	1.54507	1.04194	2.48869	-1.31616	-1.25792	-2.42553	0.279375	0.0841616	0.0894932
C1orf109	3.02	4.13667	4.35	3.71333	3.47667	2.01333	0.379868	1.24122	1.99547	1.02652	0.850078	0.50856	-1.22958	1.18984	2.1606	0.142608	0.265894	0.653245
C1orf112	0.84	1.30333	0.91	1.12333	1.50667	0.753333	0.315119	0.372872	0.34176	0.0873689	0.25697	0.235867	-1.3373	-1.15601	1.20796	0.165403	0.166347	0.341006
C1orf114	0.176667	0.103333	0.166667	0.13	0.246667	0.463333	0.153731	0.0635085	0.288675	0.141067	0.172434	0.201329	1.35897	-2.3871	-2.78	1.09134	0.225129	0.370859
C1orf122	9.86333	7.34	9.81	8.42667	6.75333	7.69333	2.24812	3.87035	1.52502	1.2822	1.15578	1.17006	1.17049	1.08687	1.27513	0.185198	0.347872	0.160107
C1orf123	6.60667	5.54667	3.40333	6.03667	5.43667	5.82333	1.84917	1.57297	1.36053	0.475009	0.737044	1.74058	1.09442	1.02023	-1.71107	0.183712	0.185148	0.168424
C1orf131	0.873333	0.723333	1.01	0.72	0.906667	0.846667	0.35019	0.237136	0.595063	0.0264575	0.265769	0.42395	1.21296	-1.25346	1.19291	0.281986	0.202563	0.532531
C1orf159	1.7	1.15333	1.51667	1.11333	1.27	1.01333	0.135277	0.420991	0.287112	0.0472582	0.455302	0.165025	1.52695	-1.10116	1.49671	0.0795086	0.268255	0.215785
C1orf174	2.13333	2.04333	1.87	2.10667	2.00667	1.47667	0.861239	0.583467	0.960833	0.863095	0.460471	0.253837	1.01266	1.01827	1.26637	0.336283	0.215362	0.396135
C1orf177	0.24	0.0666667	0	0.05	0.0333333	0.0433333	0.268514	0.11547	0	0.0866025	0.057735	0.0750555	4.8	2	#DIV/0!	5.71431	2.82843	#DIV/0!
C1orf198	2.08	1.57333	2.55	1.89333	1.68	1.83333	0.675056	0.495614	0.81431	0.162583	0.0984886	0.522717	1.09859	-1.0678	1.39091	0.212934	0.173248	0.343781
C1orf204	0.293333	0.13	0	0.393333	0.246667	0.19	0.10504	0.121244	0	0.136504	0.115902	0.200749	-1.34091	-1.89744	#DIV/0!	0.214709	0.317765	#DIV/0!
C1orf21	1.44	1.23333	1.02333	1.50667	1.46333	1.66667	0.200749	0.22301	0.444672	0.161658	0.115036	0.402782	-1.0463	-1.18649	-1.62866	0.0970721	0.0959431	0.176259
C1orf212	7.36	5.22333	2.65333	6.30667	5.47667	5.16333	0.363731	0.575007	1.18052	0.46694	0.374477	0.109697	1.16702	-1.0485	-1.94598	0.0599782	0.0713588	0.132153
C1orf213	0.41	0.426667	0.823333	0.553333	0.583333	0.67	0.348281	0.388501	0.747685	0.112398	0.244199	0.287924	-1.34959	-1.36719	1.22886	0.373644	0.423208	0.712791
C1orf216	9.64	7.59333	2.77	10.9267	9.78333	8.97	2.89358	1.23022	0.28931	0.78143	1.30439	0.4	-1.13347	-1.28841	-3.23827	0.157172	0.0940225	0.0202475
C1ORF224	1.35	0.223333	0	0.19	0.133333	0.17	1.82014	0.386825	0	0.32909	0.23094	0.294449	7.10526	1.675	#DIV/0!	9.00415	2.36881	#DIV/0!
C1orf226	0.533333	0.796667	1.57	0.663333	0.833333	1.05333	0.160104	0.619785	0.113578	0.332916	0.188768	0.20502	-1.24375	-1.04603	1.49051	0.27147	0.447231	0.178691
C1orf228	0.0166667	0.08	1.42	0.03	0.0366667	0	0.0288675	0.138564	2.09007	0.0519615	0.0635085	0	-1.8	2.18182	#DIV/0!	0.785674	3.08556	#DIV/0!
C1orf27	0.856667	1.20333	1.06667	1.20333	1.52	1.25333	0.202073	0.537804	0.575007	0.12741	0.274044	0.687192	-1.40467	-1.26316	-1.175	0.106272	0.220272	0.377812
C1orf35	3.26	3.19667	4.04333	3.23333	2.59333	2.66333	0.338674	0.659874	1.05192	0.332014	0.505997	0.228983	1.00825	1.23265	1.51815	0.0850298	0.202146	0.240162
C1orf43	53.1133	46.6167	52.8	49.3	45.41	49.6167	5.84788	4.50286	2.85669	4.28546	2.03185	8.82192	1.07735	1.02657	1.06416	0.0872556	0.0630941	0.114185
C1orf50	1.38333	1.68667	2.12	0.95	1.48333	0.88	1.01278	0.430155	1.58357	0.195192	0.350761	0.260576	1.45614	1.13708	2.40909	0.639286	0.228322	1.11761
C1orf51	1.23333	1.86333	8.36333	1.25	1.12333	1.11667	0.78526	0.689734	1.96632	0.338674	0.378197	0.112398	-1.01351	1.65875	7.48955	0.39417	0.479194	1.1059
C1orf52	3.45333	2.36667	4.5	1.71333	1.46	1.82667	0.424421	0.784496	0.5866	0.195533	0.31	0.276104	2.01556	1.621	2.4635	0.195171	0.368412	0.283889
C1orf53	5.27667	1.57667	5	3.78333	2.17	2.68	1.93715	1.47222	2.87061	2.38726	1.11216	1.01	1.39471	-1.37632	1.86567	0.58784	0.446823	0.739744
C1orf54	3.74333	2.42333	3.98	4.19	3.45333	4.68667	2.18225	0.432474	3.26271	0.666408	0.951438	2.03814	-1.11932	-1.42503	-1.17755	0.311688	0.132995	0.454988
C1orf56	3.08667	0.856667	1.77333	1.57667	1.56667	1.86667	1.09974	0.619785	1.13518	0.754476	0.684787	0.445234	1.95772	-1.82879	-1.05263	0.674327	0.266852	0.374686
C1orf63	5.68667	2.41333	0.723333	3.51	3.37667	4.36667	1.49373	0.529371	0.224796	0.29	0.489524	0.352184	1.62013	-1.39917	-6.03687	0.257567	0.108495	0.0307066
C1orf74	2.56667	2.99667	0.246667	2.79667	2.39333	2.7	0.263502	1.13209	0.427239	0.411987	0.232451	1.52155	-1.08961	1.25209	-10.9459	0.0951421	0.281979	0.0960719
C1orf85	9.09333	6.6	5.1	7	7.39333	9.92667	1.42528	0.850823	1.1166	1.72131	1.15518	0.828513	1.29905	-1.1202	-1.94641	0.218707	0.1044	0.0695022
C1orf86	1.30667	2.01667	2.28333	1.62333	1.41333	1.69667	0.328836	0.507182	0.531539	0.198578	0.115902	0.364737	-1.24235	1.42689	1.34578	0.130038	0.217921	0.246201
C1orf94	16.6233	27.6533	27.0967	18.9667	25.3433	24.3133	0.895786	3.32235	4.35919	1.99543	3.38825	1.2436	-1.14097	1.09115	1.11448	0.0598138	0.113235	0.10862
C1QBP	73.9467	71.67	70.3833	66.1267	68.3267	57.6867	7.71885	7.90093	17.622	5.77455	8.39467	4.93978	1.11826	1.04893	1.2201	0.0878664	0.0999658	0.186398
C1QL1	1.33	0.823333	1	0.243333	0.446667	0.29	1.2265	0.909744	0.10583	0.133167	0.385919	0.255147	5.46575	1.84328	3.44828	3.38393	1.49272	1.76422
C1QL4	0.183333	0.0433333	0.493333	0.116667	0.0766667	0.296667	0.196044	0.0750555	0.427707	0.138684	0.100167	0.195533	1.57143	-1.76923	1.66292	1.45064	0.707989	1.0456
C1QTNF1	1.11667	1.41	2.17667	0.973333	1.04333	2.05	0.125033	0.407308	0.595343	0.107858	0.317543	0.443959	1.14726	1.35144	1.06179	0.104346	0.327407	0.213865
C1QTNF2	1.33667	0.743333	0.543333	0.55	0.736667	0.613333	0.313422	0.384751	0.550121	0.545069	0.335012	0.195021	2.4303	1.00905	-1.12883	1.42895	0.401396	0.542783
C1QTNF3	0.37	0.286667	0.256667	0.29	0.386667	0.21	0.16	0.10504	0.228983	0.0608276	0.204287	0.105357	1.27586	-1.34884	1.22222	0.354032	0.275208	0.722256
C1QTNF6	0.213333	0.05	0	0.12	0.08	0.0733333	0.220303	0.0556776	0	0.0793725	0.10583	0.0665833	1.77778	-1.6	#DIV/0!	1.25871	0.623957	#DIV/0!
C1QTNF9B-AS1_1	0.603333	0.26	0.886667	0.65	1.09667	0.703333	0.0862168	0.450333	0.810699	0.569298	0.438216	0.6812	-1.07735	-4.21795	1.26066	0.47557	0.243309	0.969438
C1R	2.46667	1.55	2.36333	1.48667	0.946667	4.10667	0.876489	0.589491	0.219393	0.270062	0.262742	0.908424	1.65919	1.63732	-1.73766	0.382288	0.445071	0.0797074
C1RL	1.05667	1.27667	0.936667	0.993333	1.15333	2.58333	0.292973	0.695725	0.450037	0.161658	0.140475	0.35949	1.06376	1.10694	-2.75801	0.19745	0.356868	0.104713
C1RL-AS1	0.76	0.813333	0.63	0.48	0.866667	0.666667	0.438634	0.120968	0.25632	0.14	0.360046	0.138684	1.58333	-1.06557	-1.0582	0.591138	0.239084	0.249313
C1S	1.33	0.936667	0.88	1.27	0.953333	2.47333	0.20664	0.265016	0.145258	0.465725	0.18037	0.38553	1.04724	-1.01779	-2.81061	0.240804	0.193075	0.0466367
C2	0	0.0366667	0.12	0	0	0.0433333	0	0.0404145	0.207846	0	0	0.0152753	#DIV/0!	#DIV/0!	2.76923	#DIV/0!	#DIV/0!	2.826
C20orf111	14.84	13.47	18.58	16.6067	15.34	17.5233	0.537308	4.51027	7.11053	0.825187	1.02528	2.60617	-1.11905	-1.13883	1.0603	0.0317204	0.173101	0.251343
C20orf112	1.15	0.833333	0.91	0.863333	0.666667	0.636667	0.355949	0.240069	0.145258	0.315331	0.104083	0.185831	1.33205	1.25	1.42932	0.368192	0.236475	0.274532
C20orf132	0.0533333	0.0666667	0.28	0.0533333	0.0566667	0.116667	0.092376	0.106927	0.244336	0.046188	0.0305505	0.0585947	1	1.17647	2.4	1.11803	1.14933	1.39512
C20orf166-AS1	0	0.0766667	0	0.01	0.02	0.0933333	0	0.115902	0	0.0173205	0.034641	0.057735	#DIV/0!	3.83333	#DIV/0!	#DIV/0!	5.08811	#DIV/0!
C20ORF181	0.94	0.336667	6.88333	0.193333	0.676667	1.36	0.485077	0.340049	4.83333	0.334863	0.327159	0.730821	4.86207	-2.0099	5.06127	5.07327	0.321666	2.58376
C20orf194	0.473333	0.673333	1.39333	0.686667	0.87	0.88	0.051316	0.0550757	0.343851	0.0416333	0.043589	0.233024	-1.4507	-1.29208	1.58333	0.0494356	0.042861	0.330888
C20orf195	0	0.186667	0.953333	0.0466667	0.2	0.2	0	0.164418	1.65122	0.080829	0.132288	0.34641	#DIV/0!	-1.07143	4.76667	#DIV/0!	0.593561	6.74108
C20orf196	1	0.233333	0.29	0.533333	0.416667	0.696667	0.844808	0.1823	0.502295	0.284312	0.284312	0.245832	1.875	-1.78571	-2.4023	1.08138	0.335378	0.424819
C20orf24	60.1633	66.5667	52.8533	76.42	71.2033	77.3267	16.3415	10.5242	10.2958	1.61174	5.52776	2.96203	-1.27021	-1.06965	-1.46304	0.123831	0.0950678	0.0783442
C20orf26	0	0.0566667	0.103333	0.00333333	0.00094	0.0533333	0	0.023094	0.178979	0.0057735	0.00162813	0.061101	#DIV/0!	60.2837	1.9375	#DIV/0!	61.93	2.32298
C20orf27	18.89	18.0733	17.11	19.9333	18.2167	17.84	1.66772	3.13213	2.51478	3.80449	1.39844	3.88988	-1.05523	-1.00793	-1.04267	0.115057	0.108572	0.145604
C20orf72	9.65667	9.54333	4.37	10.0733	8.72	7.69667	2.79056	2.11921	1.57159	1.32613	1.79031	1.11141	-1.04315	1.09442	-1.76125	0.175755	0.191094	0.127038
C20orf96	0.88	0.806667	1.46333	0.833333	0.57	0.9	0.737292	0.568712	0.913473	0.0907377	0.506853	0.602578	1.056	1.4152	1.62593	0.515107	0.927202	0.859308
C21orf119	5.57333	3.76333	1.76	2.91667	2.84	2.44333	3.0071	1.37027	2.02289	1.68693	0.317962	1.34931	1.91086	1.32512	-1.38826	0.872625	0.291436	0.530314
C21orf2	1.04	1.96	1.66	1.35333	1.11667	1.31667	0.314802	1.01828	0.28931	0.705148	0.20502	0.245017	-1.30128	1.75522	1.26076	0.267355	0.558392	0.185584
C21orf33	5.14333	5.69333	5.78333	6.96333	6.52333	7.57667	1.32508	0.0907377	0.65041	0.821361	0.330807	0.735686	-1.35386	-1.14578	-1.31009	0.120834	0.0267852	0.0654788
C21orf58	1.79	1.62333	0.63	2.3	1.69667	2.02333	0.687895	0.205264	0.19975	0.473181	0.249466	0.709248	-1.28492	-1.04517	-3.21164	0.195864	0.107124	0.0849684
C21orf59	4.30333	2.79	1.11333	3.71333	5.38	3.40667	1.54403	3.159	1.92835	3.21982	0.248797	2.97593	1.15889	-1.92832	-3.05988	0.627868	0.339288	0.366023
C21orf67	0.0666667	0.166667	0	0.0733333	0.03	0.0466667	0.0650641	0.147422	0	0.064291	0.0519615	0.0416333	-1.1	5.55556	#DIV/0!	0.688572	6.23808	#DIV/0!
C21orf7	0.5	0.41	1.69667	0.62	0.436667	0.663333	0.216564	0.216564	1.15396	0.196977	0.061101	0.41138	-1.24	-1.06504	2.55779	0.250103	0.296213	1.35924
C21orf91	0.1	0.106667	0.3	0.12	0.08	0.17	0.117898	0.102632	0.282135	0.13	0.052915	0.0264575	-1.2	1.33333	1.76471	0.770343	0.898816	0.971212
C22orf23	3.22667	1.31667	3.11	1.81667	1.34333	2.70667	0.65615	0.42395	2.20481	0.991077	0.712835	0.642599	1.77615	-1.02025	1.14901	0.597037	0.351244	0.495972
C22orf25	1.85667	2.11333	1.44333	1.71333	1.41	1.50667	0.995507	0.166533	0.850078	0.22301	0.200749	0.285015	1.08366	1.49882	-1.04388	0.345204	0.140815	0.342137
C22orf26	0.0766667	0.01	0	0.183333	0.0433333	0.116667	0.132791	0.0173205	0	0.0057735	0.0208167	0.202073	-2.3913	-4.33333	#DIV/0!	0.418251	0.239481	#DIV/0!
C22orf28	18.9133	22.2967	19.0733	19.48	20.74	20.77	5.77621	4.93767	2.88275	1.09234	3.90693	1.13062	-1.02996	1.07506	-1.08895	0.174058	0.180455	0.0851715
C22orf29	0.13	0	0	0.193333	0.0133333	0.08	0.160935	0	0	0.0305505	0.0152753	0.034641	-1.48718	#DIV/0!	#DIV/0!	0.484498	#DIV/0!	#DIV/0!
C22orf32	3.86667	5.15	5.80333	4.41333	4.03	5.29667	0.742249	1.61192	1.38182	0.687192	1.38174	1.59343	-1.14138	1.27792	1.09566	0.125028	0.34252	0.242698
C22orf39	0.363333	0	0	0.17	0.273333	0.31	0.629312	0	0	0.294449	0.208407	0.274044	2.13725	#DIV/0!	#DIV/0!	3.02253	#DIV/0!	#DIV/0!
C22orf46	1.19667	1.39	1.30333	1.18	1.05667	1.69333	0.47648	0.105357	0.49034	0.165227	0.353883	0.525769	1.01412	1.31546	-1.29923	0.247128	0.260787	0.216767
C2CD2	4.09333	4.36667	4.67667	3.98	5.14333	4.98	0.230072	0.510523	0.773972	0.611474	0.873232	0.355949	1.02848	-1.17786	-1.06486	0.0971413	0.101043	0.0977404
C2CD2L	2.09	1.47333	2.67	1.53	1.42	1.2	0.849235	0.37099	0.433128	0.193132	0.311929	0.0781025	1.36601	1.03756	2.225	0.335569	0.20017	0.224536
C2CD3	0.876667	1.13	1.43333	1.10667	1.1	1.02	0.247049	0.25865	0.614193	0.0832666	0.07	0.03	-1.26236	1.02727	1.40523	0.133401	0.140905	0.34847
C2orf15	3.34	5.24333	4.67667	4.52333	5.11333	5.94333	0.545619	1.14308	1.86715	0.578129	1.16001	0.669801	-1.35429	1.02542	-1.27085	0.0884241	0.186271	0.188467
C2orf16	0.206667	0.16	0	0.223333	0.116667	0.28	0.0503322	0.072111	0	0.102632	0.0873689	0.117898	-1.08065	1.37143	#DIV/0!	0.277867	0.692058	#DIV/0!
C2orf18	2.01	1.57333	3.30333	1.88333	1.98	2.22	0.480729	1.08519	1.0321	0.156312	0.122882	0.424617	1.06726	-1.25847	1.48799	0.155993	0.31771	0.314718
C2orf27A	0.616667	0.44	0.433333	0.6	0.553333	0.56	0.490544	0.391535	0.37581	0.13	0.222785	0.177764	1.02778	-1.25758	-1.29231	0.489222	0.448401	0.412593
C2orf29	8.89333	8.02333	5.33	7.51333	9.06333	9.17333	1.03645	0.306649	2.75461	0.603435	0.665833	1.37784	1.18367	-1.12962	-1.72108	0.0967255	0.0423251	0.180543
C2orf42	1.62667	2.05	2.27333	1.99667	1.63333	1.71667	0.660328	0.213776	0.748421	0.661539	0.168028	0.94659	-1.22746	1.2551	1.32427	0.246463	0.106147	0.491017
C2orf43	2.57	4.61	3.94667	2.86333	4.10333	4.07	0.491528	0.435546	0.716961	0.519647	0.896289	0.828191	-1.11414	1.12348	-1.03125	0.136628	0.154367	0.152716
C2orf44	1.59	0	0	1.38667	1.01	0.896667	1.53795	0	0	0.712344	0.351568	0.782326	1.14663	#DIV/0!	#DIV/0!	0.725045	#DIV/0!	#DIV/0!
C2orf47	7.34667	8.14333	16.4067	8.76	7.77667	6.83	1.10862	0.155671	5.26396	0.553263	0.659191	1.21396	-1.19238	1.04715	2.40215	0.0792079	0.0525338	0.508687
C2orf48	0.03	0.0833333	0.446667	0.0466667	0.0466667	0.04	0.0519615	0.0971253	0.773649	0.080829	0.0450925	0.069282	-1.55556	1.78571	11.1667	0.909137	1.56087	15.7921
C2orf49	1.38	1.29667	2.11667	1.48333	1.40333	1.79	0.468081	0.341516	0.678994	0.0251661	0.37072	0.381576	-1.07488	-1.08226	1.1825	0.182417	0.199002	0.262951
C2orf68	1.14333	0.56	0.333333	0.543333	0.476667	0.536667	0.480035	0.220681	0.57735	0.387986	0.240069	0.120139	2.10429	1.17483	-1.61	1.0064	0.433758	0.626284
C2orf69	1.15667	1.47667	0.366667	1.64333	1.68333	1.41667	0.249065	0.20232	0.370045	0.495008	0.554106	0.592818	-1.42075	-1.13995	-3.86364	0.150468	0.18058	0.163259
C2orf72	0.2	0.333333	0	0.226667	0.396667	0.333333	0.210713	0.150111	0	0.202567	0.215484	0.231805	-1.13333	-1.19	#DIV/0!	0.703795	0.342347	#DIV/0!
C2orf74	5.21667	5.43667	0	2.65667	4.48667	3.73	4.23974	2.98135	0	2.31076	0.540031	1.35879	1.96361	1.21174	#DIV/0!	1.34956	0.392776	#DIV/0!
C2orf76	0.71	0.77	0.643333	0.24	1.07667	1.08	0.759013	0.498698	1.11429	0.0818535	0.187172	0.768635	2.95833	-1.39827	-1.67876	1.91657	0.276887	0.644005
C2orf81	0.77	0.69	0.796667	0.433333	0.696667	0.72	0.147309	0.278747	0.696443	0.128582	0.162583	0.17088	1.77692	-1.00966	1.10648	0.362201	0.266782	0.578676
C2orf82	0.226667	0.2	0	0.0766667	0.113333	0.106667	0.120554	0.0953939	0	0.070946	0.064291	0.0929157	2.95652	1.76471	#DIV/0!	1.82189	0.75512	#DIV/0!
C3	2.89	2.18667	3.86333	2.49	2.11	6.22	0.495681	0.224796	0.90644	0.268887	0.244336	0.286182	1.16064	1.03633	-1.61001	0.135815	0.0926499	0.0857397
C3AR1	0.0533333	0	0	0.0966667	0.126667	0.493333	0.092376	0	0	0.085049	0.219393	0.246847	-1.8125	#DIV/0!	#DIV/0!	0.618824	#DIV/0!	#DIV/0!
C3orf14	0.06	0.136667	0.533333	0.00666667	0.13	0.123333	0.103923	0.0404145	0.637913	0.011547	0.0173205	0.106927	9	1.05128	4.32432	12.7279	0.196864	3.68818
C3orf17	1.17333	0.61	0.976667	0.926667	1.3	0.88	0.152753	0.20664	0.40612	0.353601	0.393954	0.264575	1.26619	-2.13115	1.10985	0.294738	0.123134	0.328798
C3orf18	2.19667	3.48667	2.86	3.01667	3.13	3.69667	1.17006	0.961058	0.0781025	1.50514	1.21791	0.988551	-1.37329	1.11395	-1.29254	0.306832	0.306678	0.120071
C3orf33	0.08	0.126667	0.406667	0.0433333	0.0133333	0.0633333	0.08	0.111505	0.704367	0.0750555	0.023094	0.0568624	1.84615	9.5	6.42105	2.13175	10.6566	7.23245
C3orf37	9.46	18.26	9.56333	15.7967	18.2033	15.3467	4.74172	4.29643	1.42005	1.64342	3.02755	1.56564	-1.66984	1.00311	-1.60474	0.176998	0.166875	0.0648166
C3orf38	4.24333	4.85667	5.45667	4.68333	4.18	3.40667	0.400791	1.74921	1.21706	0.674191	0.417253	0.546016	-1.10369	1.16188	1.60176	0.0900662	0.250712	0.253997
C3orf45	0.0733333	0.0666667	0	0.126667	0.14	0.42	0.127017	0.11547	0	0.219393	0.242487	0.252389	-1.72727	-2.1	#DIV/0!	0.818755	0.673435	#DIV/0!
C3orf52	1.27333	0.48	1.03	0.823333	0.696667	0.916667	0.369098	0.17088	0.346987	0.532572	0.196044	0.148436	1.54656	-1.45139	1.12364	0.632917	0.180513	0.242482
C3orf58	0.61	0.456667	0.37	0.776667	0.826667	0.643333	0.245561	0.051316	0.326956	0.133167	0.297377	0.135769	-1.27322	-1.81022	-1.73874	0.19841	0.1202	0.301674
C3orf62	0.606667	0.943333	0.84	0.793333	1.09	1.09667	0.270247	0.162583	0.23516	0.46694	0.569561	0.200333	-1.30769	-1.15548	-1.30556	0.325895	0.274927	0.147827
C3orf67	0.416667	0.223333	0.186667	0.3	0.206667	0.293333	0.150444	0.0416333	0.323316	0.0173205	0.102144	0.192959	1.38889	1.08065	-1.57143	0.293207	0.329569	0.680713
C4A	0.0633333	0.146667	0	0.03	0.0333333	0.09	0.109697	0.130512	0	0.0519615	0.0351188	0.09	2.11111	4.4	#DIV/0!	2.98556	3.50331	#DIV/0!
C4orf21	0.463333	0.376667	0.223333	0.59	0.58	0.333333	0.0378594	0.0929157	0.204042	0.226495	0.23516	0.170392	-1.27338	-1.53982	-1.49254	0.177955	0.177947	0.404968
C4orf22	0.0633333	0.0327333	0	0.0433333	0.0466667	0.173333	0.0776745	0.0497636	0	0.0378594	0.064291	0.18037	1.46154	-1.42566	#DIV/0!	1.27063	0.830849	#DIV/0!
C4orf27	10.0733	8.89333	4.05667	7.69	8.78667	7.67667	2.87698	2.47728	1.02403	1.32895	1.08556	2.85491	1.30993	1.01214	-1.89236	0.252462	0.178068	0.137133
C4orf29	0.436667	0.503333	0.326667	0.7	0.433333	0.31	0.210792	0.295014	0.289194	0.06245	0.170978	0.10583	-1.60305	1.16154	1.05376	0.176803	0.473825	0.57726
C4orf3	8.50667	4.66	3.02333	6.91667	7.42333	8.56667	1.72152	0.297153	1.72402	1.325	2.02865	0.775005	1.22988	-1.59299	-2.83352	0.19787	0.101706	0.117643
C4orf32	1.45333	1.12667	0.973333	0.76	1.58333	1.08667	0.366106	0.659191	0.727484	0.517301	0.316596	0.285015	1.91228	-1.40533	-1.11644	0.801299	0.254019	0.409623
C4orf33	2.35	5	4.60333	2.32667	3.05	5.88	1.25431	2.95437	1.37019	0.296704	2.06303	1.36484	1.01003	1.63934	-1.27734	0.320011	0.850067	0.17061
C4orf34	3.17667	4.25667	4.36667	4.31	4.15667	4.44	1.56372	1.57017	2.59897	1.22756	1.47615	0.995942	-1.35677	1.02406	-1.01679	0.242006	0.302738	0.361158
C4orf36	0.126667	0.126667	0.123333	0.213333	0.0766667	0.113333	0.219393	0.023094	0.21362	0.196554	0.0665833	0.0305505	-1.68421	1.65217	1.08824	0.672527	0.846484	1.10134
C4orf46	2.01	1.59667	0.856667	2.47667	2.68333	1.95	0.229129	0.266896	0.697878	0.693494	0.39879	0.155885	-1.23217	-1.68058	-2.27626	0.141659	0.0768404	0.207618
C4orf47	0.04	0	0	0.06	0.11	0.166667	0.069282	0	0	0.103923	0.101489	0.165025	-1.5	#DIV/0!	#DIV/0!	0.942809	#DIV/0!	#DIV/0!
C4orf48	3.91333	6.39667	6.96333	4.10667	3.69667	4.51	3.07898	6.58053	7.26715	0.869617	3.15215	1.35503	-1.0494	1.73039	1.54398	0.448273	1.33491	0.968093
C4orf52	4.12667	6.3	6.54667	4.42	5.39667	6.73667	1.22826	3.46254	3.46318	0.819024	0.59769	0.47606	-1.07108	1.16739	-1.02902	0.18899	0.377878	0.299441
C5	0.25	0.223333	0.453333	0.23	0.373333	0.293333	0.04	0.0450925	0.240069	0.111355	0.12741	0.172434	1.08696	-1.67164	1.54545	0.319994	0.136953	0.705963
C5AR1	0.423333	0.816667	0.38	0.41	0.756667	2.10333	0.223681	0.360185	0.329697	0.186815	0.183394	0.951122	1.03252	1.0793	-5.53509	0.415924	0.313592	0.102054
C5orf15	11.0133	11.7267	8.65667	12.8933	12.5	12.7667	1.92256	1.73636	2.4611	1.94505	1.99437	2.05967	-1.1707	-1.06595	-1.47478	0.113783	0.117897	0.127971
C5orf22	0.866667	1.09	1.42333	0.81	0.66	0.716667	0.327465	0.216564	0.150444	0.0608276	0.233024	0.263122	1.06996	1.65152	1.98605	0.237975	0.386293	0.438086
C5orf24	4.37333	3.53333	1.60333	4.27	4.35667	4.97	0.0950438	0.370045	0.274651	0.222711	0.379781	0.177764	1.0242	-1.23302	-3.09979	0.0334119	0.0638035	0.0325935
C5orf28	1.99667	1.35333	0.303333	1.64667	1.81667	1.40667	0.0305505	0.328836	0.265016	0.709953	0.419563	0.520801	1.21255	-1.34236	-4.63736	0.302021	0.144182	0.118136
C5orf30	1.39	1.79	0.683333	1.83333	2.21667	1.52667	0.84113	0.433474	0.382143	0.411987	0.0602771	0.402036	-1.31894	-1.23836	-2.23415	0.282563	0.113612	0.159739
C5orf34	0.423333	1.25667	0.556667	1.77	1.18	0.643333	0.273008	0.457857	0.545374	0.81265	0.629524	0.289194	-4.1811	1.06497	-1.15569	0.109314	0.397223	0.5385
C5orf4	0.0566667	0.326667	0.33	0.0533333	0.11	0.0733333	0.0737111	0.159478	0.340441	0.0251661	0.0458258	0.051316	1.0625	2.9697	4.5	0.848826	1.10038	3.2387
C5orf42	0.153333	0.236667	0.206667	0.193333	0.12	0.15	0.0493288	0.0873689	0.188768	0.104083	0.02	0.01	-1.26087	1.97222	1.37778	0.287176	0.461208	0.728501
C5orf43	6.33667	8.4	5.99333	7.52667	9.47	9.07667	1.14072	1.13635	1.54533	0.327159	2.38283	0.786532	-1.1878	-1.12738	-1.51446	0.0900159	0.146301	0.103698
C5orf44	0.966667	1.31	1.14	1.19	1.40333	1	0.191398	0.420357	0.476235	0.308058	0.275015	0.274955	-1.23103	-1.07125	1.14	0.152851	0.202643	0.329165
C5orf45	1.09	0.753333	0.976667	1.28667	1.02333	1.07	0.581034	0.0378594	0.568888	0.431432	0.276104	0.155242	-1.18043	-1.35841	-1.09556	0.308012	0.116646	0.316339
C5orf46	0	0.18	0	0.283333	0.123333	0.44	0	0.158745	0	0.319739	0.115902	0.242693	#DIV/0!	1.45946	#DIV/0!	#DIV/0!	1.08593	#DIV/0!
C5orf51	1.87333	1.68333	2.03333	1.79	2.11	2.49667	0.315331	0.15308	0.646555	0.398873	0.53507	0.234379	1.04655	-1.25347	-1.22787	0.16874	0.124087	0.155895
C5orf54	2.13	1.21667	0.383333	1.84	1.37	1.27667	0.650231	0.274287	0.332315	0.190788	0.271846	0.332916	1.15761	-1.12603	-3.33043	0.215476	0.153988	0.156936
C5orf55	1.79667	1.35333	0.816667	0.986667	1.35	0.966667	1.74156	0.830803	0.778353	0.270062	0.401123	0.531256	1.82095	1.00247	-1.18367	1.05893	0.394736	0.536627
C5orf56	0.263333	0.13	0.12	0.1	0.126667	0.153333	0.15308	0.117898	0.207846	0.1249	0.0493288	0.150111	2.63333	1.02632	-1.27778	2.09452	0.584834	0.898969
C5orf63	0.0866667	0.00666667	0	0.03	0	0.1	0.0776745	0.011547	0	0.0264575	0	0.0360555	2.88889	#DIV/0!	#DIV/0!	2.0972	#DIV/0!	#DIV/0!
C6orf1	5.53667	4.37	5.6	4.34	5.45	5.79667	3.84802	1.75009	1.82962	0.94255	1.39667	0.326241	1.27573	-1.24714	-1.03512	0.536312	0.220107	0.184915
C6orf106	6.95667	9.94	6.54	8.61	9.34667	10.2267	1.0251	3.18289	1.6029	1.07406	1.97612	0.541695	-1.23766	1.06348	-1.56371	0.090063	0.2356	0.0925817
C6orf108	7.85667	6.19	4.75333	5.37	4.50333	4.54333	3.4972	1.91445	1.74592	1.29294	0.671218	0.6787	1.46307	1.37454	1.04622	0.427479	0.272457	0.239512
C6orf120	4.87667	3.07333	2.35667	4.10667	3.26333	4.82333	0.779252	0.285015	0.845123	0.636736	0.266333	0.493997	1.1875	-1.06182	-2.04668	0.152651	0.0671709	0.105206
C6orf132	0	0.00666667	0.103333	0.0333333	0.01	0	0	0.011547	0.178979	0.0208167	0.0173205	0	#DIV/0!	-1.5	#DIV/0!	#DIV/0!	0.942809	#DIV/0!
C6orf136	1.75333	2.06333	1.78667	1.85	2.20667	1.54	0.254034	0.583981	0.512868	0.43715	0.677151	0.243311	-1.05513	-1.06947	1.16017	0.151668	0.225364	0.219476
C6orf141	1.75	1.64667	3.99	1.88	1.75667	1.25333	0.482804	0.194251	0.615792	0.180831	0.510816	0.249466	-1.07429	-1.0668	3.18351	0.157023	0.16983	0.462931
C6orf162	0.846667	0.906667	0.776667	1.05	0.796667	1.21	0.482632	0.184481	0.859438	0.366606	0.177858	0.271846	-1.24016	1.13808	-1.55794	0.311202	0.198476	0.418446
C6orf165	0.05	0.213333	0	0.0933333	0.123333	0.01	0.0866025	0.257941	0	0.0665833	0.115902	0.0173205	-1.86667	1.72973	#DIV/0!	0.579375	1.5293	#DIV/0!
C6orf170	0.25	0.426667	0.51	0.28	0.21	0.16	0.217025	0.351046	0.44643	0.05	0.0360555	0.0793725	-1.12	2.03175	3.1875	0.456868	0.985916	1.85162
C6orf183	0	0.00271333	0.12	0.0933333	0.0333333	0.01	0	0.00469963	0.207846	0.161658	0.0351188	0.0173205	#DIV/0!	-12.285	12	#DIV/0!	0.0952763	16.9706
C6orf203	2.96	2.43333	0.963333	1.97667	2.1	2.44667	0.52	0.8807	0.910622	0.525484	0.672235	0.6278	1.49747	1.15873	-2.53979	0.275489	0.323246	0.222659
C6orf211	3.27	3.27667	4.24333	4.49333	3.52333	4.14667	0.521153	1.1234	0.345302	0.342685	0.46694	1.132	-1.37411	-1.07528	1.02331	0.0742352	0.197361	0.168299
C6orf223	0.113333	0.183333	0.45	0.07	0.00333333	0.21	0.196299	0.175024	0.779423	0.121244	0.0057735	0.252389	1.61905	55	2.14286	2.28968	62.8013	2.6082
C6orf225	2.18667	1.49	1.45	1.32333	1.34333	1.56667	1.17874	0.147309	0.911482	0.448144	0.276466	0.344867	1.65239	1.10918	-1.08046	0.607328	0.146213	0.355901
C6orf226	0.693333	1.42	1.64667	0.286667	0.263333	1.58333	0.624046	1.32752	2.85211	0.264071	0.456107	1.70354	2.4186	5.39241	1.04	1.7984	6.12775	1.22432
C6orf228	0.936667	1.20667	1.05	1.62333	1.53667	1.07	0.315647	0.0550757	0.156205	0.28746	0.431084	0.37027	-1.7331	-1.27348	-1.01905	0.126818	0.128855	0.213405
C6orf48	11.2033	12.0633	14.86	13.2967	10.98	10.19	0.44411	2.31461	1.11054	0.273008	0.308058	1.29965	-1.18685	1.09866	1.45829	0.0217167	0.123001	0.12446
C6orf52	1.82	0.906667	3.12	1.32	1.14667	1.76333	0.501199	0.564122	1.4575	0.995339	0.892431	0.811316	1.37879	-1.26471	1.76938	0.63903	0.454874	0.669814
C6orf57	0.353333	0.353333	0.316667	0.336667	0.42	0.3	0.336502	0.110604	0.548483	0.429224	0.34	0.295127	1.0495	-1.18868	1.05556	0.964255	0.421564	1.21393
C6orf62	16.4067	16.31	7.99	18.1033	17.7	18.7333	1.51401	2.4859	1.64101	2.01704	2.72147	2.07319	-1.10341	-1.08522	-2.3446	0.0756975	0.115179	0.0574498
C6orf70	1.33333	1.38333	1.30667	1.35	1.35	1.41667	0.845715	0.168028	0.376342	0.782496	0.407063	0.297377	-1.0125	1.02469	-1.08418	0.489955	0.192316	0.189788
C6orf89	2.70333	2.88667	2.31	3.22	4.16333	2.89667	0.86153	0.924464	1.18305	0.899555	1.3267	0.559673	-1.19112	-1.44226	-1.25397	0.205422	0.180853	0.252022
C7orf10	0	0.00333333	0	0.0833333	0.0366667	0.03	0	0.0057735	0	0.144338	0.0550757	0.0264575	#DIV/0!	-11	#DIV/0!	#DIV/0!	0.120332	#DIV/0!
C7orf23	0.793333	1.20667	1.79	1.05	0.993333	1.29667	0.345302	0.630661	1.69576	0.17088	0.300888	0.320364	-1.32353	1.21477	1.38046	0.202705	0.423669	0.780304
C7orf25	0	0	0	0.976667	2.17	0.856667	0	0	0	0.847604	0.633798	1.48379	#DIV/0!	#DIV/0!	#DIV/0!	#DIV/0!	#DIV/0!	#DIV/0!
C7orf26	8.38667	5.85667	6.35667	5.96667	4.72	5.89	1.06519	0.466083	2.58616	0.729475	0.158745	0.726292	1.40559	1.24082	1.07923	0.143063	0.0618934	0.264889
C7orf31	0	0	0.13	0.0966667	0.1	0.0933333	0	0	0.225167	0.105987	0.138924	0.0832666	#DIV/0!	#DIV/0!	1.39286	#DIV/0!	#DIV/0!	1.56677
C7orf41	0.756667	0.59	1.03333	1.32667	0.89	0.916667	0.161658	0.185203	0.300721	0.317857	0.104403	0.280238	-1.7533	-1.50847	1.12727	0.105707	0.128258	0.274705
C7orf43	3.17667	3.07333	2.7	1.99	2.29333	1.96667	1.08408	0.879223	0.972163	0.420357	0.42501	0.690821	1.59631	1.34012	1.37288	0.369897	0.263731	0.398711
C7orf49	14.46	11.6	5.86667	14.5767	13.4267	10.7767	1.65321	1.51225	0.395011	1.8047	1.18095	1.38926	-1.00807	-1.15747	-1.83693	0.0965173	0.0784431	0.0457113
C7orf50	8.45333	8.71333	11.3533	6.31333	5.7	7.29333	1.40008	1.82883	2.07271	1.20168	1.96655	0.785451	1.33897	1.52865	1.55667	0.19505	0.356414	0.1905
C7orf53	0.213333	0.11	0.176667	0.0466667	0.0466667	0.0533333	0.080829	0.0964365	0.305996	0.080829	0.0404145	0.0472582	4.57143	2.35714	3.3125	4.67953	1.67705	3.72081
C7orf55	2.76667	0.736667	0.463333	1.01667	0.746667	0.363333	3.66248	0.710657	0.802517	0.630661	0.58321	0.346458	2.72131	-1.01357	1.27523	2.2969	0.707043	1.45571
C7orf57	0.583333	0.146667	0.223333	0.133333	0.06	0.09	0.404516	0.023094	0.386825	0.173877	0.0556776	0.0953939	4.375	2.44444	2.48148	3.73075	1.32835	2.90925
C7orf60	0.913333	1.31	3.59	1.06667	0.85	0.95	0.285715	0.468081	1.6432	0.25658	0.151327	0.240208	-1.16788	1.54118	3.77895	0.195081	0.355217	1.14088
C7orf61	0.283333	0.346667	1.38	0.206667	0.51	0.46	0.490748	0.366379	0.572626	0.246847	0.16	0.175784	1.37097	-1.47115	3	1.66534	0.432651	0.977052
C7orf63	0.04	0.0242867	0.0966667	0.0333333	0.0127067	0.0466667	0.0458258	0.0396147	0.167432	0.0305505	0.00638578	0.0251661	1.2	1.91133	2.07143	1.01646	1.88346	2.16951
C7orf73	3.30667	4.61	4.88	4.16333	5.63	5.25	1.11805	0.512933	1.28371	0.714726	1.33	1.7114	-1.25907	-1.22126	-1.07582	0.173885	0.123447	0.224797
C8orf31	1.36667	0.8	1.07333	0.836667	0.643333	1.21667	0.366924	0.560268	1.47093	0.213854	0.179536	0.132035	1.63347	1.24352	-1.13354	0.349595	0.541254	0.700192
C8orf33	31.56	26.2533	25.51	28.2033	24.4967	23.6167	2.19246	2.19281	3.74501	1.07025	1.84004	1.76741	1.11902	1.07171	1.08017	0.0511415	0.0695058	0.102763
C8orf37	0.0333333	0.0733333	0	0.223333	0.256667	0.0566667	0.057735	0.127017	0	0.070946	0.204287	0.0550757	-6.7	-3.5	#DIV/0!	0.151743	0.314437	#DIV/0!
C8orf4	0.533333	0.15	0	0.36	0.313333	0.97	0.467155	0.0781025	0	0.623538	0.242143	0.641561	1.48148	-2.08889	#DIV/0!	1.66015	0.257552	#DIV/0!
C8orf40	1.72667	2.64	5.25667	1.89333	2.06667	3.11	1.05571	1.55779	2.75001	0.83002	0.600028	0.268887	-1.09653	1.27742	1.69025	0.396128	0.485015	0.517445
C8orf42	0.73	0.643333	0.293333	0.38	0.53	0.45	0.632693	0.369098	0.255799	0.115326	0.0888819	0.205183	1.92105	1.21384	-1.53409	1.01851	0.418898	0.370345
C8orf44	0.796667	0.273333	0	0	0.0966667	0	0.596518	0.291433	0	0	0.119304	0	#DIV/0!	2.82759	#DIV/0!	#DIV/0!	2.66254	#DIV/0!
C8orf46	0.0233333	0.0433333	0.343333	0.0333333	0.0533333	0.0966667	0.0404145	0.0750555	0.300721	0.057735	0.0351188	0.085049	-1.42857	-1.23077	3.55172	0.989949	0.869235	2.54575
C8orf58	2.28	2.33333	1.81333	2.81333	2.26667	2.68667	0.791644	0.905336	0.290918	0.730091	0.60086	0.462313	-1.23392	1.02941	-1.48162	0.202824	0.279282	0.0916766
C8orf59	8.64	11.19	12.55	10.2867	10.5533	11.9667	1.85113	6.08197	2.31696	0.853307	2.43069	2.11417	-1.19059	1.06033	1.04875	0.111412	0.361374	0.154723
C8orf73	0.856667	1.22333	0.326667	1.02333	0.976667	0.633333	0.432936	0.604759	0.293995	0.430852	0.187172	0.155671	-1.19455	1.25256	-1.93878	0.317915	0.383423	0.277823
C8orf76	3.92667	2.07667	2.20667	3.09333	4.07333	3.34667	1.73125	1.32666	1.68776	0.215019	0.884609	0.315647	1.2694	-1.96148	-1.51662	0.327118	0.198608	0.293369
C8orf82	4.48	3.15	1.43667	2.7	2.59667	3.34667	0.796053	0.260576	1.25149	0.606548	0.282902	1.44576	1.65926	1.21309	-2.32947	0.274389	0.095808	0.240992
C9orf114	5.18667	8.76333	7.24333	5.47	6.11667	4.92333	2.18079	5.3426	1.43786	0.591016	0.795131	0.742316	-1.05463	1.4327	1.47123	0.237657	0.515622	0.211738
C9orf116	3.81	2.89333	2.39	2.91333	3.38333	2.27667	0.580259	0.20502	1.91799	0.585178	0.168622	0.823428	1.30778	-1.16935	1.04978	0.190327	0.0427729	0.533509
C9orf123	5.96667	3.61667	3.28333	5.71667	5.17	3.79333	1.2155	0.816354	1.59105	1.355	0.319531	0.210792	1.04373	-1.42949	-1.15533	0.188336	0.0945205	0.243747
C9orf142	2.31	2.58667	1.39333	1.53667	2.00667	1.12	0.378021	0.967747	0.673078	0.361156	1.01692	0.685055	1.50325	1.28904	1.24405	0.248555	0.468798	0.559812
C9orf156	1.51	1.96	2.75	2.01	1.52	1.32333	0.485695	0.655744	1.99158	0.262298	0.14	0.447474	-1.33113	1.28947	2.07809	0.150555	0.258341	0.958943
C9orf16	6.65	10.2367	14.7867	6.67	5.13667	9.54333	3.07605	5.53039	0.529371	1.48294	2.76104	1.86039	-1.00301	1.99286	1.54942	0.29542	0.876857	0.177303
C9orf163	0	0.203333	0	0.07	0.2	0	0	0.234592	0	0.121244	0.131149	0	#DIV/0!	1.01667	#DIV/0!	#DIV/0!	0.778949	#DIV/0!
C9orf169	4.03333	2.29333	0.756667	1.26	1.60333	1.67333	1.3574	1.5233	1.31059	0.543691	0.548847	0.847368	3.20106	1.43035	-2.21145	1.01134	0.617089	0.471121
C9orf172	2.07667	2.13	1.85667	0.796667	1.15667	1.63333	0.470035	0.697209	1.48702	0.0057735	0.277369	0.720717	2.60669	1.8415	1.13673	0.340813	0.431408	0.600128
C9orf3	2.16	1.97333	3.36	1.80333	1.9	1.29333	0.334515	0.334714	0.3005	0.3188	0.202978	0.17673	1.19778	1.0386	2.59794	0.162529	0.120201	0.244955
C9orf37	5.90667	5.20667	3.45333	4.96667	4.06333	6.46667	1.07342	1.40019	1.71103	0.750555	0.849137	1.30247	1.18926	1.28138	-1.87259	0.162285	0.251957	0.164902
C9orf40	3.66667	6.89333	8.12	4.54333	5.78	5.16667	1.96431	2.09381	1.5176	0.496017	1.72601	1.1041	-1.23909	1.19262	1.57161	0.254749	0.293291	0.257598
C9orf41	1.02	0.806667	0	0.926667	1.15	0.693333	0.502295	0.153731	0	0.12741	0.554617	0.345012	1.10072	-1.42562	#DIV/0!	0.324919	0.210009	#DIV/0!
C9orf43	0.263333	0.326667	0	0.523333	0.62	0.146667	0.232451	0.263122	0	0.336056	0.177764	0.0896289	-1.98734	-1.89796	#DIV/0!	0.31712	0.260082	#DIV/0!
C9orf64	6.76333	5.83	2.01333	6.24333	6.19333	6.67333	1.10238	1.26811	0.904563	0.782134	0.575702	1.44195	1.08329	-1.06232	-3.31457	0.128573	0.128557	0.0868394
C9orf69	18.2333	18.91	14.6667	17.97	18.4367	22.4533	3.60967	4.81922	0.574659	1.07476	0.884892	2.31528	1.01465	1.02567	-1.53091	0.12115	0.153569	0.0416005
C9orf72	0.273333	0.21	0.446667	0.43	0.29	0.353333	0.220303	0.185203	0.143643	0.115326	0.149332	0.187705	-1.57317	-1.38095	1.26415	0.311742	0.426963	0.45324
C9orf78	12.56	9.81333	10.1467	10.64	10.28	7.97667	3.70207	0.578302	0.272091	1.74319	1.47238	1.12216	1.18045	-1.04755	1.27204	0.229829	0.0853591	0.105178
C9orf85	1.93333	1.29333	0.663333	1.60667	1.47667	1.14333	0.250067	0.366924	0.213854	0.439811	0.285365	0.142244	1.20332	-1.14175	-1.72362	0.210339	0.173581	0.115752
C9orf89	12.9467	12.8167	14.1767	11.6967	12.7767	16.2467	1.93913	3.28521	2.82449	1.9306	3.12898	0.750355	1.10687	1.00313	-1.14601	0.142434	0.205317	0.103034
C9orf9	1.67	0.913333	1.88	0.853333	1.34667	1.70333	0.321403	0.190875	0.415812	0.475114	0.554737	0.421228	1.95703	-1.47445	1.10372	0.665618	0.180872	0.211418
C9orf91	0.663333	0.806667	0.483333	0.683333	0.633333	0.433333	0.22723	0.0873689	0.457639	0.42395	0.106927	0.194251	-1.03015	1.27368	1.11538	0.397194	0.147504	0.674616
C9orf96	0.1	0.0533333	0	0.0433333	0.0633333	0.0866667	0.0916515	0.0680686	0	0.0208167	0.0351188	0.057735	2.30769	-1.1875	#DIV/0!	1.37869	0.676553	#DIV/0!
CA11	1.44	1.48333	1.26333	1.36	1.15	2.58	0.603241	0.518684	1.1632	0.288271	0.193132	0.649692	1.05882	1.28986	-2.04222	0.287005	0.288878	0.26986
CA12	10.1133	9.37667	4.15667	11.21	10.4133	13.8667	0.239653	0.47606	0.748086	0.457384	2.06781	1.06006	-1.10844	-1.11056	-3.33601	0.0245764	0.106554	0.0338407
CA13	0.47	0.53	1.04667	0.53	0.546667	0.52	0.291376	0.196977	0.387599	0.230651	0.0057735	0.235797	-1.12766	-1.03145	2.01282	0.387806	0.208117	0.680358
CA5B	0.393333	0.33	0.32	0.15	0.263333	0.306667	0.220303	0.0888819	0.278747	0.0458258	0.183394	0.0814453	2.62222	1.25316	1.04348	0.965885	0.540249	0.548636
CA5BP1	3.59333	1.81667	4.34	2.4	2.09	2.13	1.68346	0.451811	1.94584	1.10014	0.293087	1.05432	1.49722	-1.15046	2.03756	0.566581	0.143284	0.785656
CA9	8.7	9.64667	16.8667	8.04	7.46667	27.5833	3.66962	1.29616	3.0533	1.95548	2.31409	2.59088	1.08209	1.29196	-1.63538	0.304185	0.251967	0.0719999
CAAP1	3.67	3.05667	4.06333	2.28667	2.51333	4.17333	0.306105	1.22517	1.63659	0.21362	0.882855	0.884892	1.60496	1.21618	-1.02707	0.116046	0.374223	0.255868
CAB39	4.48333	6.26333	6.86	4.81	6.43667	5.32	1.18534	1.58178	1.9776	0.31241	1.69093	0.925041	-1.07286	-1.02767	1.28947	0.146508	0.204725	0.250635
CAB39L	0.366667	0.3	0.79	0.306667	0.32	0.586667	0.315647	0.0953939	0.1249	0.26839	0.1253	0.0305505	1.19565	-1.06667	1.34659	0.847431	0.273021	0.129412
CABIN1	2.8	3.92	5.84333	2.71	3.20333	3.43	1.14118	0.855102	1.07612	0.515073	0.313422	0.51449	1.03321	1.22373	1.7036	0.26826	0.168912	0.233616
CABLES2	6.82	5.47667	5.46333	5.47667	6.74667	5.43667	1.32861	0.817333	1.19001	0.786215	0.535381	0.365011	1.24528	-1.23189	1.0049	0.173983	0.0792169	0.132241
CABP1	0.136667	0.243333	0.586667	0.186667	0.133333	0.356667	0.123423	0.0602771	0.0351188	0.126623	0.0763763	0.125831	-1.36585	1.825	1.64486	0.477435	0.65758	0.339825
CABYR	0.12	0.183333	0.183333	0.0733333	0.236667	0.0833333	0.1253	0.145717	0.317543	0.127017	0.0665833	0.0416333	1.63636	-1.29091	2.2	1.91071	0.377089	2.28969
CACFD1	0.05	0.29	0.866667	0.2	0.13	0.32	0.05	0.0264575	0.313422	0.173494	0.147309	0.0984886	-4	2.23077	2.70833	0.191077	1.46414	0.742549
CACHD1	0.116667	0.0333333	0	0.0366667	0.0466667	0	0.117189	0.057735	0	0.0351188	0.0404145	0	3.18182	-1.4	#DIV/0!	2.54965	0.798596	#DIV/0!
CACNA1A	3.37	2.97667	3.68333	3.12	2.89333	3.27667	0.6245	0.511892	1.09024	0.403609	0.306159	0.700738	1.08013	1.0288	1.12411	0.140935	0.119934	0.236996
CACNA1B	0.0266667	0.000883333	0.0866667	0	0.00620333	0	0.0305505	0.00152998	0.150111	0	0.00457769	0	#DIV/0!	-7.02264	#DIV/0!	#DIV/0!	0.154782	#DIV/0!
CACNA1C	1.05333	1.16	2.13	1.14333	1	1.36333	0.257941	0.2498	0.28	0.0585947	0.112694	0.209841	-1.08544	1.16	1.56235	0.133074	0.162777	0.182581
CACNA1G	0.13	0.0209167	0.5	0	0.00524333	0.0133333	0.208087	0.0338751	0.0556776	0	0.00501773	0.023094	#DIV/0!	3.98919	37.5	#DIV/0!	4.33255	37.5774
CACNA2D1	0.613333	0.81	0.646667	0.93	0.956667	0.783333	0.136504	0.08544	0.241937	0.108167	0.289194	0.323316	-1.5163	-1.18107	-1.21134	0.0956165	0.15651	0.265513
CACNA2D3	0.09	0.125893	0	0.0966667	0.13	0.0133333	0.155885	0.211437	0	0.0550757	0.034641	0.023094	-1.07407	-1.03262	#DIV/0!	0.980112	0.950772	#DIV/0!
CACNA2D4	0	0.0233333	0.12	0.0366667	0.01	0.01	0	0.0404145	0.207846	0.0404145	0	0.0173205	#DIV/0!	2.33333	12	#DIV/0!	2.33333	16.9706
CACNB1	0.303333	0.363333	1.33	0.38	0.52	0.296667	0.276104	0.15695	0.874814	0.265141	0.260576	0.220303	-1.25275	-1.43119	4.48315	0.528566	0.266891	2.56767
CACNB3	2.50333	2.79	2.60667	2.19	1.96667	2.00333	0.0737111	0.59	0.365559	0.19	0.537246	0.615332	1.14307	1.41864	1.30116	0.0604641	0.282953	0.253656
CACNB4	0.03	0.103333	0.09	0.0766667	0.0266667	0.05	0.0519615	0.0635085	0.155885	0.0251661	0.0152753	0.043589	-2.55556	3.875	1.8	0.39827	1.87962	2.01514
CACNG7	0.93	0.75	2.1	0.69	1.23667	1.18667	0.32187	0.32187	0.676387	0.251197	0.549939	0.346458	1.34783	-1.64889	1.76966	0.390883	0.216392	0.44416
CACNG8	0.17	0.236667	0.643333	0.24	0.273333	0.31	0.034641	0.0378594	0.352326	0.131149	0.0750555	0.121244	-1.41176	-1.15493	2.07527	0.238507	0.158864	0.806328
CACTIN	9.08	11.5967	14.08	7.95	7.44333	7.26667	1.84502	2.33018	2.27568	1.73144	0.621798	1.19056	1.14214	1.55799	1.93761	0.196414	0.195741	0.257456
CACTIN-AS1	0.1	0.706667	1.11667	0.64	0.2	0.77	0.173205	0.3646	1.93412	0.314325	0.34641	0.970412	-6.4	3.53333	1.45022	0.16241	3.68676	1.79349
CACUL1	1.53333	2.21667	1.83333	2.22	2.69	2.01	0.488501	0.710023	0.338575	0.4272	0.441928	0.331512	-1.44783	-1.21353	-1.09636	0.14842	0.171266	0.13039
CACYBP	17.6633	17.4633	28.9933	16.9333	17.3433	14.34	4.01286	4.94491	6.17853	2.40642	2.03436	1.34859	1.04311	1.00692	2.02185	0.161383	0.178179	0.271904
CAD	16.95	16.6933	21.9933	16.7733	17.8	14.6333	2.68475	2.03598	6.17343	0.336502	1.97654	2.71139	1.01053	-1.06629	1.50296	0.0931494	0.0893079	0.29185
CADM1	0.0233333	0.0412567	0.336667	0.03	0.04	0.07	0.0404145	0.0682198	0.0404145	0.0264575	0	0.0458258	-1.28571	1.03142	4.80952	0.872797	0.984668	1.84814
CADM4	0.19	0.456667	1.81667	0.346667	0.476667	1.17667	0.32909	0.162583	0.69515	0.193477	0.538733	0.266333	-1.82456	-1.0438	1.54391	0.575827	0.655431	0.396291
CADPS	1.24333	1.86	2.80667	1.5	1.71	2.75333	0.349619	0.31	0.657292	0.165227	0.217025	0.357258	-1.20643	1.08772	1.01937	0.144525	0.131558	0.15757
CADPS2	1.72667	2.39	2.32667	1.52333	2.37667	2.97	0.254231	0.485695	0.628517	0.240069	0.0665833	0.49689	1.13348	1.00561	-1.2765	0.14114	0.119103	0.143714
CALB2	1.22333	1.53333	0.706667	1.44667	1.41333	1.2	0.81525	0.68391	1.22398	0.292632	0.578302	0.291033	-1.18256	1.08491	-1.69811	0.340016	0.379131	0.594634
CALCB	0	0.05	0	0.0666667	0.0833333	0.0133333	0	0.05	0	0.11547	0.104083	0.023094	#DIV/0!	-1.66667	#DIV/0!	#DIV/0!	0.554256	#DIV/0!
CALCOCO1	2.86333	3.01333	4.07333	2.76	2.83333	5.31	0.685736	0.195021	0.748487	0.643739	0.349476	0.495681	1.03744	1.06353	-1.3036	0.200233	0.0855297	0.0912815
CALCOCO2	4.04333	4.71	3.75	4.86333	4.75667	4.90667	1.0208	0.987472	0.880511	0.299054	0.714516	0.722934	-1.2028	-1.00991	-1.30844	0.124727	0.147445	0.122315
CALD1	12.73	12.2467	12.3633	11.8333	11.74	13.27	0.192873	2.00443	0.873232	0.420278	1.8167	1.24012	1.07577	1.04316	-1.07334	0.0239825	0.135656	0.0630108
CALHM2	14.73	11.85	8.64667	13.0467	11.5967	15.2333	2.49417	1.30219	1.52165	1.94947	1.61544	0.0950438	1.12902	1.02185	-1.76176	0.147205	0.104676	0.0577076
CALHM3	0.133333	0.306667	0.236667	0.22	0.48	0.306667	0.23094	0.102632	0.409919	0.103923	0.315119	0.187705	-1.65	-1.56522	-1.29577	0.628196	0.271808	0.81851
CALM1	26.02	30.6467	16.25	30.3433	30.45	27.78	1.07037	3.83518	1.35011	1.19872	0.588133	1.75605	-1.16615	1.00646	-1.70954	0.0282369	0.0735784	0.0352573
CALM2	11.1267	16.08	9.62667	15.0067	16.9	13.9667	1.9651	0.929677	1.80179	0.657292	2.42891	2.40849	-1.34871	-1.051	-1.45083	0.0778936	0.0851008	0.101276
CALM3	42.9033	58.9333	52.4333	53.9067	56.5867	67.4067	7.7059	7.34271	5.97998	0.463177	3.14093	3.3427	-1.25647	1.04147	-1.28557	0.0826259	0.0820154	0.055852
CALML4	0.293333	0.46	0.33	0.66	0.43	0.326667	0.170392	0.21	0.33	0.04	0.13	0.220303	-2.25	1.06977	1.0102	0.149863	0.338185	0.70348
CALR	583.98	658.813	628.387	536.893	524.817	708.603	116.13	71.8898	48.1322	56.5422	77.4704	47.9963	1.0877	1.25532	-1.12765	0.141313	0.133043	0.0523507
CALU	92.8067	102.253	66.9433	109.79	112.523	114.613	12.3506	11.3117	3.84222	5.59376	20.0202	11.3948	-1.183	-1.10044	-1.71209	0.0695453	0.109919	0.0387118
CAMK1	10.9067	9.55	10.93	8.01	8.72333	12.7967	2.07811	2.58072	3.19536	1.21606	0.900019	0.483356	1.36163	1.09476	-1.17078	0.191522	0.182829	0.145364
CAMK1D	1.7	1.51667	1.53333	1.42667	1.62667	1.78333	0.343948	0.210792	0.170098	0.179536	0.142945	0.194251	1.19159	-1.07253	-1.16304	0.163919	0.0885165	0.0771776
CAMK2A	0.06	0.183333	0.103333	0.153333	0.17	0.263333	0.06	0.215019	0.178979	0.0602771	0.052915	0.293655	-2.55556	1.07843	-2.54839	0.242749	0.755524	0.466701
CAMK2B	0.08	0.00104	0.143333	0	0.0132767	0.01	0.0916515	0.00180133	0.248261	0	0.0152941	0.0173205	#DIV/0!	-12.766	14.3333	#DIV/0!	0.0940756	20.2704
CAMK2D	4.30667	6.36333	9.83	5.55333	5.29	6.99667	0.457202	0.534072	1.21132	1.14527	0.229129	0.10116	-1.28947	1.2029	1.40495	0.103854	0.0655929	0.100641
CAMK2G	8.27	9.76333	10.8167	8.99667	9.26333	9.53667	0.875386	0.591974	1.9749	0.450814	0.158219	1.66001	-1.08787	1.05398	1.13422	0.0621535	0.0383316	0.165189
CAMK2N1	5.55667	4.35333	3.36333	4.76667	5.31667	4.88333	1.32138	0.427356	1.00286	0.361156	0.400042	0.50856	1.16573	-1.22129	-1.45193	0.167976	0.0584715	0.125591
CAMK2N2	1.35667	0.6	0.926667	1.12333	1.24667	0.63	0.916642	0.655744	0.901184	0.869329	0.679289	0.831445	1.20772	-2.07778	1.4709	0.716332	0.339335	1.39219
CAMK4	0.883333	0.696667	0.88	0.953333	0.97	0.63	0.332466	0.0907377	0.304467	0.166533	0.194679	0.212838	-1.07925	-1.39234	1.39683	0.221974	0.0992109	0.389979
CAMKK1	5.47	4.79	4.75	4.63	3.79	3	0.2	0.665658	1.05276	0.390384	0.282135	0.718401	1.18143	1.26385	1.58333	0.0626865	0.115035	0.298275
CAMKK2	5.97	6.72667	5.29333	5.10667	6.01	7.83	0.671044	0.213854	0.387599	0.422532	0.79925	0.894483	1.16906	1.11925	-1.47922	0.0942054	0.088357	0.0529612
CAMKMT	0.593333	0.553333	1.12667	0.653333	0.556667	0.333333	0.144684	0.204042	0.563235	0.219393	0.140119	0.0680686	-1.10112	-1.00602	3.38	0.217598	0.256226	1.0538
CAMLG	10.78	6.48667	4.33	8.96	6.87	10.6933	0.818535	2.56936	0.501199	1.18216	0.905704	0.900685	1.20312	-1.0591	-2.46959	0.10574	0.227574	0.0334667
CAMSAP1	5.95333	6.99	9.33667	6.44333	5.78	5.63333	0.638148	0.441701	1.025	0.159478	0.253574	0.285715	-1.08231	1.20934	1.6574	0.0586854	0.0537112	0.11572
CAMSAP2	2.74667	3.14333	2.51	3.45333	2.92	2.66333	0.606822	0.225019	0.430929	0.345881	0.266271	0.368284	-1.25728	1.07648	-1.06109	0.111391	0.0720518	0.119948
CAMTA1	0.826667	0.99	1.79667	0.903333	0.926667	0.76	0.323161	0.268887	0.701593	0.0472582	0.228108	0.190526	-1.09274	1.06835	2.36404	0.208385	0.226095	0.633359
CAMTA2	13.0733	9.16	9.03667	11.3667	10.43	11.75	2.3368	1.03595	1.36313	0.171561	1.02504	1.51159	1.15015	-1.13865	-1.30026	0.119116	0.0759713	0.0880294
CAND1	3.61667	5.15333	2.44	4.86	5.79	5.03333	0.732006	0.405134	0.772722	0.595063	0.831625	0.963967	-1.34378	-1.12354	-2.06284	0.101634	0.0841396	0.103583
CAND2	0.0233333	0.0833333	0.206667	0.0233333	0.0333333	0.01	0.0404145	0.0971253	0.357957	0.0251661	0.057735	0.0173205	1	2.5	20.6667	1.17803	3.0133	29.2271
CANT1	16.3133	21.51	19.97	19.7633	21.6233	20.8733	1.98445	4.54581	3.30274	2.55003	2.47508	1.61063	-1.21148	-1.00527	-1.04523	0.0845093	0.138034	0.100806
CANX	36.92	52.81	49.6233	49.94	53.0067	55.0467	5.71579	0.457056	6.23732	2.88187	5.36344	9.59417	-1.35265	-1.00372	-1.10929	0.0705209	0.0584146	0.111842
CAP1	119.74	106.72	87.3633	110.357	112.687	116.787	9.9714	11.9209	1.47039	4.68577	2.79918	11.5947	1.08503	-1.05591	-1.33679	0.0585569	0.0625686	0.0434903
CAP2	3.69667	3.39667	4.81333	3.75	4.28333	3.32667	0.579339	0.102632	1.09952	1.07037	1.32039	1.06251	-1.01443	-1.26104	1.44689	0.185327	0.14181	0.328025
CAPG	86.28	72.8533	83.6867	81.5933	78.71	93.38	6.45933	5.37161	1.84028	7.50755	5.5591	6.32643	1.05744	-1.08039	-1.11583	0.0724195	0.0545619	0.036855
CAPN1	32.5867	35.4967	32.91	30.6967	32.55	35.2	2.63318	8.03013	4.26032	0.361156	2.40851	0.843267	1.06157	1.09053	-1.06958	0.0500477	0.149859	0.0710642
CAPN10	1.94333	1.98667	1.91667	1.73333	1.65	1.63	0.517333	0.390683	0.0971253	0.196554	0.221133	0.13	1.12115	1.20404	1.17587	0.187299	0.165431	0.0641492
CAPN12	0.0433333	0.03	0	0.0266667	0.0233333	0	0.0450925	0.0519615	0	0.0305505	0.0208167	0	1.625	1.28571	#DIV/0!	1.45203	1.44625	#DIV/0!
CAPN14	0.03	0	0.146667	0.0233333	0.03	0.03	0.0519615	0	0.254034	0.0404145	0.0519615	0.0264575	1.28571	#DIV/0!	4.88889	1.81827	#DIV/0!	5.48615
CAPN2	84.56	90.0867	74.3267	89.34	94.4767	97.6	3.46566	2.33635	5.76752	2.69802	8.385	2.78286	-1.05653	-1.04873	-1.31312	0.0278198	0.0509034	0.0363479
CAPN5	6.44333	5.45	5.26667	5.33667	5.83333	6.43	0.900463	0.706612	1.43406	0.317857	0.996009	1.57515	1.20737	-1.07034	-1.22089	0.105896	0.115645	0.173206
CAPN7	2.22	3.46	3.19	3.08667	3.37667	3.27667	0.766877	0.520481	0.793788	0.517816	0.470354	1.14221	-1.39039	1.02468	-1.02717	0.159462	0.121288	0.240733
CAPNS1	109.907	157.213	152.6	129.913	149.947	150.063	2.33552	8.56237	5.96304	13.5573	4.6277	8.63999	-1.18203	1.04846	1.0169	0.0520177	0.0378936	0.0408534
CAPRIN1	21.3333	32.4333	31.58	27.6633	31.9267	28.62	2.72093	3.60148	2.88304	2.27364	2.33515	3.08307	-1.29672	1.01587	1.10342	0.0675568	0.0779864	0.0899566
CAPRIN2	2.81667	3.13	2.29	2.89667	3.87667	2.6	0.616468	0.400375	0.141067	0.285715	0.791349	0.610246	-1.0284	-1.23855	-1.13537	0.134773	0.112295	0.123395
CAPS	0.403333	0.356667	0.93	0.523333	0.366667	0.603333	0.226789	0.204042	0.321403	0.138684	0.37421	0.262742	-1.29752	-1.02804	1.54144	0.276592	0.657065	0.494768
CAPS2	0.15	0.206667	0.343333	0.136667	0.0433333	0.143333	0.132288	0.15885	0.0450925	0.085049	0.0057735	0.126623	1.09756	4.76923	2.39535	0.683974	2.14799	1.23515
CAPZA1	26.6533	32.67	19.5067	28.43	33.45	28.5367	3.57841	3.07556	0.609289	3.43527	7.0377	5.59222	-1.06666	-1.02388	-1.46292	0.0977673	0.129974	0.0783155
CAPZA2	3.37	3.53667	4.66333	3.72667	3.72333	3.14	0.77	0.551574	0.670994	0.269506	0.130128	0.695054	-1.10584	-1.05278	1.48514	0.125124	0.0876497	0.226374
CAPZB	41.3133	48.75	50.41	47.5067	54.0867	49.2433	7.74194	1.16052	5.85209	4.49917	7.53287	1.16796	-1.14991	-1.10947	1.02369	0.105421	0.0735271	0.0700298
CARD10	9.89333	9.92667	11.0667	7.87	7.98	5.96	3.44053	3.14287	0.980068	1.23527	1.37525	0.743438	1.25709	1.24394	1.85682	0.276918	0.258889	0.163999
CARD16	0.13	0	0	0.11	0.0766667	0.233333	0.225167	0	0	0.190526	0.132791	0.196554	1.18182	#DIV/0!	#DIV/0!	1.67134	#DIV/0!	#DIV/0!
CARD6	1.29333	1.24667	0.713333	1.00667	1.31667	1.35	0.0057735	0.0665833	0.271539	0.140119	0.232451	0.586174	1.28477	-1.05615	-1.89252	0.1033	0.100829	0.176159
CARD8	0.26	0.133333	0.11	0.103333	0.0733333	0.0666667	0.155242	0.0702377	0.190526	0.110604	0.085049	0.080829	2.51613	1.81818	1.65	1.78047	1.33713	2.01408
CARD9	1.5	2.31	2.78333	1.53667	1.36333	1.16	0.115326	0.193132	0.470779	0.111505	0.317228	0.288444	-1.02444	1.69438	2.39943	0.0595804	0.241872	0.416608
CARHSP1	19.51	14.8	12.5333	15.4867	15.2733	18.4867	3.39854	0.759013	2.05442	0.700309	1.03467	3.40186	1.25979	-1.03198	-1.475	0.130899	0.047535	0.096461
CARKD	6.61667	7.29	3.54	6.60333	6.36333	5.98	1.56513	1.4353	0.68942	1.28858	1.13707	0.890112	1.00202	1.14563	-1.68927	0.177401	0.175864	0.0837762
CARM1	19.4767	19.36	21.37	15.9067	17.7167	18.0267	2.95206	2.86182	2.17345	0.196299	2.72324	2.91757	1.22443	1.09276	1.18547	0.107503	0.134544	0.130829
CARS	6.41333	6.99	9.50333	6.84	6.01333	9.68667	1.32228	0.346987	0.919474	0.581292	0.338428	1.31081	-1.06653	1.16242	-1.01929	0.120721	0.0503635	0.0942257
CARS2	9.72667	9.97333	11.0533	9.26	9.98667	12.0733	0.165025	0.591805	1.00848	0.53507	1.04902	0.559494	1.0504	-1.00134	-1.09228	0.0365216	0.0695605	0.05409
CASC2	0.09	0.0933333	0.09	0.163333	0.0593633	0.0833333	0.0953939	0.128582	0.155885	0.102144	0.0565395	0.0152753	-1.81481	1.57224	1.08	0.391515	1.52031	1.08603
CASC3	13.8833	10.9933	7.50667	13.65	11.5167	11.7933	3.77346	0.968779	0.670025	0.357911	1.105	1.58067	1.01709	-1.0476	-1.57105	0.160346	0.0717972	0.0591782
CASC4	1.93667	2.81333	2.38333	2.22333	2.99333	3	0.500233	0.533042	0.523195	0.0896289	0.831705	0.202978	-1.14802	-1.06398	-1.25874	0.131472	0.18249	0.105363
CASC5	1.55333	2.08667	1.03	2.21333	2.49667	1.12	0.435239	0.301386	0.087178	0.378462	0.65615	0.175784	-1.42489	-1.19649	-1.08738	0.133003	0.144706	0.0946786
CASD1	0.33	0.4	0	0.22	0.51	0.4	0.072111	0.158745	0	0.052915	0.164621	0.06245	1.5	-1.275	#DIV/0!	0.281427	0.231645	#DIV/0!
CASK	2.18333	2.17	3.6	2.05333	2.11	1.58667	0.241937	0.298161	0.6755	0.378462	0.242487	0.223681	1.06331	1.02844	2.26891	0.132027	0.10636	0.307442
CASKIN2	3.00333	3.00333	5.22333	2.34333	2.33	2.44	1.14527	0.703017	0.615007	0.565184	0.275136	0.867583	1.28165	1.28898	2.14071	0.333874	0.195111	0.462927
CASP1	0.453333	0.58	0.133333	0.7	0.503333	0.823333	0.452143	0.355528	0.23094	0.13	0.168028	0.3177	-1.54412	1.15232	-6.175	0.379331	0.464364	0.165913
CASP10	0.326667	0.153333	0.313333	0.28	0.226667	0.263333	0.285365	0.0152753	0.0416333	0.0360555	0.122202	0.0929157	1.16667	-1.47826	1.18987	0.594772	0.214126	0.259012
CASP2	1.09	1.16	0.836667	1.28	1.46	1.08333	0.34	0.478435	0.184752	0.156205	0.34	0.28746	-1.17431	-1.25862	-1.29482	0.164678	0.21727	0.153927
CASP3	5.36333	6.47333	3.83667	7.21333	7.25667	7.44333	1.02666	0.92181	2.35394	0.581922	1.2779	1.43235	-1.34493	-1.12101	-1.94005	0.0891727	0.116639	0.191356
CASP4	2.82	2.37667	1.87667	3.01667	2.26	2.84667	0.651997	0.703017	0.147422	0.374477	0.175214	0.42336	-1.06974	1.05162	-1.51687	0.141632	0.185662	0.0640174
CASP6	6.17667	6.39	6.64667	6.98667	8.1	7.84667	0.808476	1.91439	1.23711	1.23654	1.10395	1.82092	-1.13114	-1.26761	-1.18054	0.112357	0.14991	0.145485
CASP7	4.34	4.51333	9.92333	4.31667	3.78667	4.14	0.395854	0.716543	1.15932	0.590282	0.300888	0.530283	1.00541	1.1919	2.39694	0.0954139	0.12217	0.239915
CASP8	3.51333	2.26667	1.47	2.65333	3.00667	3.73667	0.521664	0.681567	0.85773	0.289194	0.245017	0.011547	1.32412	-1.32647	-2.54195	0.14081	0.135598	0.132529
CASP8AP2	1.52333	1.34333	0.57	1.44	1.42	1.56	0.333217	0.26727	0.271846	0.266271	0.334515	0.408534	1.05787	-1.05707	-2.73684	0.174938	0.168415	0.114779
CASP9	2.34	1.6	2	1.70667	1.98	1.73667	0.864696	0.389744	0.112694	0.601027	0.301164	0.260832	1.37109	-1.2375	1.15163	0.404082	0.133982	0.106658
CAST	13.5833	14.45	16.1	14.2967	15.4333	18.1433	2.69452	2.65275	0.166433	0.924247	1.80716	1.89276	-1.05252	-1.06805	-1.12692	0.114447	0.117706	0.0537091
CASZ1	0.06	0.0466667	0.45	0.00253	0.0566667	0.03	0.06	0.0450925	0.244336	0.00438209	0.0152753	0.043589	23.7154	-1.21429	15	27.3842	0.476969	13.433
CAT	12.5233	11.67	11.11	11.0167	13.4967	15.33	3.48403	1.97714	0.901554	0.317857	1.37195	0.542863	1.13676	-1.15653	-1.37984	0.183567	0.0986321	0.037046
CATSPER1	2.69333	2.85	4.46333	1.99667	2.36	2.45667	0.849961	0.219317	1.56158	0.754078	0.961405	1.10201	1.34891	1.20763	1.81682	0.383294	0.289055	0.596731
CATSPER2	0.0433333	0	0	0.0233333	0.0266667	0.0833333	0.0450925	0	0	0.0208167	0.046188	0.0802081	1.85714	#DIV/0!	#DIV/0!	1.46967	#DIV/0!	#DIV/0!
CATSPER2P1	0.193333	0.22	0	0.21	0.15	0.256667	0.205994	0.137477	0	0.121244	0.052915	0.187705	-1.08621	1.46667	#DIV/0!	0.644135	0.607644	#DIV/0!
CATSPER3	0	0.173333	0	0.0333333	0.166667	0.0933333	0	0.155349	0	0.057735	0.20108	0.080829	#DIV/0!	1.04	#DIV/0!	#DIV/0!	0.902437	#DIV/0!
CATSPERG	0.01	0.0533333	0	0.0233333	0.00666667	0.0466667	0.0173205	0.061101	0	0.0404145	0.011547	0.064291	-2.33333	8	#DIV/0!	0.606092	9.59166	#DIV/0!
CAV1	123.24	114.37	53.9367	130.387	125.787	130.64	5.75445	12.6676	6.08645	0.783858	11.7984	5.99903	-1.05799	-1.09982	-2.4221	0.025691	0.0761912	0.0290403
CAV2	0.3	0.266667	0.326667	0.29	0.136667	0.16	0.0888819	0.151438	0.0404145	0.052915	0.0950438	0.0953939	1.03448	1.95122	2.04167	0.207818	1.01147	0.71776
CBFA2T2	1.64333	1.30667	1.49333	1.82667	1.76	1.70667	0.111505	0.629788	0.52634	0.245832	0.26	0.437759	-1.11156	-1.34694	-1.14286	0.0782832	0.216082	0.220215
CBFB	7.02667	6.66333	3.90333	7.77667	7.45	4.88333	1.01081	0.748487	1.74992	1.23144	1.33368	0.417652	-1.10674	-1.11806	-1.25107	0.111604	0.109134	0.210622
CBL	2.81333	2.41667	3.33333	3.04	3.05333	2.5	0.135031	0.202567	1.48244	0.405093	0.899685	0.440341	-1.08057	-1.26345	1.33333	0.0756757	0.13999	0.368228
CBLB	0.61	0.566667	1.99	0.573333	0.616667	0.556667	0.115326	0.15308	0.3245	0.0763763	0.145717	0.119304	1.06395	-1.08824	3.57485	0.142068	0.190412	0.555819
CBLL1	1.72333	2.41	4.36333	1.99333	2.20333	2.38	0.707696	0.76961	0.856524	0.895786	0.512087	0.166433	-1.15667	1.0938	1.83333	0.303861	0.24942	0.22057
CBLN3	0.0966667	0.15	0.17	0.0666667	0.146667	0.113333	0.167432	0.145258	0.294449	0.11547	0.145029	0.0986577	1.45	1.02273	1.5	2.05061	0.817237	1.67879
CBR1	59.78	38.0567	29.13	38.98	38.3667	35.2433	14.9564	5.47641	1.27589	2.03963	3.51002	2.8117	1.53361	-1.00815	-1.20986	0.226318	0.0976547	0.0434312
CBR3	9.87667	12.1867	3.4	11.7433	10.3267	8.52667	1.15786	1.90663	3.1503	3.14732	1.90316	0.436616	-1.189	1.18012	-2.50784	0.142045	0.164713	0.213636
CBR3-AS1	0.14	0.176667	0.15	0.0933333	0.19	0.07	0.131149	0.106927	0.259808	0.080829	0.07	0.104403	1.5	-1.07547	2.14286	1.10484	0.380379	2.82784
CBR4	1.72333	1.26	1.17	1.27667	1.40333	1.27333	0.160728	0.288271	0.687241	0.0321455	0.384231	0.414287	1.34987	-1.11376	-1.08832	0.0752885	0.18496	0.356215
CBS	0.206667	0.03785	0.14	0.15	0.0633333	0.14	0.130128	0.0625089	0.242487	0.0754983	0.0305505	0.07	1.37778	-1.67327	1	0.64122	0.593645	1.04083
CBWD1	2.11667	2.00333	1.83667	2.40667	2.01	1.72333	0.211975	0.335012	0.356417	0.361432	0.158745	0.310215	-1.13701	-1.00333	1.06576	0.0916583	0.106421	0.162869
CBWD2	4.30667	2.89	3.68	3.48	3.69333	3.82333	1.03423	0.867122	0.885381	0.32078	1.50978	0.858448	1.23755	-1.27797	-1.03895	0.18379	0.229084	0.182875
CBWD3	0.983333	0.886667	0	0.92	0.946667	0.55	0.865583	0.880076	0	0.137477	0.833447	0.638357	1.06884	-1.06767	#DIV/0!	0.550972	0.717456	#DIV/0!
CBWD5	2.04667	2.11333	1.40333	2.64333	2.10667	1.87667	1.14675	0.44456	1.30124	0.372201	0.542801	0.524436	-1.29153	1.00316	-1.33729	0.258258	0.192649	0.418108
CBWD6	1.7	1.82	3	1.64	2.07333	2.23667	0.401497	1.22282	0.28688	0.0458258	0.815925	0.431316	1.03659	-1.13919	1.34128	0.14233	0.394623	0.166685
CBX1	11.88	15.8433	10.9833	14.31	18.3133	13.35	4.90817	2.65316	2.27069	2.26974	2.43652	1.72078	-1.20455	-1.1559	-1.21548	0.212116	0.106829	0.115724
CBX2	1.53333	1.08333	0.406667	1.17667	0.68	0.533333	0.536781	0.0503322	0.0602771	0.240069	0.196723	0.146401	1.30312	1.59314	-1.31148	0.304846	0.269506	0.137336
CBX3	10.07	13.8767	9.50333	13.7633	15.17	12.4267	2.18467	3.00304	1.80583	0.350761	2.60179	3.38255	-1.36677	-1.0932	-1.30761	0.0922738	0.145832	0.146573
CBX4	10.6967	7.74333	6.59333	9.00667	6.86667	8.67333	0.815434	2.60154	0.743326	1.83118	3.14937	2.76178	1.18764	1.12767	-1.31547	0.148887	0.370152	0.148254
CBX5	3.84333	4.40667	1.74333	4.74333	5.39667	4.03	0.66463	0.568888	0.581062	0.803389	1.03254	0.335112	-1.23417	-1.22466	-2.31166	0.113236	0.108812	0.0857963
CBX6	7.20333	8.13	8.55667	7.25333	7.47667	7.50333	2.33684	1.97051	0.584323	0.261024	0.291433	0.654319	-1.00694	1.08738	1.14038	0.187149	0.154118	0.0729245
CBX7	0.463333	0.496667	0.52	0.423333	0.373333	0.496667	0.100167	0.20108	0.348712	0.205508	0.219393	0.0568624	1.09449	1.33036	1.04698	0.335801	0.54812	0.411225
CBX8	4.53667	1.38	0.576667	2.02333	1.54667	1.12667	1.97758	0.359305	0.212211	0.297377	0.352326	0.272274	2.24217	-1.12077	-1.95376	0.595507	0.178211	0.130098
CBY1	2.58333	2.74667	3.15333	2.39667	3.06	2.60333	0.733303	0.765005	0.626924	0.735278	0.387427	0.510131	1.07789	-1.11408	1.21127	0.260109	0.158552	0.195216
CC2D1A	9.34333	8.07	9.33	6.22	5.51	8.09667	1.51757	1.07503	1.7052	0.321403	0.451331	0.896902	1.50214	1.46461	1.15233	0.14782	0.132236	0.142184
CC2D1B	10.0167	8.33333	9.28	8.12333	8.01333	9.27667	2.45382	0.689227	1.09986	0.532009	1.32463	0.537246	1.23307	1.03993	1.00036	0.180525	0.110978	0.0761871
CC2D2A	3.64333	3.56333	2.98333	3.5	3.79667	3.50667	0.336204	0.64392	0.347755	0.21166	0.336502	0.311341	1.04095	-1.06548	-1.17542	0.0663074	0.109063	0.0719726
CCAR1	7.99667	8.76667	6.79667	7.89	8.27667	5.89	0.064291	1.26271	0.493288	0.357911	0.378726	0.660076	1.01352	1.0592	1.15393	0.0269578	0.09242	0.0889518
CCBE1	0.633333	0.59	1.14333	0.646667	0.636667	0.623333	0.321921	0.346554	0.606987	0.125033	0.253837	0.143643	-1.02105	-1.0791	1.83422	0.307506	0.379825	0.61289
CCBL1	2.26667	1.87667	2.74667	2.56	2.26	2.99667	0.105987	0.414287	0.90644	0.401123	0.770195	0.520513	-1.12941	-1.20426	-1.09102	0.0835892	0.194668	0.197351
CCBL2	0.456667	1.33667	0.566667	0.61	1.01333	1.26667	0.170098	0.457202	0.575181	0.180831	0.582866	0.459819	-1.33577	1.31908	-2.23529	0.205758	0.509654	0.278431
CCDC101	5.36333	3.38333	2.18667	4.31333	3.19333	2.43667	0.70316	0.427239	0.941134	0.62788	0.722795	0.666133	1.24343	1.0595	-1.11433	0.140638	0.158546	0.264176
CCDC102A	0.97	2.42	2.65333	1.49667	1.23	1.71667	0.600999	1.3248	0.376873	0.438786	0.44911	0.613297	-1.54296	1.96748	1.54563	0.256484	0.747478	0.343081
CCDC102B	0.993333	0.596667	0.506667	0.646667	0.58	1.04667	0.518588	0.374477	0.877572	0.225462	0.117898	0.300888	1.53608	1.02874	-2.06579	0.556756	0.391831	0.490699
CCDC103	0.303333	0.44	0	0.35	0.19	0.573333	0.525389	0.762102	0	0.31225	0.32909	0.993042	-1.15385	2.31579	#DIV/0!	0.974877	3.27502	#DIV/0!
CCDC104	3.52333	4.01333	6.80667	3.98	3.37	3.78333	0.844176	1.83587	0.414769	0.995942	0.78256	1.2454	-1.12961	1.1909	1.79912	0.17707	0.352728	0.347737
CCDC106	4.34	4.28667	6.13333	3.15333	3.61667	5.11333	0.480416	1.71165	1.15396	0.40501	1.25874	0.336502	1.37632	1.18525	1.19948	0.134734	0.362468	0.138035
CCDC107	12.6933	9.68333	6.59667	8.21667	8.41333	8.91333	6.82169	0.596518	1.61646	2.00086	2.86722	4.02865	1.54483	1.15095	-1.35119	0.526241	0.230128	0.219684
CCDC109B	2.07	3.52667	3.31667	3.04333	3.20667	3.23	0.968917	0.621316	0.872143	0.905226	0.796513	0.7	-1.47021	1.09979	1.02683	0.217787	0.193365	0.202013
CCDC110	0.13	0.146667	0.176667	0.0833333	0.22	0.0833333	0.141067	0.109697	0.305996	0.0763763	0.22	0.111505	1.56	-1.5	2.12	1.2793	0.480648	2.67893
CCDC111	1.25667	2.03	3.74333	1.86333	1.95	2.06667	0.683691	0.792275	1.92256	0.415251	0.393446	0.985918	-1.48276	1.04103	1.81129	0.228924	0.264067	0.733042
CCDC112	0.843333	1.03	0.493333	0.7	0.626667	0.87	0.225906	0.156205	0.0568624	0.364966	0.342101	0.306431	1.20476	1.64362	-1.76351	0.40772	0.537652	0.121329
CCDC113	0.856667	0.66	0.783333	0.823333	0.916667	0.586667	0.649333	0.117898	0.484183	0.434665	0.266896	0.231589	1.04049	-1.38889	1.33523	0.554896	0.141996	0.565379
CCDC115	3.36333	3.51333	4.88667	4.01333	3.84333	4.77	1.09697	0.545008	1.42381	0.918822	0.161967	0.19975	-1.19326	-1.09393	1.02446	0.192805	0.0848391	0.174106
CCDC116	0.09	0.06	0.44	0.13	0.05	0.08	0.0781025	0.0793725	0.381576	0.0818535	0.0866025	0.138564	-1.44444	1.2	5.5	0.428548	1.50997	6.15088
CCDC117	1.97333	1.79333	6.60667	1.74	1.57667	1.21333	1.09601	0.436845	0.581578	0.24	0.251661	0.510327	1.1341	1.13742	5.44505	0.374713	0.191248	1.35089
CCDC12	9.98	8.42333	6.87667	6.88	6.36333	7.91333	1.56959	1.62112	1.74061	2.35211	0.59079	0.854069	1.45058	1.32373	-1.15075	0.315162	0.163306	0.138056
CCDC122	0.103333	0.156667	0.153333	0.0633333	0.0259433	0.0766667	0.110604	0.0702377	0.265581	0.0602771	0.0383545	0.0404145	1.63158	6.0388	2	1.34922	5.38623	2.09058
CCDC124	36.4633	43.8967	52.1	27.2433	28.8233	35.4267	5.29062	10.1067	4.57973	5.27102	9.93185	2.63299	1.33843	1.52296	1.47064	0.18688	0.36439	0.0977385
CCDC125	0.0466667	0.0233333	0	0.0233333	0.0108333	0.00666667	0.080829	0.0404145	0	0.0404145	0.0166458	0.011547	2	2.15385	#DIV/0!	2.82843	2.87922	#DIV/0!
CCDC126	0.236667	0.333333	0.576667	0.236667	0.46	0.316667	0.135031	0.136504	0.20108	0.080829	0.02	0.126623	1	-1.38	1.82105	0.383916	0.17229	0.557806
CCDC127	12.2567	5.17	5.51333	9.72667	8.45	5.65333	2.85976	1.02781	1.28415	0.966247	1.00255	2.32087	1.26011	-1.63443	-1.02539	0.184493	0.0817811	0.265762
CCDC13	0.0133333	0.01	0	0	0.0551533	0.0233333	0.023094	0.0173205	0	0	0.0738381	0.0208167	#DIV/0!	-5.51533	#DIV/0!	#DIV/0!	0.229161	#DIV/0!
CCDC130	9.65333	7.33333	18.02	5.69333	6.04333	6.33333	2.57244	2.05695	2.89917	0.263881	0.842931	0.0404145	1.69555	1.21346	2.84526	0.264782	0.219466	0.264498
CCDC132	1.02333	1.18	0.896667	1.43333	1.45333	1.42333	0.12741	0.072111	0.302379	0.38553	0.188768	0.220303	-1.40065	-1.23164	-1.58736	0.122173	0.0672887	0.134957
CCDC134	3.34333	3.40333	1.82667	2.52667	1.25667	1.64	1.05083	1.75506	0.161967	0.680098	0.202567	0.348712	1.32322	2.70822	1.11382	0.316135	0.8448	0.148147
CCDC136	5.32	6.28	7.37	5.01333	5.89	8.94333	0.941223	0.860291	2.57758	0.534821	0.507445	0.717101	1.06117	1.06621	-1.21348	0.126574	0.0996181	0.170716
[truncated: 11,908 more rows]
