# Supplementary material for: Venezuelan Equine Encephalitis Virus Induces Apoptosis through the Unfolded Protein Response Activation of EGR1
Source: J Virol. 2016 Mar 11;90(7):3558–72. doi: 10.1128/JVI.02827-15 (PMC4794670; doi:10.1128/JVI.02827-15)
Supplement: Supplemental material [file JVI.02827-15_zjv999091481sd2.xlsx]

## Sheet: CLUSTERS
DATASET S2: CLUSTERS. This table includes the assigned cluster for each gene based on k-means clustering (20 groups) indicated in the manuscript.
Feature ID	Cluster
AHNAK	1
AKR1B1	1
ATP5B	1
CAV1	1
CTSD	1
HMGA1	1
LDHA	1
MT2A	1
PRDX1	1
RP11-887P2.3	1
RPL10A	1
RPL11	1
RPL36A_2	1
RPL41	1
RPL7	1
RPN2	1
RPS18	1
RPS4X	1
S100A11	1
S100A16	1
SENP3-EIF4A1	1
SLC25A5	1
CYR61	2
FOSL1	2
HSP90AA1	2
HSP90AB1	2
JUN	2
MYC	2
NR1D1	2
OASL	2
PPP1R15A	2
SERPINE1	2
SERPINH1	2
UBB	2
HSPA1B	3
UBC	3
61E3.4_1	4
61E3.4_2	4
A-575C2.4_1	4
A1BG-AS1	4
A4GALT	4
AAAS	4
AACS	4
AADAT	4
AAED1	4
AAGAB	4
AAK1	4
AAMDC	4
AAMP	4
AARD	4
AARS2	4
AARSD1	4
AASDH	4
AASDHPPT	4
AASS	4
AATF	4
AATK	4
ABCA1	4
ABCA13	4
ABCA17P	4
ABCA2	4
ABCA3	4
ABCA5	4
ABCA7	4
ABCA8	4
ABCB10	4
ABCB4	4
ABCB6	4
ABCB7	4
ABCB8	4
ABCB9	4
ABCC1	4
ABCC10	4
ABCC2	4
ABCC3	4
ABCC4	4
ABCC5	4
ABCC6	4
ABCC9	4
ABCD1	4
ABCD2	4
ABCD3	4
ABCD4	4
ABCE1	4
ABCF1	4
ABCF3	4
ABCG2	4
ABHD10	4
ABHD11	4
ABHD11-AS1	4
ABHD12	4
ABHD13	4
ABHD14A	4
ABHD14B	4
ABHD15	4
ABHD16A	4
ABHD16B	4
ABHD2	4
ABHD3	4
ABHD4	4
ABHD5	4
ABHD6	4
ABHD8	4
ABI1	4
ABI2	4
ABI3BP	4
ABLIM1	4
ABLIM3	4
ABR	4
ABRACL	4
ABT1	4
ABTB1	4
AC002055.4	4
AC002116.7	4
AC002398.9	4
AC002456.2	4
AC002467.7	4
AC002480.3	4
AC002985.3	4
AC003092.1	4
AC003665.1	4
AC004041.2	4
AC004076.7	4
AC004076.9	4
AC004158.2	4
AC004166.7	4
AC004381.6	4
AC004383.4	4
AC004840.9	4
AC004893.11	4
AC004967.7	4
AC004980.7	4
AC005003.1	4
AC005037.3	4
AC005062.2	4
AC005076.5	4
AC005154.6	4
AC005224.2	4
AC005256.1	4
AC005304.1	4
AC005329.7	4
AC005562.1	4
AC005592.2	4
AC005614.5	4
AC005618.1	4
AC005624.2	4
AC005682.5	4
AC005775.2	4
AC005932.1	4
AC006465.3	4
AC006486.9	4
AC006538.4	4
AC006547.13	4
AC006547.14	4
AC007040.7	4
AC007246.3	4
AC007255.7	4
AC007276.5	4
AC007383.3	4
AC007383.4	4
AC007390.5	4
AC007405.6	4
AC007620.3	4
AC007743.1	4
AC007773.2	4
AC007879.5	4
AC007879.7	4
AC007952.5	4
AC008063.3	4
AC008103.5	4
AC008280.5	4
AC009005.2	4
AC009113.1	4
AC009120.6	4
AC009237.8	4
AC009403.2	4
AC009404.2	4
AC009784.3	4
AC009948.5	4
AC009961.3	4
AC010091.1	4
AC010170.1	4
AC010642.1	4
AC010746.4	4
AC010894.3	4
AC011530.4	4
AC011747.7	4
AC011933.1	4
AC012146.7	4
AC012307.3	4
AC015842.1	4
AC016586.1	4
AC016629.8	4
AC016683.6	4
AC016722.2	4
AC016747.3	4
AC016831.7	4
AC016995.3	4
AC017048.3	4
AC017048.4	4
AC017074.2	4
AC018464.3	4
AC018642.1	4
AC018737.1	4
AC018766.5	4
AC018866.1	4
AC020571.3	4
AC020910.2	4
AC021188.4	4
AC021218.2	4
AC022182.1	4
AC023347.1	4
AC024560.3	4
AC024592.12	4
AC025171.1	4
AC025335.1	4
AC027307.3	4
AC027612.4	4
AC027612.6	4
AC034193.5	4
AC034220.3	4
AC046143.3	4
AC046143.7	4
AC058791.2	4
AC062017.1	4
AC062029.1	4
AC068196.1	4
AC068282.3	4
AC068491.1	4
AC068533.7	4
AC069368.3	4
AC069513.3	4
AC073043.1	4
AC073043.2	4
AC073046.25	4
AC073072.5	4
AC073254.1	4
AC073283.4	4
AC073346.2	4
AC074117.10	4
AC074183.4	4
AC079250.1	4
AC079807.2	4
AC079922.3	4
AC083899.3	4
AC084018.1	4
AC084219.4	4
AC091729.9	4
AC092159.2	4
AC092171.1	4
AC092484.1	4
AC092614.2	4
AC092675.3	4
AC093323.3	4
AC093415.2	4
AC093627.9	4
AC093642.5	4
AC093673.5	4
AC093726.6	4
AC093818.1	4
AC093838.4	4
AC096559.1	4
AC097359.1	4
AC097662.2	4
AC098820.3	4
AC099552.4	4
AC099850.1	4
AC103965.1	4
AC104135.3	4
AC104389.28	4
AC104654.2	4
AC105344.2	4
AC108142.1	4
AC108463.1	4
AC108488.3	4
AC108488.4	4
AC109586.1	4
AC113189.5	4
AC114772.1	4
AC125232.1	4
AC130352.1	4
AC132192.1	4
AC133528.2	4
AC135048.13	4
AC137932.6	4
AC137934.1	4
AC138783.12	4
AC139100.2	4
AC141586.5	4
AC144521.1	4
AC147651.3	4
AC156455.1	4
AC159540.1	4
AC159540.2	4
AC187652.1	4
ACAA1	4
ACAA2	4
ACACA	4
ACACB	4
ACAD10	4
ACAD11	4
ACAD8	4
ACAD9	4
ACADM	4
ACADS	4
ACADSB	4
ACADVL	4
ACAP1	4
ACAP2	4
ACAP3	4
ACAT1	4
ACAT2	4
ACBD3	4
ACBD4	4
ACBD5	4
ACBD6	4
ACCS	4
ACD	4
ACER2	4
ACER3	4
ACIN1	4
ACO2	4
ACOT11	4
ACOT13	4
ACOT7	4
ACOT8	4
ACOT9	4
ACOX1	4
ACOX2	4
ACOX3	4
ACP1	4
ACP2	4
ACP5	4
ACP6	4
ACPL2	4
ACPP	4
ACRC	4
ACRV1	4
ACSF2	4
ACSF3	4
ACSL1	4
ACSL3	4
ACSL4	4
ACSL5	4
ACSM3	4
ACSM5	4
ACSS1	4
ACSS2	4
ACSS3	4
ACTA1	4
ACTA2	4
ACTL6A	4
ACTL8	4
ACTN1	4
ACTR10	4
ACTR1B	4
ACTR3	4
ACTR3B	4
ACTR5	4
ACTR6	4
ACTR8	4
ACTRT3	4
ACVR1	4
ACVR1B	4
ACVR2A	4
ACVR2B	4
ACVRL1	4
ACY1	4
ACYP1	4
ACYP2	4
AD000090.2	4
ADA	4
ADAL	4
ADAM10	4
ADAM11	4
ADAM15	4
ADAM17	4
ADAM19	4
ADAM22	4
ADAM23	4
ADAM28	4
ADAM32	4
ADAM8	4
ADAMTS12	4
ADAMTS13	4
ADAMTS14	4
ADAMTS16	4
ADAMTS18	4
ADAMTS2	4
ADAMTS3	4
ADAMTS5	4
ADAMTS6	4
ADAMTS7	4
ADAMTS8	4
ADAMTS9	4
ADAP1	4
ADARB1	4
ADAT1	4
ADAT2	4
ADC	4
ADCK1	4
ADCK2	4
ADCK3	4
ADCK4	4
ADCK5	4
ADCY10	4
ADCY10P1	4
ADCY3	4
ADCY6	4
ADCY7	4
ADCY8	4
ADCY9	4
ADCYAP1R1	4
ADD1	4
ADD3	4
ADH5	4
ADI1	4
ADIPOR1	4
ADIPOR2	4
ADM	4
ADNP	4
ADNP2	4
ADO	4
ADORA1	4
ADPGK	4
ADPRH	4
ADPRHL1	4
ADPRHL2	4
ADPRM	4
ADRA1B	4
ADRBK2	4
ADSS	4
ADSSL1	4
ADTRP	4
AEBP1	4
AEBP2	4
AES	4
AF011889.4	4
AF121898.3	4
AF127936.7	4
AF196970.3	4
AF196972.9	4
AF238380.5	4
AFAP1	4
AFF1	4
AFF3	4
AFF4	4
AFG3L1P	4
AFG3L2	4
AFMID	4
AFP	4
AFTPH	4
AGA	4
AGAP1	4
AGAP11	4
AGAP2	4
AGAP3	4
AGAP4	4
AGAP6	4
AGAP8	4
AGAP9	4
AGBL2	4
AGBL3	4
AGBL5	4
AGER	4
AGFG1	4
AGFG2	4
AGGF1	4
AGK	4
AGL	4
AGPAT1	4
AGPAT3	4
AGPAT4	4
AGPAT5	4
AGPAT9	4
AGPHD1	4
AGPS	4
AGTPBP1	4
AGTR1	4
AGTRAP	4
AGXT2L2	4
AHCTF1	4
AHCYL2	4
AHDC1	4
AHI1	4
AHRR	4
AHSA2	4
AIF1L	4
AIFM2	4
AIG1	4
AIM1	4
AIM2	4
AIMP1	4
AJ003147.9	4
AJUBA	4
AK1	4
AK2	4
AK3	4
AK4	4
AK5	4
AKAP10	4
AKAP11	4
AKAP12	4
AKAP13	4
AKAP17A	4
AKAP2	4
AKAP6	4
AKAP7	4
AKAP8	4
AKAP9	4
AKD1	4
AKIP1	4
AKIRIN1	4
AKNA	4
AKNAD1	4
AKR1A1	4
AKR1B10	4
AKR1B15	4
AKR7A2	4
AKR7A3	4
AKR7L	4
AKT1	4
AKT1S1	4
AKT2	4
AKT3	4
AKTIP	4
AL033532.1	4
AL133493.2	4
AL139819.1	4
AL163953.3	4
AL358933.1	4
AL360004.1	4
AL450307.1	4
AL583842.3	4
AL589743.1	4
AL591479.1	4
AL591845.1	4
AL592284.1	4
ALAD	4
ALAS1	4
ALCAM	4
ALDH16A1	4
ALDH18A1	4
ALDH1A2	4
ALDH1A3	4
ALDH1L1	4
ALDH1L2	4
ALDH2	4
ALDH3B1	4
ALDH4A1	4
ALDH6A1	4
ALDH7A1	4
ALDOC	4
ALG1	4
ALG10	4
ALG10B	4
ALG11	4
ALG12	4
ALG13	4
ALG14	4
ALG1L6P	4
ALG5	4
ALG6	4
ALG8	4
ALG9_1	4
ALKBH1	4
ALKBH2	4
ALKBH3	4
ALKBH4	4
ALKBH5	4
ALKBH6	4
ALKBH7	4
ALKBH8	4
ALMS1	4
ALOXE3	4
ALPK1	4
ALPK2	4
ALPK3	4
ALS2	4
ALS2CL	4
ALS2CR12	4
ALS2CR8	4
ALX1	4
ALYREF	4
AMACR	4
AMBP	4
AMBRA1	4
AMDHD1	4
AMDHD2	4
AMFR	4
AMH	4
AMMECR1	4
AMMECR1L	4
AMN	4
AMN1	4
AMOTL1	4
AMPD2	4
AMPD3	4
AMPH	4
AMT	4
AMY2B	4
AMZ1	4
AMZ2	4
AMZ2P1	4
ANAPC1	4
ANAPC10	4
ANAPC15	4
ANAPC16	4
ANAPC2	4
ANAPC4	4
ANAPC5	4
ANAPC7	4
ANGEL1	4
ANGEL2	4
ANGPT1	4
ANGPTL4	4
ANGPTL6	4
ANK1	4
ANK2	4
ANK3	4
ANKAR	4
ANKDD1A	4
ANKFN1	4
ANKFY1	4
ANKH	4
ANKHD1	4
ANKIB1	4
ANKLE1	4
ANKLE2	4
ANKMY1	4
ANKMY2	4
ANKRA2	4
ANKRD1	4
ANKRD10	4
ANKRD12	4
ANKRD13A	4
ANKRD13B	4
ANKRD13C	4
ANKRD13D	4
ANKRD16	4
ANKRD17	4
ANKRD18B	4
ANKRD20A3	4
ANKRD20A4	4
ANKRD20A5P	4
ANKRD22	4
ANKRD23	4
ANKRD24	4
ANKRD26	4
ANKRD27	4
ANKRD28	4
ANKRD29	4
ANKRD30BL	4
ANKRD31	4
ANKRD32	4
ANKRD33B	4
ANKRD34A	4
ANKRD35	4
ANKRD36	4
ANKRD36B	4
ANKRD36BP1	4
ANKRD36C	4
ANKRD37	4
ANKRD39	4
ANKRD40	4
ANKRD42	4
ANKRD44	4
ANKRD46	4
ANKRD49	4
ANKRD5	4
ANKRD50	4
ANKRD52	4
ANKRD54	4
ANKRD55	4
ANKRD9	4
ANKS1A	4
ANKS1B	4
ANKS3	4
ANKS6	4
ANKZF1	4
ANLN	4
ANO10	4
ANO5	4
ANO6	4
ANO7	4
ANO8	4
ANP32A	4
ANP32B	4
ANP32E	4
ANTXR1	4
ANTXR2	4
ANXA10	4
ANXA11	4
ANXA4	4
ANXA6	4
ANXA7	4
ANXA9	4
AOC2	4
AOC3	4
AOX1	4
AP000304.12	4
AP000318.2	4
AP000330.8	4
AP000350.10	4
AP000350.4	4
AP000487.5	4
AP000525.8	4
AP000688.14	4
AP000695.6	4
AP000721.4	4
AP000769.1	4
AP000783.1	4
AP001007.1	4
AP001053.11	4
AP001055.7	4
AP001258.4	4
AP001347.6	4
AP001432.14	4
AP001816.1	4
AP003068.23	4
AP003733.1	4
AP006222.2	4
AP006621.5	4
AP006621.8	4
AP1AR	4
AP1B1	4
AP1G1	4
AP1G2	4
AP1M2	4
AP1S2	4
AP1S3	4
AP2A1	4
AP2A2	4
AP3B1	4
AP3M2	4
AP3S1	4
AP3S2	4
AP4B1	4
AP4E1	4
AP4M1	4
AP4S1	4
AP5B1	4
AP5M1	4
AP5S1	4
AP5Z1	4
APAF1	4
APBA2	4
APBA3	4
APBB1	4
APBB1IP	4
APBB2	4
APBB3	4
APC	4
APC2	4
APCDD1L	4
APCDD1L-AS1	4
APEH	4
APH1A	4
APH1B	4
APIP	4
APITD1	4
APITD1-CORT	4
APLF	4
APLN	4
APLP1	4
APOA1BP	4
APOBEC3B	4
APOBEC3C	4
APOBEC3D	4
APOBEC3F	4
APOC1	4
APOE	4
APOH	4
APOL1	4
APOL2	4
APOL3	4
APOL6	4
APOM	4
APOOL	4
APOPT1	4
APPBP2	4
APPL1	4
APPL2	4
APTX	4
AQP1_2	4
AQP3	4
AQP6	4
AQR	4
AR	4
ARAF	4
ARAP1	4
ARAP3	4
ARCN1	4
ARFGAP1	4
ARFGAP2	4
ARFGAP3	4
ARFGEF1	4
ARFGEF2	4
ARFIP1	4
ARFIP2	4
ARFRP1	4
ARG2	4
ARHGAP1	4
ARHGAP10	4
ARHGAP11B	4
ARHGAP12	4
ARHGAP18	4
ARHGAP19	4
ARHGAP20	4
ARHGAP21	4
ARHGAP22	4
ARHGAP23	4
ARHGAP24	4
ARHGAP26	4
ARHGAP27	4
ARHGAP28	4
ARHGAP29	4
ARHGAP31	4
ARHGAP32	4
ARHGAP33	4
ARHGAP35	4
ARHGAP39	4
ARHGAP4	4
ARHGAP42	4
ARHGAP5	4
ARHGAP6	4
ARHGAP9	4
ARHGDIB	4
ARHGEF1	4
ARHGEF10	4
ARHGEF10L	4
ARHGEF11	4
ARHGEF12	4
ARHGEF17	4
ARHGEF18	4
ARHGEF25	4
ARHGEF26	4
ARHGEF28	4
ARHGEF3	4
ARHGEF33	4
ARHGEF37	4
ARHGEF39	4
ARHGEF40	4
ARHGEF6	4
ARHGEF7	4
ARHGEF9	4
ARID1A	4
ARID1B	4
ARID2	4
ARID3A	4
ARID3B	4
ARID4A	4
ARID4B	4
ARID5A	4
ARIH1	4
ARIH2	4
ARIH2OS	4
ARL1	4
ARL13A	4
ARL13B	4
ARL14	4
ARL14EP	4
ARL15	4
ARL16	4
ARL17A	4
ARL17B	4
ARL4A	4
ARL5A	4
ARL5B	4
ARL6	4
ARL6IP4	4
ARL6IP6	4
ARL8A	4
ARL8B	4
ARMC1	4
ARMC10	4
ARMC12	4
ARMC2	4
ARMC5	4
ARMC6	4
ARMC7	4
ARMC8	4
ARMC9	4
ARMCX1	4
ARMCX3	4
ARMCX4	4
ARMCX5	4
ARMCX6	4
ARNT	4
ARNT2	4
ARNTL	4
ARNTL2	4
ARPC1A	4
ARPC1B	4
ARPC2	4
ARPC4	4
ARPC4-TTLL3	4
ARPP19	4
ARRB1	4
ARRB2	4
ARRDC1	4
ARRDC2	4
ARRDC4	4
ARSA	4
ARSB	4
ARSD	4
ARSE	4
ARSG	4
ARSJ	4
ARSK	4
ARTN	4
ARV1	4
ARVCF	4
AS3MT	4
ASAH1	4
ASAH2	4
ASAH2B	4
ASAP1	4
ASAP2	4
ASAP3	4
ASB1	4
ASB13	4
ASB2	4
ASB3	4
ASB6	4
ASB7	4
ASB8	4
ASB9	4
ASCC1	4
ASCC2	4
ASCC3	4
ASF1A	4
ASGR1	4
ASH1L	4
ASH1L-AS1	4
ASH2L	4
ASIC1	4
ASIC3	4
ASL	4
ASMTL	4
ASMTL-AS1	4
ASNA1	4
ASPHD1	4
ASPSCR1	4
ASS1	4
ASTE1	4
ASTN2	4
ASUN	4
ASXL1	4
ASXL2	4
ATAD1	4
ATAD2	4
ATAD2B	4
ATAD3A	4
ATAD3B	4
ATAD3C	4
ATAD5	4
ATAT1	4
ATE1	4
ATF1	4
ATF2	4
ATF6	4
ATF6B	4
ATF7	4
ATF7IP	4
ATG10	4
ATG12	4
ATG13	4
ATG14	4
ATG16L1	4
ATG16L2	4
ATG2A	4
ATG2B	4
ATG3	4
ATG4A	4
ATG4B	4
ATG4C	4
ATG4D	4
ATG5	4
ATG7	4
ATG9A	4
ATHL1	4
ATIC	4
ATL1	4
ATL2	4
ATL3	4
ATM	4
ATMIN	4
ATN1	4
ATOH8	4
ATOX1	4
ATP10D	4
ATP11B	4
ATP11C	4
ATP13A1	4
ATP13A2	4
ATP13A3	4
ATP1A2	4
ATP1A3	4
ATP2A1	4
ATP2B1	4
ATP2B2	4
ATP2B4	4
ATP2C1	4
ATP2C2	4
ATP5C1	4
ATP5EP2	4
ATP5G3	4
ATP5H	4
ATP5J	4
ATP5L	4
ATP5S_1	4
ATP5SL	4
ATP6AP1L	4
ATP6V0A1	4
ATP6V0A2	4
ATP6V0A4	4
ATP6V0B	4
ATP6V0D1	4
ATP6V0D2	4
ATP6V0E2	4
ATP6V0E2-AS1	4
ATP6V1A	4
ATP6V1B1	4
ATP6V1B2	4
ATP6V1C2	4
ATP6V1E1	4
ATP6V1E2	4
ATP6V1G2	4
ATP6V1H	4
ATP7A	4
ATP7B	4
ATP8A1	4
ATP8A2	4
ATP8B2	4
ATP8B3	4
ATP8B4	4
ATP9A	4
ATP9B	4
ATPAF1	4
ATPAF2	4
ATPBD4	4
ATPIF1	4
ATR	4
ATRAID	4
ATRIP	4
ATRN	4
ATRX	4
ATXN10	4
ATXN1_1	4
ATXN1L	4
ATXN2	4
ATXN2L	4
ATXN3	4
ATXN7	4
ATXN7L1	4
ATXN7L2	4
ATXN7L3	4
AUH	4
AUNIP	4
AUP1	4
AURKC	4
AVEN	4
AVIL	4
AVL9	4
AVPI1	4
AXIN1	4
AXIN2	4
AZI1	4
AZI2	4
AZIN1	4
B3GALNT1	4
B3GALNT2	4
B3GALT4	4
B3GALT6	4
B3GALTL	4
B3GAT3	4
B3GNT2	4
B3GNT4	4
B3GNT5	4
B3GNT8	4
B3GNT9	4
B3GNTL1	4
B4GALNT1	4
B4GALT2	4
B4GALT3	4
B4GALT4	4
B4GALT6	4
B4GALT7	4
B9D1	4
B9D2	4
BAALC	4
BABAM1	4
BACE1_1	4
BACE2	4
BACH1	4
BAD	4
BAG1	4
BAG2	4
BAG4	4
BAG5	4
BAGE2	4
BAHCC1	4
BAHD1	4
BAI2	4
BAIAP2	4
BAIAP2-AS1	4
BAIAP2L1	4
BAIAP3	4
BAK1	4
BANP	4
BAP1	4
BARD1	4
BATF2	4
BATF3	4
BAZ1A	4
BAZ2A	4
BAZ2B	4
BBIP1	4
BBS10	4
BBS12	4
BBS1_1	4
BBS2	4
BBS4	4
BBS5_1	4
BBS7	4
BBS9	4
BBX	4
BCAN	4
BCAP29	4
BCAS1	4
BCAS3	4
BCAS4	4
BCAT1	4
BCAT2	4
BCDIN3D	4
BCHE	4
BCKDHB	4
BCKDK	4
BCL10	4
BCL11B	4
BCL2	4
BCL2L11	4
BCL2L12	4
BCL2L13	4
BCL2L14	4
BCL2L2	4
BCL2L2-PABPN1	4
BCL7A	4
BCL7B	4
BCL7C	4
BCL9	4
BCL9L	4
BCLAF1	4
BCOR	4
BCORL1	4
BCR	4
BCRP2	4
BCS1L	4
BDH2	4
BDKRB1	4
BDKRB2	4
BDNF	4
BDNF-AS	4
BDP1	4
BECN1	4
BEGAIN	4
BEND3	4
BEND6	4
BEND7	4
BEST1	4
BEST3	4
BET1	4
BEX2	4
BEX4	4
BFAR	4
BFSP1	4
BGLAP	4
BHLHB9	4
BHMT2	4
BICC1	4
BICD1	4
BICD2	4
BID	4
BIN1	4
BIN3	4
BIRC2	4
BIRC3	4
BIRC6	4
BIVM	4
BLK	4
BLM	4
BLMH	4
BLOC1S2	4
BLOC1S3	4
BLOC1S4	4
BLOC1S5	4
BLOC1S6	4
BLVRA	4
BLVRB	4
BLZF1	4
BMF	4
BMI1	4
BMP1	4
BMP2	4
BMP2K	4
BMP4	4
BMP8B	4
BMPER	4
BMPR1A	4
BMPR1B	4
BMPR2	4
BMS1	4
BNC2	4
BNIP1	4
BNIP2	4
BNIP3	4
BNIP3L	4
BNIP3P1	4
BNIPL	4
BOC	4
BOD1L1	4
BOLA1	4
BOLA2B_1	4
BOLA3	4
BOLA3-AS1	4
BOP1	4
BORA	4
BPHL	4
BPNT1	4
BPTF	4
BRAF	4
BRAP	4
BRAT1	4
BRCA1	4
BRCA2	4
BRCC3	4
BRD1	4
BRD3	4
BRD7	4
BRD8	4
BRD9	4
BRE	4
BRF1	4
BRF2	4
BRI3BP	4
BRICD5	4
BRIP1	4
BRIX1	4
BRMS1L	4
BROX	4
BRPF1	4
BRPF3	4
BRSK1	4
BRSK2	4
BRWD1	4
BRWD3	4
BSCL2	4
BSDC1	4
BSN	4
BSPRY	4
BST1	4
BST2	4
BTAF1	4
BTBD1	4
BTBD10	4
BTBD11	4
BTBD19	4
BTBD2	4
BTBD3	4
BTBD7	4
BTBD9	4
BTC	4
BTD	4
BTF3L4	4
BTG2	4
BTG3	4
BTN2A1	4
BTN2A2	4
BTN2A3P	4
BTN3A1	4
BTN3A2	4
BTN3A3	4
BTRC	4
BUD13	4
BVES	4
BVES-AS1	4
BX004987.4	4
BX284650.1	4
BX322557.10	4
BX571672.5	4
BYSL	4
BZW2	4
C10orf10	4
C10orf11	4
C10orf114	4
C10orf118	4
C10orf12	4
C10orf128	4
C10orf137	4
C10orf2	4
C10orf25	4
C10orf32	4
C10orf68	4
C10orf76	4
C10orf85	4
C10orf88	4
C10orf90	4
C10orf91	4
C11orf1	4
C11orf16	4
C11orf21	4
C11orf30	4
C11orf35	4
C11orf45	4
C11orf49	4
C11orf54	4
C11orf57	4
C11orf58	4
C11orf63	4
C11orf70	4
C11orf71	4
C11orf73	4
C11orf74	4
C11orf75	4
C11orf80	4
C11orf82	4
C11orf83	4
C11orf95	4
C12orf10	4
C12orf23	4
C12orf29	4
C12orf4	4
C12orf43	4
C12orf44	4
C12orf45	4
C12orf49	4
C12orf5	4
C12orf55	4
C12orf57	4
C12orf60	4
C12orf65	4
C12orf66	4
C12orf68	4
C12orf70	4
C12orf73	4
C12orf75	4
C12orf76	4
C14orf1	4
C14orf101	4
C14orf105	4
C14orf132	4
C14orf159	4
C14orf166	4
C14orf182	4
C14orf2	4
C14orf23	4
C14orf28	4
C14orf37	4
C14orf79	4
C14orf80	4
C14orf93	4
C15orf26	4
C15orf38	4
C15orf38-AP3S2	4
C15orf39	4
C15orf40	4
C15orf41	4
C15orf57	4
C15orf61	4
C16orf13	4
C16orf52	4
C16orf55	4
C16orf58	4
C16orf59	4
C16orf62	4
C16orf70	4
C16orf72	4
C16orf80	4
C16orf85	4
C16orf87	4
C16orf88	4
C16orf91	4
C16orf93	4
C16orf95	4
C17orf103	4
C17orf104	4
C17orf49	4
C17orf51	4
C17orf53	4
C17orf58	4
C17orf59	4
C17orf62	4
C17orf67	4
C17orf70	4
C17orf75	4
C17orf76-AS1	4
C17orf80	4
C17orf82	4
C17orf85	4
C17orf89	4
C17orf96	4
C17orf97	4
C18orf21	4
C18orf25	4
C18orf32	4
C18orf54	4
C18orf56	4
C18orf8	4
C19orf12	4
C19orf21	4
C19orf24	4
C19orf25	4
C19orf26	4
C19orf40	4
C19orf44	4
C19orf47	4
C19orf48	4
C19orf52	4
C19orf54	4
C19orf55	4
C19orf57	4
C19orf6	4
C19orf60	4
C19orf66	4
C19orf68	4
C19orf70	4
C19orf81	4
C1D	4
C1GALT1	4
C1orf109	4
C1orf112	4
C1orf114	4
C1orf122	4
C1orf123	4
C1orf131	4
C1orf159	4
C1orf174	4
C1orf177	4
C1orf198	4
C1orf204	4
C1orf21	4
C1orf212	4
C1orf213	4
C1ORF224	4
C1orf226	4
C1orf228	4
C1orf27	4
C1orf35	4
C1orf43	4
C1orf50	4
C1orf52	4
C1orf53	4
C1orf54	4
C1orf56	4
C1orf63	4
C1orf74	4
C1orf85	4
C1orf86	4
C1orf94	4
C1QBP	4
C1QL1	4
C1QL4	4
C1QTNF1	4
C1QTNF2	4
C1QTNF3	4
C1QTNF6	4
C1QTNF9B-AS1_1	4
C1R	4
C1RL	4
C1RL-AS1	4
C1S	4
C2	4
C20orf111	4
C20orf112	4
C20orf132	4
C20orf166-AS1	4
C20ORF181	4
C20orf194	4
C20orf195	4
C20orf196	4
C20orf26	4
C20orf27	4
C20orf96	4
C21orf119	4
C21orf2	4
C21orf33	4
C21orf58	4
C21orf59	4
C21orf67	4
C21orf7	4
C21orf91	4
C22orf23	4
C22orf25	4
C22orf26	4
C22orf28	4
C22orf29	4
C22orf32	4
C22orf39	4
C22orf46	4
C2CD2	4
C2CD2L	4
C2CD3	4
C2orf15	4
C2orf16	4
C2orf18	4
C2orf27A	4
C2orf29	4
C2orf42	4
C2orf43	4
C2orf44	4
C2orf48	4
C2orf49	4
C2orf68	4
C2orf69	4
C2orf72	4
C2orf76	4
C2orf81	4
C2orf82	4
C3	4
C3AR1	4
C3orf14	4
C3orf17	4
C3orf18	4
C3orf33	4
C3orf38	4
C3orf45	4
C3orf52	4
C3orf58	4
C3orf62	4
C3orf67	4
C4A	4
C4orf21	4
C4orf22	4
C4orf29	4
C4orf32	4
C4orf33	4
C4orf34	4
C4orf36	4
C4orf46	4
C4orf47	4
C4orf48	4
C4orf52	4
C5	4
C5AR1	4
C5orf22	4
C5orf24	4
C5orf28	4
C5orf30	4
C5orf34	4
C5orf4	4
C5orf42	4
C5orf43	4
C5orf44	4
C5orf45	4
C5orf46	4
C5orf51	4
C5orf54	4
C5orf55	4
C5orf56	4
C5orf63	4
C6orf1	4
C6orf106	4
C6orf108	4
C6orf120	4
C6orf132	4
C6orf136	4
C6orf141	4
C6orf162	4
C6orf165	4
C6orf170	4
C6orf183	4
C6orf203	4
C6orf211	4
C6orf223	4
C6orf225	4
C6orf226	4
C6orf228	4
C6orf48	4
C6orf52	4
C6orf57	4
C6orf70	4
C6orf89	4
C7orf10	4
C7orf23	4
C7orf25	4
C7orf26	4
C7orf31	4
C7orf41	4
C7orf43	4
C7orf50	4
C7orf53	4
C7orf55	4
C7orf57	4
C7orf60	4
C7orf61	4
C7orf63	4
C7orf73	4
C8orf31	4
C8orf33	4
C8orf37	4
C8orf4	4
C8orf40	4
C8orf42	4
C8orf44	4
C8orf46	4
C8orf58	4
C8orf59	4
C8orf73	4
C8orf76	4
C8orf82	4
C9orf114	4
C9orf116	4
C9orf123	4
C9orf142	4
C9orf156	4
C9orf163	4
C9orf169	4
C9orf172	4
C9orf3	4
C9orf37	4
C9orf40	4
C9orf41	4
C9orf43	4
C9orf72	4
C9orf78	4
C9orf85	4
C9orf89	4
C9orf9	4
C9orf91	4
C9orf96	4
CA11	4
CA13	4
CA5B	4
CA5BP1	4
CA9	4
CAAP1	4
CAB39	4
CAB39L	4
CABIN1	4
CABLES2	4
CABP1	4
CABYR	4
CACFD1	4
CACHD1	4
CACNA1A	4
CACNA1B	4
CACNA1C	4
CACNA1G	4
CACNA2D1	4
CACNA2D3	4
CACNA2D4	4
CACNB1	4
CACNB3	4
CACNB4	4
CACNG7	4
CACNG8	4
CACTIN	4
CACTIN-AS1	4
CACUL1	4
CAD	4
CADM1	4
CADM4	4
CADPS	4
CADPS2	4
CALB2	4
CALCB	4
CALCOCO1	4
CALCOCO2	4
CALD1	4
CALHM3	4
CALML4	4
CAMK1	4
CAMK1D	4
CAMK2A	4
CAMK2B	4
CAMK2D	4
CAMK2G	4
CAMK2N1	4
CAMK2N2	4
CAMK4	4
CAMKK1	4
CAMKK2	4
CAMKMT	4
CAMSAP1	4
CAMSAP2	4
CAMTA1	4
CAMTA2	4
CAND1	4
CAND2	4
CANT1	4
CAP2	4
CAPG	4
CAPN1	4
CAPN10	4
CAPN12	4
CAPN14	4
CAPN5	4
CAPN7	4
CAPRIN1	4
CAPRIN2	4
CAPS	4
CAPS2	4
CAPZA2	4
CAPZB	4
CARD10	4
CARD16	4
CARD6	4
CARD8	4
CARD9	4
CARHSP1	4
CARKD	4
CARM1	4
CARS	4
CARS2	4
CASC2	4
CASC4	4
CASC5	4
CASD1	4
CASK	4
CASKIN2	4
CASP1	4
CASP10	4
CASP2	4
CASP3	4
CASP4	4
CASP6	4
CASP7	4
CASP8	4
CASP8AP2	4
CASP9	4
CAST	4
CASZ1	4
CAT	4
CATSPER1	4
CATSPER2	4
CATSPER2P1	4
CATSPER3	4
CATSPERG	4
CAV2	4
CBFA2T2	4
CBFB	4
CBL	4
CBLB	4
CBLL1	4
CBLN3	4
CBR3-AS1	4
CBR4	4
CBS	4
CBWD1	4
CBWD2	4
CBWD3	4
CBWD5	4
CBWD6	4
CBX2	4
CBX4	4
CBX5	4
CBX6	4
CBX7	4
CBX8	4
CBY1	4
CC2D1A	4
CC2D1B	4
CC2D2A	4
CCAR1	4
CCBE1	4
CCBL1	4
CCBL2	4
CCDC101	4
CCDC102A	4
CCDC102B	4
CCDC103	4
CCDC104	4
CCDC106	4
CCDC107	4
CCDC109B	4
CCDC110	4
CCDC111	4
CCDC112	4
CCDC113	4
CCDC115	4
CCDC116	4
CCDC117	4
CCDC12	4
CCDC122	4
CCDC125	4
CCDC126	4
CCDC127	4
CCDC13	4
CCDC132	4
CCDC134	4
CCDC136	4
CCDC137	4
CCDC138	4
CCDC14	4
CCDC140	4
CCDC141	4
CCDC142	4
CCDC144C	4
CCDC148	4
CCDC149	4
CCDC15	4
CCDC150	4
CCDC151	4
CCDC152	4
CCDC153	4
CCDC154	4
CCDC157	4
CCDC159	4
CCDC163P	4
CCDC167	4
CCDC169	4
CCDC17	4
CCDC171	4
CCDC173	4
CCDC174	4
CCDC176	4
CCDC178	4
CCDC18	4
CCDC19	4
CCDC22	4
CCDC23	4
CCDC24	4
CCDC25	4
CCDC28A	4
CCDC28B	4
CCDC30	4
CCDC34	4
CCDC40	4
CCDC41	4
CCDC42B	4
CCDC43	4
CCDC47	4
CCDC50	4
CCDC53	4
CCDC57	4
CCDC58	4
CCDC59	4
CCDC6	4
CCDC61	4
CCDC62	4
CCDC64	4
CCDC66	4
CCDC69	4
CCDC7	4
CCDC74A	4
CCDC74B	4
CCDC75	4
CCDC77	4
CCDC78	4
CCDC80	4
CCDC82	4
CCDC84	4
CCDC85C	4
CCDC87	4
CCDC88A	4
CCDC88B	4
CCDC89	4
CCDC90A	4
CCDC90B	4
CCDC91	4
CCDC92	4
CCDC93	4
CCDC94	4
CCDC97	4
CCHCR1	4
CCIN	4
CCL2	4
CCL26	4
CCM2	4
CCNB1IP1	4
CCNB3	4
CCNC	4
CCND3	4
CCNDBP1	4
CCNE1	4
CCNE2	4
CCNF	4
CCNG2	4
CCNH	4
CCNI	4
CCNJ	4
CCNK	4
CCNL1	4
CCNO	4
CCNT1	4
CCNT2	4
CCNY	4
CCNYL1	4
CCNYL2	4
CCP110	4
CCPG1	4
CCR1	4
CCR10	4
CCR7	4
CCRL2	4
CCS	4
CCSAP	4
CCT3	4
CCT4	4
CCT6B	4
CCT6P1	4
CCT6P3	4
CCZ1	4
CCZ1B	4
CD101	4
CD109	4
CD14	4
CD163	4
CD163L1	4
CD22	4
CD226	4
CD27	4
CD27-AS1	4
CD274	4
CD2AP	4
CD300C	4
CD302	4
CD33	4
CD38	4
CD3EAP	4
CD4	4
CD40	4
CD46	4
CD47	4
CD55	4
CD58	4
CD70	4
CD74	4
CD82	4
CD83	4
CD97	4
CD99	4
CD99L2	4
CD99P1	4
CDA	4
CDADC1	4
CDAN1	4
CDC123	4
CDC14A	4
CDC14B	4
CDC20	4
CDC20B	4
CDC23	4
CDC25A	4
CDC25C	4
CDC26	4
CDC27	4
CDC34	4
CDC37	4
CDC37L1	4
CDC40	4
CDC42BPA	4
CDC42EP1	4
CDC42EP2	4
CDC42EP3	4
CDC42SE2	4
CDC45	4
CDC5L	4
CDC7	4
CDC73	4
CDCA2	4
CDCA7	4
CDCP1	4
CDH11	4
CDH18	4
CDH2	4
CDH23	4
CDH24	4
CDH3	4
CDH4	4
CDHR3	4
CDHR5	4
CDIP1	4
CDIPT	4
CDK10	4
CDK11A	4
CDK11B	4
CDK12	4
CDK13	4
CDK14	4
CDK16	4
CDK17	4
CDK19	4
CDK20	4
CDK2AP2	4
CDK5	4
CDK5R1	4
CDK5RAP1	4
CDK5RAP2	4
CDK6	4
CDK7	4
CDK8	4
CDK9	4
CDKAL1	4
CDKL1	4
CDKL3	4
CDKL5	4
[truncated: 11,908 more rows]
