# Supplementary material for: Venezuelan Equine Encephalitis Virus Induces Apoptosis through the Unfolded Protein Response Activation of EGR1
Source: J Virol. 2016 Mar 11;90(7):3558–72. doi: 10.1128/JVI.02827-15 (PMC4794670; doi:10.1128/JVI.02827-15)
Supplement: Supplemental material [file JVI.02827-15_zjv999091481sd3.xlsx]

## Sheet: GO Annotations
DATASET S3: GO Annotations. This table includes all the Gene Ontology annotations for all genes detected by RNAseq across all samples. The description of the column headers are: Feature ID, the name of the gene from the human hg19 assembly; GO biological process, GO cellular component, and GO molecular function headers are the descriptions taken from Gene Ontology Association (http://www.geneonto…
Feature ID	GO biological process	GO cellular component	GO molecular function
61E3.4_1
61E3.4_2
A-575C2.4_1
A1BG-AS1
A4GALT	0006688 // glycosphingolipid biosynthetic process (PMID:10748143 [NAS]) /// 0007009 // plasma membrane organization (PMID:10747952 [IDA]) /// 0006486 // protein glycosylation (GO_REF:0000041 [IEA] UniPathway:UPA00378)	0016020 // membrane (PMID:10748143 [IDA]) /// 0030173 // integral to Golgi membrane (PMID:10748143 [NAS]) /// 0005795 // Golgi stack (GO_REF:0000002 [IEA] InterPro:IPR007652)	0050512 // lactosylceramide 4-alpha-galactosyltransferase activity (GO_REF:0000003 [IEA] EC:2.4.1.228) /// 0008378 // galactosyltransferase activity (PMID:10748143 [IDA]) /// 0008378 // galactosyltransferase activity (PMID:10747952 [IDA])
AAAS	0006913 // nucleocytoplasmic transport (PMID:12730363 [IDA]) /// 0007077 // mitotic nuclear envelope disassembly (Reactome:REACT_160255 [TAS]) /// 0000278 // mitotic cell cycle (Reactome:REACT_152 [TAS]) /// 0008645 // hexose transport (Reactome:REACT_9441 [TAS]) /// 0015758 // glucose transport (Reactome:REACT_212 [TAS]) /// 0010827 // regulation of glucose transport (Reactome:REACT_6804 [TAS]) …	0005634 // nucleus (PMID:21630459 [IDA]) /// 0005643 // nuclear pore (PMID:12730363 [IDA]) /// 0005635 // nuclear envelope (Reactome:REACT_163999 [TAS]) /// 0005635 // nuclear envelope (Reactome:REACT_7952 [TAS]) /// 0005635 // nuclear envelope (Reactome:REACT_115827 [TAS]) /// 0005635 // nuclear envelope (Reactome:REACT_6938 [TAS]) /// 0005635 // nuclear envelope (Reactome:REACT_6340 [TAS]) /// …	0003674 // molecular_function (GO_REF:0000015 [ND])
AACS	0042493 // response to drug (GO_REF:0000019 [IEA] Ensembl:ENSRNOP00000001292) /// 0007584 // response to nutrient (GO_REF:0000019 [IEA] Ensembl:ENSRNOP00000001292) /// 0045471 // response to ethanol (GO_REF:0000019 [IEA] Ensembl:ENSRNOP00000001292) /// 0034201 // response to oleic acid (GO_REF:0000019 [IEA] Ensembl:ENSRNOP00000001292) /// 0032024 // positive regulation of insulin secretion (GO_RE…	0005829 // cytosol (GO_REF:0000039 [IEA] UniProtKB-SubCell:SL-0091)	0030729 // acetoacetate-CoA ligase activity (GO_REF:0000003 [IEA] EC:6.2.1.16) /// 0005524 // ATP binding (GO_REF:0000037 [IEA] UniProtKB-KW:KW-0067) /// 0003824 // catalytic activity (GO_REF:0000002 [IEA] InterPro:IPR000873) /// 0047760 // butyrate-CoA ligase activity (GO_REF:0000019 [IEA] Ensembl:ENSRNOP00000001292)
AADAT	0097052 // L-kynurenine metabolic process (PMID:18620547 [IDA]) /// 0044281 // small molecule metabolic process (Reactome:REACT_111217 [TAS]) /// 0006536 // glutamate metabolic process (PMID:18620547 [IDA]) /// 0006569 // tryptophan catabolic process (Reactome:REACT_916 [TAS]) /// 0097052 // L-kynurenine metabolic process (Reactome:REACT_25131 [TAS]) /// 0070189 // kynurenine metabolic process (P…	0005759 // mitochondrial matrix (Reactome:REACT_2065 [TAS]) /// 0005759 // mitochondrial matrix (Reactome:REACT_25131 [TAS]) /// 0005739 // mitochondrion (GO_REF:0000019 [IEA] Ensembl:ENSMUSP00000078436) /// 0005759 // mitochondrial matrix (Reactome:REACT_21297 [TAS]) /// 0005739 // mitochondrion (GO_REF:0000019 [IEA] Ensembl:ENSRNOP00000015974)	0047536 // 2-aminoadipate transaminase activity (PMID:18620547 [IDA]) /// 0016212 // kynurenine-oxoglutarate transaminase activity (PMID:18620547 [IDA]) /// 0030170 // pyridoxal phosphate binding (GO_REF:0000019 [IEA] Ensembl:ENSRNOP00000015974) /// 0042803 // protein homodimerization activity (PMID:18620547 [IPI] UniProtKB:Q8N5Z0) /// 0047536 // 2-aminoadipate transaminase activity (Reactome:REA…
AAED1
AAGAB	0015031 // protein transport (GO_REF:0000037 [IEA] UniProtKB-KW:KW-0653)	0005737 // cytoplasm (GO_REF:0000054 [IDA]) /// 0005829 // cytosol (GO_REF:0000039 [IEA] UniProtKB-SubCell:SL-0091)
AAK1	0045747 // positive regulation of Notch signaling pathway (PMID:21464124 [IDA]) /// 0006468 // protein phosphorylation (PMID:17494869 [IDA]) /// 0006468 // protein phosphorylation (PMID:18657069 [IDA]) /// 2000369 // regulation of clathrin-mediated endocytosis (PMID:18657069 [IDA]) /// 2000369 // regulation of clathrin-mediated endocytosis (PMID:17494869 [IMP]) /// 0032880 // regulation of protei…	0019897 // extrinsic to plasma membrane (GO_REF:0000024 [ISS] UniProtKB:F1MH24) /// 0031252 // cell leading edge (GO_REF:0000024 [ISS] UniProtKB:P0C1X8) /// 0005905 // coated pit (GO_REF:0000039 [IEA] UniProtKB-SubCell:SL-0069) /// 0030136 // clathrin-coated vesicle (GO_REF:0000024 [ISS] UniProtKB:F1SPM8) /// 0043195 // terminal bouton (GO_REF:0000024 [ISS] UniProtKB:P0C1X8)	0004674 // protein serine/threonine kinase activity (GO_REF:0000024 [ISS] UniProtKB:P0C1X8) /// 0005524 // ATP binding (GO_REF:0000037 [IEA] UniProtKB-KW:KW-0067) /// 0035612 // AP-2 adaptor complex binding (PMID:17494869 [IDA]) /// 0005524 // ATP binding (GO_REF:0000002 [IEA] InterPro:IPR000719) /// 0005515 // protein binding (PMID:22645275 [IPI] UniProtKB:Q9NQ11) /// 0005112 // Notch binding (P…
AAMDC	0045600 // positive regulation of fat cell differentiation (GO_REF:0000033 [IBA] PANTHER:PTN000405866) /// 0045944 // positive regulation of transcription from RNA polymerase II promoter (GO_REF:0000033 [IBA] PANTHER:PTN000405865) /// 0043066 // negative regulation of apoptotic process (GO_REF:0000033 [IBA] PANTHER:PTN000405865)	0005737 // cytoplasm (GO_REF:0000033 [IBA] PANTHER:PTN001039744) /// 0005737 // cytoplasm (GO_REF:0000024 [ISS] UniProtKB:Q8R0P4)
AAMP	0030154 // cell differentiation (GO_REF:0000037 [IEA] UniProtKB-KW:KW-0221) /// 0010595 // positive regulation of endothelial cell migration (GO_REF:0000024 [ISS] UniProtKB:Q3SZK1) /// 0001525 // angiogenesis (PMID:10329261 [NAS]) /// 0014909 // smooth muscle cell migration (PMID:18634987 [IEP])	0005886 // plasma membrane (GO_REF:0000039 [IEA] UniProtKB-SubCell:SL-0039) /// 0009986 // cell surface (PMID:10329261 [IDA]) /// 0005737 // cytoplasm (GO_REF:0000039 [IEA] UniProtKB-SubCell:SL-0086)	0008201 // heparin binding (PMID:7743515 [TAS])
AAR2
AARD	0030324 // lung development (GO_REF:0000019 [IEA] Ensembl:ENSRNOP00000006257)
AARS	0006419 // alanyl-tRNA aminoacylation (GO_REF:0000002 [IEA] InterPro:IPR018165) /// 0008033 // tRNA processing (PMID:7654687 [TAS]) /// 0006418 // tRNA aminoacylation for protein translation (Reactome:REACT_15306 [TAS]) /// 0043524 // negative regulation of neuron apoptotic process (GO_REF:0000019 [IEA] Ensembl:ENSMUSP00000034441) /// 0043200 // response to amino acid stimulus (GO_REF:0000019 [IE…	0005829 // cytosol (Reactome:REACT_15409 [TAS]) /// 0070062 // extracellular vesicular exosome (PMID:20458337 [IDA])	0005524 // ATP binding (GO_REF:0000019 [IEA] Ensembl:ENSRNOP00000025051) /// 0000049 // tRNA binding (GO_REF:0000019 [IEA] Ensembl:ENSRNOP00000025051) /// 0046872 // metal ion binding (GO_REF:0000037 [IEA] UniProtKB-KW:KW-0479) /// 0002161 // aminoacyl-tRNA editing activity (GO_REF:0000019 [IEA] Ensembl:ENSMUSP00000034441) /// 0004813 // alanine-tRNA ligase activity (GO_REF:0000003 [IEA] EC:6.1.1…
AARS2	0006418 // tRNA aminoacylation for protein translation (Reactome:REACT_15302 [TAS]) /// 0010467 // gene expression (Reactome:REACT_71 [TAS]) /// 0070143 // mitochondrial alanyl-tRNA aminoacylation (PMID:21549344 [IMP]) /// 0033108 // mitochondrial respiratory chain complex assembly (PMID:21549344 [IMP]) /// 0006418 // tRNA aminoacylation for protein translation (Reactome:REACT_15482 [TAS])	0005739 // mitochondrion (PMID:21549344 [IDA])	0005524 // ATP binding (GO_REF:0000037 [IEA] UniProtKB-KW:KW-0067) /// 0046872 // metal ion binding (GO_REF:0000037 [IEA] UniProtKB-KW:KW-0479) /// 0000049 // tRNA binding (GO_REF:0000037 [IEA] UniProtKB-KW:KW-0820) /// 0004813 // alanine-tRNA ligase activity (PMID:21549344 [IMP])
AARSD1	0043039 // tRNA aminoacylation (GO_REF:0000002 [IEA] InterPro:IPR012947) /// 0008150 // biological_process (GO_REF:0000015 [ND]) /// 0006419 // alanyl-tRNA aminoacylation (GO_REF:0000002 [IEA] InterPro:IPR018164|InterPro:IPR018165)	0005634 // nucleus (PMID:21630459 [IDA]) /// 0005575 // cellular_component (GO_REF:0000015 [ND]) /// 0005737 // cytoplasm (GO_REF:0000039 [IEA] UniProtKB-SubCell:SL-0086)	0003674 // molecular_function (GO_REF:0000015 [ND]) /// 0005524 // ATP binding (GO_REF:0000002 [IEA] InterPro:IPR012947) /// 0046872 // metal ion binding (GO_REF:0000037 [IEA] UniProtKB-KW:KW-0479) /// 0016876 // ligase activity, forming aminoacyl-tRNA and related compounds (GO_REF:0000002 [IEA] InterPro:IPR012947) /// 0002196 // Ser-tRNA(Ala) hydrolase activity (GO_REF:0000019 [IEA] Ensembl:ENSM…
AASDH	0006631 // fatty acid metabolic process (GO_REF:0000024 [ISS] UniProtKB:Q4G176)		0005524 // ATP binding (GO_REF:0000037 [IEA] UniProtKB-KW:KW-0067) /// 0003824 // catalytic activity (GO_REF:0000002 [IEA] InterPro:IPR000873) /// 0016878 // acid-thiol ligase activity (GO_REF:0000024 [ISS] UniProtKB:Q4G176)
AASDHPPT	0006633 // fatty acid biosynthetic process (GO_REF:0000002 [IEA] InterPro:IPR004568) /// 0044281 // small molecule metabolic process (Reactome:REACT_111217 [TAS]) /// 0009059 // macromolecule biosynthetic process (GO_REF:0000002 [IEA] InterPro:IPR008278) /// 0006767 // water-soluble vitamin metabolic process (Reactome:REACT_11238 [TAS]) /// 0015939 // pantothenate metabolic process (Reactome:REAC…	0070062 // extracellular vesicular exosome (PMID:19056867 [IDA]) /// 0005829 // cytosol (Reactome:REACT_11175 [TAS])	0005515 // protein binding (PMID:18022563 [IPI] UniProtKB:P49327) /// 0000287 // magnesium ion binding (GO_REF:0000002 [IEA] InterPro:IPR004568|InterPro:IPR008278) /// 0008897 // holo-[acyl-carrier-protein] synthase activity (GO_REF:0000002 [IEA] InterPro:IPR004568|InterPro:IPR008278) /// 0000287 // magnesium ion binding (GO_REF:0000002 [IEA] InterPro:IPR008278) /// 0000287 // magnesium ion bindi…
AASS	0006554 // lysine catabolic process (PMID:10775527 [NAS]) /// 0044281 // small molecule metabolic process (Reactome:REACT_111217 [TAS]) /// 0051262 // protein tetramerization (PMID:10567240 [TAS]) /// 0033512 // L-lysine catabolic process to acetyl-CoA via saccharopine (GO_REF:0000041 [IEA] UniPathway:UPA00868) /// 0034641 // cellular nitrogen compound metabolic process (Reactome:REACT_13 [TAS]) …	0005759 // mitochondrial matrix (Reactome:REACT_75 [TAS]) /// 0005759 // mitochondrial matrix (Reactome:REACT_2132 [TAS]) /// 0005739 // mitochondrion (PMID:10567240 [TAS])	0047131 // saccharopine dehydrogenase (NAD+, L-glutamate-forming) activity (PMID:10775527 [NAS]) /// 0047131 // saccharopine dehydrogenase (NAD+, L-glutamate-forming) activity (Reactome:REACT_2132 [EXP]) /// 0016491 // oxidoreductase activity (GO_REF:0000002 [IEA] InterPro:IPR005097) /// 0047130 // saccharopine dehydrogenase (NADP+, L-lysine-forming) activity (Reactome:REACT_75 [EXP])
AATF	0043065 // positive regulation of apoptotic process (Reactome:REACT_13638 [TAS]) /// 2000378 // negative regulation of reactive oxygen species metabolic process (PMID:15207272 [IDA]) /// 0006974 // response to DNA damage stimulus (PMID:18049476 [IEP]) /// 0040016 // embryonic cleavage (GO_REF:0000019 [IEA] Ensembl:ENSMUSP00000018841) /// 0032929 // negative regulation of superoxide anion generati…	0005634 // nucleus (PMID:15207272 [IDA]) /// 0005634 // nucleus (PMID:14627703 [IDA]) /// 0005737 // cytoplasm (PMID:15207272 [IDA]) /// 0005730 // nucleolus (GO_REF:0000019 [IEA] Ensembl:ENSMUSP00000018841) /// 0005794 // Golgi apparatus (GO_REF:0000019 [IEA] Ensembl:ENSRNOP00000000258) /// 0005634 // nucleus (GO_REF:0000002 [IEA] InterPro:IPR012617) /// 0005737 // cytoplasm (PMID:14627703 [IDA]…	0003700 // sequence-specific DNA binding transcription factor activity (PMID:10580117 [IDA]) /// 0005515 // protein binding (PMID:10783144 [IPI] UniProtKB:P06400) /// 0005515 // protein binding (PMID:17157788 [IPI] UniProtKB:Q13315) /// 0043522 // leucine zipper domain binding (PMID:10580117 [IPI] UniProtKB:O43293) /// 0048156 // tau protein binding (GO_REF:0000019 [IEA] Ensembl:ENSRNOP0000000025…
AATK	0032482 // Rab protein signal transduction (GO_REF:0000019 [IEA] Ensembl:ENSMUSP00000067181) /// 0030517 // negative regulation of axon extension (GO_REF:0000019 [IEA] Ensembl:ENSMUSP00000067181) /// 0051402 // neuron apoptotic process (GO_REF:0000019 [IEA] Ensembl:ENSMUSP00000067181) /// 0038083 // peptidyl-tyrosine autophosphorylation (GO_REF:0000019 [IEA] Ensembl:ENSMUSP00000067181) /// 000742…	0044295 // axonal growth cone (GO_REF:0000019 [IEA] Ensembl:ENSMUSP00000067181) /// 0016021 // integral to membrane (GO_REF:0000037 [IEA] UniProtKB-KW:KW-0812) /// 0005783 // endoplasmic reticulum (GO_REF:0000019 [IEA] Ensembl:ENSMUSP00000067181) /// 0048471 // perinuclear region of cytoplasm (GO_REF:0000019 [IEA] Ensembl:ENSMUSP00000067181) /// 0048471 // perinuclear region of cytoplasm (GO_REF:…	0005515 // protein binding (PMID:14521924 [IPI] UniProtKB:Q15078) /// 0004713 // protein tyrosine kinase activity (GO_REF:0000019 [IEA] Ensembl:ENSMUSP00000067181) /// 0005524 // ATP binding (GO_REF:0000037 [IEA] UniProtKB-KW:KW-0067) /// 0005524 // ATP binding (GO_REF:0000038 [IEA] UniProtKB-KW:KW-0067) /// 0004674 // protein serine/threonine kinase activity (GO_REF:0000037 [IEA] UniProtKB-KW:KW…
ABC7-42389800N19.1
ABCA1	0006497 // protein lipidation (GO_REF:0000019 [IEA] Ensembl:ENSMUSP00000030010) /// 0032367 // intracellular cholesterol transport (PMID:10431236 [IMP]) /// 0042157 // lipoprotein metabolic process (Reactome:REACT_6823 [TAS]) /// 0033344 // cholesterol efflux (PMID:16443932 [IMP]) /// 0033344 // cholesterol efflux (PMID:10431236 [IDA]) /// 0038027 // apolipoprotein A-I-mediated signaling pathway …	0045335 // phagocytic vesicle (PMID:15469992 [IDA]) /// 0005886 // plasma membrane (Reactome:REACT_115994 [TAS]) /// 0005886 // plasma membrane (Reactome:REACT_13622 [TAS]) /// 0009986 // cell surface (GO_REF:0000019 [IEA] Ensembl:ENSRNOP00000024564) /// 0045121 // membrane raft (PMID:15469992 [IDA]) /// 0005794 // Golgi apparatus (GO_REF:0000019 [IEA] Ensembl:ENSMUSP00000030010) /// 0005886 // p…	0005524 // ATP binding (PMID:11700048 [IDA]) /// 0005515 // protein binding (PMID:16192269 [IPI] UniProtKB:Q13424) /// 0031267 // small GTPase binding (PMID:16443932 [IPI] UniProtKB:P60953) /// 0034188 // apolipoprotein A-I receptor activity (PMID:16443932 [IDA]) /// 0016887 // ATPase activity (GO_REF:0000002 [IEA] InterPro:IPR003439|InterPro:IPR017871) /// 0005548 // phospholipid transporter act…
ABCA13	0006810 // transport (GO_REF:0000037 [IEA] UniProtKB-KW:KW-0813)	0016021 // integral to membrane (GO_REF:0000037 [IEA] UniProtKB-KW:KW-0812)	0005524 // ATP binding (GO_REF:0000037 [IEA] UniProtKB-KW:KW-0067) /// 0005524 // ATP binding (GO_REF:0000038 [IEA] UniProtKB-KW:KW-0067) /// 0016887 // ATPase activity (GO_REF:0000002 [IEA] InterPro:IPR003439)
ABCA17P
ABCA2	0006629 // lipid metabolic process (PMID:11178988 [NAS]) /// 0042493 // response to drug (PMID:12363033 [TAS]) /// 0032383 // regulation of intracellular cholesterol transport (PMID:15238223 [IMP]) /// 0042632 // cholesterol homeostasis (PMID:15238223 [IEP]) /// 0006810 // transport (PMID:11178988 [NAS]) /// 0006200 // ATP catabolic process (PMID:15999530 [IDA]) /// 0055085 // transmembrane trans…	0016021 // integral to membrane (PMID:15999530 [IDA]) /// 0005765 // lysosomal membrane (PMID:11309290 [RCA]) /// 0005768 // endosome (PMID:11309290 [IDA]) /// 0005764 // lysosome (PMID:11309290 [IDA]) /// 0016023 // cytoplasmic membrane-bounded vesicle (GO_REF:0000024 [ISS] UniProtKB:Q9ESR9) /// 0010008 // endosome membrane (GO_REF:0000039 [IEA] UniProtKB-SubCell:SL-0100) /// 0043190 // ATP-bind…	0005524 // ATP binding (PMID:15999530 [IDA]) /// 0005524 // ATP binding (GO_REF:0000024 [ISS] UniProtKB:Q9ESR9) /// 0005524 // ATP binding (GO_REF:0000038 [IEA] UniProtKB-KW:KW-0067) /// 0042626 // ATPase activity, coupled to transmembrane movement of substances (PMID:7766993 [NAS]) /// 0000166 // nucleotide binding (PMID:12363033 [RCA]) /// 0016887 // ATPase activity (GO_REF:0000002 [IEA] InterP…
ABCA3	0042493 // response to drug (PMID:8706931 [TAS]) /// 0055085 // transmembrane transport (Reactome:REACT_15518 [TAS]) /// 0051384 // response to glucocorticoid stimulus (GO_REF:0000019 [IEA] Ensembl:ENSRNOP00000064755) /// 0006810 // transport (PMID:15531465 [IDA]) /// 0055085 // transmembrane transport (Reactome:REACT_15480 [TAS])	0097233 // alveolar lamellar body membrane (GO_REF:0000019 [IEA] Ensembl:ENSMUSP00000045285) /// 0005886 // plasma membrane (PMID:11718719 [IDA]) /// 0005615 // extracellular space (PMID:22664934 [IDA]) /// 0016021 // integral to membrane (GO_REF:0000037 [IEA] UniProtKB-KW:KW-0812) /// 0016020 // membrane (PMID:9027511 [TAS]) /// 0005886 // plasma membrane (Reactome:REACT_111169 [TAS]) /// 009723…	0005524 // ATP binding (GO_REF:0000037 [IEA] UniProtKB-KW:KW-0067) /// 0005524 // ATP binding (GO_REF:0000038 [IEA] UniProtKB-KW:KW-0067) /// 0042626 // ATPase activity, coupled to transmembrane movement of substances (PMID:9027511 [TAS]) /// 0016887 // ATPase activity (GO_REF:0000002 [IEA] InterPro:IPR003439|InterPro:IPR017871) /// 0005215 // transporter activity (PMID:9027511 [TAS])
ABCA5	0010745 // negative regulation of macrophage derived foam cell differentiation (GO_REF:0000019 [IEA] Ensembl:ENSMUSP00000047927) /// 0033344 // cholesterol efflux (GO_REF:0000019 [IEA] Ensembl:ENSMUSP00000047927) /// 0034375 // high-density lipoprotein particle remodeling (GO_REF:0000019 [IEA] Ensembl:ENSMUSP00000047927) /// 0034375 // high-density lipoprotein particle remodeling (PMID:20382126 […	0005770 // late endosome (PMID:15870284 [ISS] UniProtKB:Q8K448) /// 0005764 // lysosome (GO_REF:0000019 [IEA] Ensembl:ENSMUSP00000047927) /// 0031902 // late endosome membrane (GO_REF:0000039 [IEA] UniProtKB-SubCell:SL-0151) /// 0016021 // integral to membrane (GO_REF:0000037 [IEA] UniProtKB-KW:KW-0812) /// 0005764 // lysosome (PMID:15870284 [ISS] UniProtKB:Q8K448) /// 0005765 // lysosomal membra…	0005524 // ATP binding (GO_REF:0000037 [IEA] UniProtKB-KW:KW-0067) /// 0005524 // ATP binding (GO_REF:0000038 [IEA] UniProtKB-KW:KW-0067) /// 0016887 // ATPase activity (GO_REF:0000002 [IEA] InterPro:IPR003439|InterPro:IPR017871) /// 0016887 // ATPase activity (GO_REF:0000002 [IEA] InterPro:IPR003439)
ABCA7	0055085 // transmembrane transport (Reactome:REACT_15518 [TAS]) /// 0017121 // phospholipid scrambling (PMID:24097981 [IDA]) /// 0033700 // phospholipid efflux (PMID:14570867 [IDA]) /// 0038027 // apolipoprotein A-I-mediated signaling pathway (PMID:14570867 [IDA]) /// 0033344 // cholesterol efflux (PMID:14570867 [IDA]) /// 0006909 // phagocytosis (GO_REF:0000037 [IEA] UniProtKB-KW:KW-0581) /// 00…	0005886 // plasma membrane (Reactome:REACT_15367 [TAS]) /// 0005886 // plasma membrane (PMID:14570867 [IDA]) /// 0043190 // ATP-binding cassette (ABC) transporter complex (PMID:10873640 [TAS]) /// 0016324 // apical plasma membrane (GO_REF:0000019 [IEA] Ensembl:ENSMUSP00000115111) /// 0010008 // endosome membrane (GO_REF:0000039 [IEA] UniProtKB-SubCell:SL-0100) /// 0005622 // intracellular (GO_REF…	0034188 // apolipoprotein A-I receptor activity (PMID:14570867 [IDA]) /// 0005524 // ATP binding (GO_REF:0000037 [IEA] UniProtKB-KW:KW-0067) /// 0005548 // phospholipid transporter activity (GO_REF:0000019 [IEA] Ensembl:ENSMUSP00000115111) /// 0016887 // ATPase activity (PMID:24097981 [IDA]) /// 0005524 // ATP binding (GO_REF:0000038 [IEA] UniProtKB-KW:KW-0067) /// 0005215 // transporter activity…
ABCA8	0055085 // transmembrane transport (Reactome:REACT_15518 [TAS]) /// 0006810 // transport (PMID:12379217 [IDA]) /// 0055085 // transmembrane transport (Reactome:REACT_15480 [TAS])	0016021 // integral to membrane (GO_REF:0000037 [IEA] UniProtKB-KW:KW-0812) /// 0005886 // plasma membrane (Reactome:REACT_111164 [TAS]) /// 0005743 // mitochondrial inner membrane (GO_REF:0000019 [IEA] Ensembl:ENSMUSP00000020948)	0042626 // ATPase activity, coupled to transmembrane movement of substances (PMID:12379217 [IDA]) /// 0005524 // ATP binding (GO_REF:0000037 [IEA] UniProtKB-KW:KW-0067)
ABCB10	0055085 // transmembrane transport (GO_REF:0000033 [IBA] PANTHER:PTN000657188) /// 0035672 // oligopeptide transmembrane transport (GO_REF:0000033 [IBA] PANTHER:PTN000657499) /// 0006810 // transport (PMID:10922475 [NAS])	0005886 // plasma membrane (GO_REF:0000033 [IRD] PANTHER:PTN000657606) /// 0032592 // integral to mitochondrial membrane (PMID:10922475 [IDA]) /// 0005743 // mitochondrial inner membrane (GO_REF:0000033 [IBA] PANTHER:PTN000657501)	0042803 // protein homodimerization activity (GO_REF:0000019 [IEA] Ensembl:ENSMUSP00000075011) /// 0005524 // ATP binding (GO_REF:0000037 [IEA] UniProtKB-KW:KW-0067) /// 0005215 // transporter activity (PMID:10922475 [NAS]) /// 0015421 // oligopeptide-transporting ATPase activity (GO_REF:0000033 [IBA] PANTHER:PTN000657499)
ABCB4	0044281 // small molecule metabolic process (Reactome:REACT_111217 [TAS]) /// 0055085 // transmembrane transport (GO_REF:0000033 [IBA] PANTHER:PTN000657188) /// 0044255 // cellular lipid metabolic process (Reactome:REACT_22279 [TAS]) /// 0042493 // response to drug (PMID:7912658 [TAS]) /// 0006810 // transport (PMID:8106172 [TAS]) /// 0006629 // lipid metabolic process (PMID:7912658 [TAS])	0016324 // apical plasma membrane (GO_REF:0000033 [IBA] PANTHER:PTN000657203) /// 0005886 // plasma membrane (Reactome:REACT_115807 [TAS]) /// 0016020 // membrane (GO_REF:0000019 [IEA] Ensembl:ENSMUSP00000003717) /// 0046581 // intercellular canaliculus (GO_REF:0000033 [IBA] PANTHER:PTN000657203) /// 0046581 // intercellular canaliculus (GO_REF:0000019 [IEA] Ensembl:ENSMUSP00000003717) /// 001602…	0008559 // xenobiotic-transporting ATPase activity (GO_REF:0000003 [IEA] EC:3.6.3.44) /// 0005524 // ATP binding (GO_REF:0000037 [IEA] UniProtKB-KW:KW-0067) /// 0042626 // ATPase activity, coupled to transmembrane movement of substances (GO_REF:0000033 [IBA] PANTHER:PTN000657188)
ABCB6	0070574 // cadmium ion transmembrane transport (GO_REF:0000033 [IBA] PANTHER:PTN000657812) /// 0055085 // transmembrane transport (Reactome:REACT_15518 [TAS]) /// 0043588 // skin development (PMID:22100072 [IMP]) /// 0006810 // transport (PMID:10837493 [IDA]) /// 0007420 // brain development (PMID:22100072 [IMP]) /// 0006779 // porphyrin-containing compound biosynthetic process (PMID:17006453 [ID…	0005768 // endosome (GO_REF:0000024 [ISS] UniProtKB:Q9DC29) /// 0005739 // mitochondrion (PMID:18279659 [IDA]) /// 0070062 // extracellular vesicular exosome (PMID:19056867 [IDA]) /// 0005739 // mitochondrion (GO_REF:0000019 [IEA] Ensembl:ENSRNOP00000025627) /// 0005739 // mitochondrion (GO_REF:0000019 [IEA] Ensembl:ENSMUSP00000027396) /// 0005794 // Golgi apparatus (PMID:18279659 [IDA]) /// 0005…	0015562 // efflux transmembrane transporter activity (PMID:17661442 [IDA]) /// 0015439 // heme-transporting ATPase activity (PMID:17006453 [IMP]) /// 0042626 // ATPase activity, coupled to transmembrane movement of substances (GO_REF:0000002 [IEA] InterPro:IPR001140|InterPro:IPR011527) /// 0005524 // ATP binding (GO_REF:0000038 [IEA] UniProtKB-KW:KW-0067) /// 0020037 // heme binding (PMID:1700645…
ABCB7	0044281 // small molecule metabolic process (Reactome:REACT_111217 [TAS]) /// 0055085 // transmembrane transport (GO_REF:0000033 [IBA] PANTHER:PTN000657188) /// 0006879 // cellular iron ion homeostasis (GO_REF:0000033 [IBA] PANTHER:PTN000657864) /// 0055085 // transmembrane transport (Reactome:REACT_15518 [TAS]) /// 0055085 // transmembrane transport (Reactome:REACT_15480 [TAS]) /// 0015886 // he…	0005743 // mitochondrial inner membrane (Reactome:REACT_22342 [TAS]) /// 0016021 // integral to membrane (GO_REF:0000002 [IEA] InterPro:IPR011527) /// 0005743 // mitochondrial inner membrane (PMID:17006453 [IDA]) /// 0016021 // integral to membrane (GO_REF:0000033 [IBA] PANTHER:PTN000657188) /// 0016021 // integral to membrane (GO_REF:0000002 [IEA] InterPro:IPR001140|InterPro:IPR011527)	0005524 // ATP binding (GO_REF:0000037 [IEA] UniProtKB-KW:KW-0067) /// 0042626 // ATPase activity, coupled to transmembrane movement of substances (GO_REF:0000002 [IEA] InterPro:IPR011527) /// 0042626 // ATPase activity, coupled to transmembrane movement of substances (GO_REF:0000002 [IEA] InterPro:IPR001140|InterPro:IPR011527) /// 0005524 // ATP binding (GO_REF:0000038 [IEA] UniProtKB-KW:KW-0067…
ABCB8	0055085 // transmembrane transport (GO_REF:0000033 [IBA] PANTHER:PTN000657188) /// 0006810 // transport (PMID:9878413 [TAS])	0005740 // mitochondrial envelope (PMID:9878413 [TAS]) /// 0016020 // membrane (PMID:9878413 [TAS]) /// 0005743 // mitochondrial inner membrane (GO_REF:0000039 [IEA] UniProtKB-SubCell:SL-0168) /// 0043190 // ATP-binding cassette (ABC) transporter complex (PMID:9878413 [TAS]) /// 0016021 // integral to membrane (GO_REF:0000033 [IBA] PANTHER:PTN000657188) /// 0016021 // integral to membrane (GO_REF…	0005524 // ATP binding (GO_REF:0000002 [IEA] InterPro:IPR001140|InterPro:IPR011527) /// 0005524 // ATP binding (GO_REF:0000037 [IEA] UniProtKB-KW:KW-0067) /// 0042626 // ATPase activity, coupled to transmembrane movement of substances (GO_REF:0000002 [IEA] InterPro:IPR001140|InterPro:IPR011527) /// 0005524 // ATP binding (GO_REF:0000038 [IEA] UniProtKB-KW:KW-0067) /// 0042626 // ATPase activity, …
ABCB9	0055085 // transmembrane transport (GO_REF:0000033 [IBA] PANTHER:PTN000657188) /// 0015833 // peptide transport (PMID:22641697 [IDA]) /// 0035672 // oligopeptide transmembrane transport (GO_REF:0000033 [IBA] PANTHER:PTN000657499) /// 0015833 // peptide transport (PMID:17977821 [IDA]) /// 0002474 // antigen processing and presentation of peptide antigen via MHC class I (PMID:17977821 [IDA]) /// 00…	0030176 // integral to endoplasmic reticulum membrane (PMID:15577206 [IDA]) /// 0005769 // early endosome (PMID:17977821 [IDA]) /// 0016021 // integral to membrane (GO_REF:0000002 [IEA] InterPro:IPR011527) /// 0005765 // lysosomal membrane (PMID:10748049 [IDA]) /// 0005765 // lysosomal membrane (PMID:17977821 [IDA]) /// 0005764 // lysosome (PMID:22641697 [IDA]) /// 0005765 // lysosomal membrane (…	0005524 // ATP binding (GO_REF:0000002 [IEA] InterPro:IPR001140|InterPro:IPR003439|InterPro:IPR011527) /// 0042803 // protein homodimerization activity (PMID:18952056 [IPI] UniProtKB:Q9NP78) /// 0046978 // TAP1 binding (GO_REF:0000033 [IBA] PANTHER:PTN000657505) /// 0042803 // protein homodimerization activity (PMID:18434309 [IDA]) /// 0015440 // peptide-transporting ATPase activity (PMID:1843430…
ABCC1	0044281 // small molecule metabolic process (Reactome:REACT_111217 [TAS]) /// 0055085 // transmembrane transport (Reactome:REACT_15518 [TAS]) /// 0006767 // water-soluble vitamin metabolic process (Reactome:REACT_11238 [TAS]) /// 0042493 // response to drug (PMID:1360704 [TAS]) /// 0009235 // cobalamin metabolic process (Reactome:REACT_163862 [TAS]) /// 0019369 // arachidonic acid metabolic proce…	0005887 // integral to plasma membrane (GO_REF:0000019 [IEA] Ensembl:ENSMUSP00000097743) /// 0016021 // integral to membrane (GO_REF:0000002 [IEA] InterPro:IPR001140|InterPro:IPR005292|InterPro:IPR011527) /// 0005886 // plasma membrane (Reactome:REACT_163806 [TAS]) /// 0016020 // membrane (PMID:1360704 [TAS]) /// 0005886 // plasma membrane (Reactome:REACT_15474 [TAS]) /// 0070062 // extracellular…	0005524 // ATP binding (GO_REF:0000037 [IEA] UniProtKB-KW:KW-0067) /// 0042626 // ATPase activity, coupled to transmembrane movement of substances (GO_REF:0000002 [IEA] InterPro:IPR001140|InterPro:IPR011527) /// 0005524 // ATP binding (GO_REF:0000038 [IEA] UniProtKB-KW:KW-0067) /// 0005215 // transporter activity (PMID:1360704 [TAS]) /// 0016887 // ATPase activity (PMID:15999530 [IDA])
ABCC10	0055085 // transmembrane transport (Reactome:REACT_15518 [TAS]) /// 0055085 // transmembrane transport (Reactome:REACT_15480 [TAS])	0016021 // integral to membrane (GO_REF:0000037 [IEA] UniProtKB-KW:KW-0812) /// 0005886 // plasma membrane (Reactome:REACT_111162 [TAS]) /// 0005765 // lysosomal membrane (PMID:17897319 [IDA]) /// 0016021 // integral to membrane (GO_REF:0000002 [IEA] InterPro:IPR001140|InterPro:IPR011527)	0005524 // ATP binding (GO_REF:0000002 [IEA] InterPro:IPR001140|InterPro:IPR003439|InterPro:IPR011527) /// 0005524 // ATP binding (GO_REF:0000037 [IEA] UniProtKB-KW:KW-0067) /// 0042626 // ATPase activity, coupled to transmembrane movement of substances (GO_REF:0000002 [IEA] InterPro:IPR001140|InterPro:IPR011527)
ABCC2	0046685 // response to arsenic-containing substance (GO_REF:0000019 [IEA] Ensembl:ENSRNOP00000064799) /// 0006855 // drug transmembrane transport (GO_REF:0000019 [IEA] Ensembl:ENSRNOP00000064799) /// 0055085 // transmembrane transport (Reactome:REACT_15518 [TAS]) /// 0031427 // response to methotrexate (GO_REF:0000019 [IEA] Ensembl:ENSRNOP00000064799) /// 0030644 // cellular chloride ion homeosta…	0016324 // apical plasma membrane (PMID:11093739 [IDA]) /// 0005887 // integral to plasma membrane (GO_REF:0000019 [IEA] Ensembl:ENSMUSP00000026208) /// 0005886 // plasma membrane (Reactome:REACT_111162 [TAS]) /// 0046581 // intercellular canaliculus (GO_REF:0000019 [IEA] Ensembl:ENSMUSP00000026208)	0005524 // ATP binding (GO_REF:0000037 [IEA] UniProtKB-KW:KW-0067) /// 0008514 // organic anion transmembrane transporter activity (PMID:7559771 [TAS]) /// 0019904 // protein domain specific binding (GO_REF:0000019 [IEA] Ensembl:ENSRNOP00000064799) /// 0042626 // ATPase activity, coupled to transmembrane movement of substances (GO_REF:0000002 [IEA] InterPro:IPR001140|InterPro:IPR011527) /// 00055…
ABCC3	0044281 // small molecule metabolic process (Reactome:REACT_111217 [TAS]) /// 0008206 // bile acid metabolic process (Reactome:REACT_11040 [TAS]) /// 0055085 // transmembrane transport (Reactome:REACT_15518 [TAS]) /// 0006810 // transport (PMID:9813153 [TAS]) /// 0055085 // transmembrane transport (Reactome:REACT_15480 [TAS]) /// 0015721 // bile acid and bile salt transport (Reactome:REACT_11042 …	0005886 // plasma membrane (Reactome:REACT_10078 [TAS]) /// 0016020 // membrane (PMID:9813153 [TAS]) /// 0005887 // integral to plasma membrane (GO_REF:0000019 [IEA] Ensembl:ENSMUSP00000021231) /// 0005886 // plasma membrane (Reactome:REACT_111162 [TAS]) /// 0016021 // integral to membrane (GO_REF:0000002 [IEA] InterPro:IPR001140|InterPro:IPR011527)	0005524 // ATP binding (GO_REF:0000002 [IEA] InterPro:IPR001140|InterPro:IPR011527) /// 0005524 // ATP binding (GO_REF:0000037 [IEA] UniProtKB-KW:KW-0067) /// 0008514 // organic anion transmembrane transporter activity (PMID:9738950 [TAS]) /// 0042626 // ATPase activity, coupled to transmembrane movement of substances (GO_REF:0000002 [IEA] InterPro:IPR001140|InterPro:IPR011527)
ABCC4	0008150 // biological_process (GO_REF:0000015 [ND]) /// 0055085 // transmembrane transport (Reactome:REACT_15518 [TAS]) /// 0055114 // oxidation-reduction process (PMID:7557451 [NAS]) /// 0030168 // platelet activation (Reactome:REACT_798 [TAS]) /// 0002576 // platelet degranulation (Reactome:REACT_318 [TAS]) /// 0055085 // transmembrane transport (Reactome:REACT_15480 [TAS]) /// 0007596 // blood…	0031088 // platelet dense granule membrane (PMID:15297306 [IDA]) /// 0016020 // membrane (PMID:15297306 [IDA]) /// 0016021 // integral to membrane (GO_REF:0000037 [IEA] UniProtKB-KW:KW-0812) /// 0031088 // platelet dense granule membrane (Reactome:REACT_23865 [TAS]) /// 0005886 // plasma membrane (Reactome:REACT_111162 [TAS]) /// 0005886 // plasma membrane (PMID:15297306 [IDA]) /// 0016021 // int…	0005524 // ATP binding (GO_REF:0000037 [IEA] UniProtKB-KW:KW-0067) /// 0042626 // ATPase activity, coupled to transmembrane movement of substances (GO_REF:0000002 [IEA] InterPro:IPR001140|InterPro:IPR011527) /// 0005524 // ATP binding (GO_REF:0000038 [IEA] UniProtKB-KW:KW-0067) /// 0016404 // 15-hydroxyprostaglandin dehydrogenase (NAD+) activity (PMID:7557451 [NAS])
ABCC5	0044281 // small molecule metabolic process (Reactome:REACT_111217 [TAS]) /// 0006810 // transport (PMID:9827529 [TAS]) /// 0005975 // carbohydrate metabolic process (Reactome:REACT_474 [TAS]) /// 0055085 // transmembrane transport (Reactome:REACT_15518 [TAS]) /// 0030213 // hyaluronan biosynthetic process (Reactome:REACT_121301 [TAS]) /// 0055085 // transmembrane transport (Reactome:REACT_15480 …	0016020 // membrane (PMID:15297306 [IDA]) /// 0005886 // plasma membrane (Reactome:REACT_121051 [TAS]) /// 0005887 // integral to plasma membrane (PMID:9827529 [TAS]) /// 0005886 // plasma membrane (Reactome:REACT_111162 [TAS]) /// 0016021 // integral to membrane (GO_REF:0000002 [IEA] InterPro:IPR001140|InterPro:IPR011527)	0005524 // ATP binding (GO_REF:0000002 [IEA] InterPro:IPR001140|InterPro:IPR011527) /// 0005524 // ATP binding (GO_REF:0000037 [IEA] UniProtKB-KW:KW-0067) /// 0005524 // ATP binding (GO_REF:0000038 [IEA] UniProtKB-KW:KW-0067) /// 0042626 // ATPase activity, coupled to transmembrane movement of substances (GO_REF:0000002 [IEA] InterPro:IPR001140|InterPro:IPR011527) /// 0008514 // organic anion tra…
ABCC6	0042493 // response to drug (PMID:8912525 [TAS]) /// 0055085 // transmembrane transport (Reactome:REACT_15518 [TAS]) /// 0006810 // transport (PMID:8912525 [TAS]) /// 0007601 // visual perception (GO_REF:0000037 [IEA] UniProtKB-KW:KW-0844) /// 0055085 // transmembrane transport (Reactome:REACT_15480 [TAS])	0016324 // apical plasma membrane (GO_REF:0000019 [IEA] Ensembl:ENSRNOP00000051412) /// 0016328 // lateral plasma membrane (GO_REF:0000019 [IEA] Ensembl:ENSRNOP00000051412) /// 0016021 // integral to membrane (GO_REF:0000037 [IEA] UniProtKB-KW:KW-0812) /// 0005886 // plasma membrane (Reactome:REACT_111162 [TAS]) /// 0016323 // basolateral plasma membrane (GO_REF:0000039 [IEA] UniProtKB-SubCell:SL…	0005215 // transporter activity (PMID:8912525 [TAS]) /// 0042626 // ATPase activity, coupled to transmembrane movement of substances (GO_REF:0000002 [IEA] InterPro:IPR001140|InterPro:IPR011527) /// 0005524 // ATP binding (GO_REF:0000038 [IEA] UniProtKB-KW:KW-0067) /// 0005524 // ATP binding (GO_REF:0000019 [IEA] Ensembl:ENSRNOP00000051412)
ABCC9	0051607 // defense response to virus (PMID:18026101 [IMP]) /// 0007165 // signal transduction (PMID:8826984 [TAS]) /// 0055085 // transmembrane transport (Reactome:REACT_15518 [TAS]) /// 0010107 // potassium ion import (GO_REF:0000024 [ISS] UniProtKB:Q63563) /// 0007165 // signal transduction (GO_REF:0000024 [ISS] UniProtKB:Q63563) /// 0006813 // potassium ion transport (GO_REF:0000002 [IEA] Inte…	0042383 // sarcolemma (GO_REF:0000019 [IEA] Ensembl:ENSMUSP00000084805) /// 0008282 // ATP-sensitive potassium channel complex (GO_REF:0000024 [ISS] UniProtKB:Q63563) /// 0005886 // plasma membrane (Reactome:REACT_111144 [TAS]) /// 0030017 // sarcomere (GO_REF:0000019 [IEA] Ensembl:ENSMUSP00000084805) /// 0008076 // voltage-gated potassium channel complex (PMID:20610380 [IDA]) /// 0005886 // plas…	0008281 // sulfonylurea receptor activity (GO_REF:0000024 [ISS] UniProtKB:Q63563) /// 0008281 // sulfonylurea receptor activity (GO_REF:0000002 [IEA] InterPro:IPR000388|InterPro:IPR001475) /// 0005524 // ATP binding (GO_REF:0000037 [IEA] UniProtKB-KW:KW-0067) /// 0005215 // transporter activity (PMID:8826984 [TAS]) /// 0042626 // ATPase activity, coupled to transmembrane movement of substances (G…
ABCD1	0015919 // peroxisomal membrane transport (PMID:8441467 [NAS]) /// 0007031 // peroxisome organization (PMID:8441467 [NAS]) /// 0036109 // alpha-linolenic acid metabolic process (Reactome:REACT_121147 [TAS]) /// 0006635 // fatty acid beta-oxidation (PMID:9425230 [IDA]) /// 0042760 // very long-chain fatty acid catabolic process (PMID:9425230 [IDA]) /// 0006635 // fatty acid beta-oxidation (PMID:18…	0005777 // peroxisome (PMID:17761426 [IDA]) /// 0016020 // membrane (GO_REF:0000002 [IEA] InterPro:IPR010509) /// 0005737 // cytoplasm (PMID:17761426 [IDA]) /// 0005777 // peroxisome (PMID:18757502 [IDA]) /// 0005777 // peroxisome (PMID:9425230 [IDA]) /// 0005829 // cytosol (Reactome:REACT_15396 [TAS]) /// 0005778 // peroxisomal membrane (Reactome:REACT_15322 [TAS]) /// 0005778 // peroxisomal mem…	0005515 // protein binding (PMID:10551832 [IPI] UniProtKB:P48410) /// 0042803 // protein homodimerization activity (PMID:21145416 [IDA]) /// 0005515 // protein binding (PMID:10551832 [IPI] UniProtKB:P28288) /// 0019899 // enzyme binding (PMID:16781659 [IPI] UniProtKB:O14975) /// 0005524 // ATP binding (PMID:11248239 [IDA]) /// 0042802 // identical protein binding (PMID:10551832 [IPI] UniProtKB:P3…
ABCD2	0055085 // transmembrane transport (Reactome:REACT_15518 [TAS]) /// 0006635 // fatty acid beta-oxidation (PMID:21145416 [IGI] UniProtKB:P41909) /// 0000038 // very long-chain fatty acid metabolic process (PMID:10196381 [IDA]) /// 0055085 // transmembrane transport (Reactome:REACT_15480 [TAS]) /// 0042760 // very long-chain fatty acid catabolic process (PMID:21145416 [IGI] UniProtKB:P41909) /// 00…	0005777 // peroxisome (PMID:10329405 [IDA]) /// 0016021 // integral to membrane (GO_REF:0000037 [IEA] UniProtKB-KW:KW-0812) /// 0005777 // peroxisome (PMID:10196381 [IDA]) /// 0005829 // cytosol (Reactome:REACT_15396 [TAS]) /// 0005778 // peroxisomal membrane (Reactome:REACT_15322 [TAS]) /// 0005778 // peroxisomal membrane (Reactome:REACT_15396 [TAS]) /// 0005777 // peroxisome (PMID:21145416 [IDA…	0005515 // protein binding (PMID:11883941 [IPI] UniProtKB:P40855-1) /// 0042626 // ATPase activity, coupled to transmembrane movement of substances (GO_REF:0000002 [IEA] InterPro:IPR011527) /// 0005524 // ATP binding (GO_REF:0000037 [IEA] UniProtKB-KW:KW-0067) /// 0042803 // protein homodimerization activity (PMID:21145416 [IDA]) /// 0005515 // protein binding (PMID:10704444 [IPI] UniProtKB:P4085…
ABCD3	0055085 // transmembrane transport (Reactome:REACT_15518 [TAS]) /// 0042760 // very long-chain fatty acid catabolic process (PMID:9425230 [IGI] UniProtKB:P33897) /// 0006200 // ATP catabolic process (PMID:11248239 [IDA]) /// 0007031 // peroxisome organization (PMID:9765053 [IMP]) /// 0006635 // fatty acid beta-oxidation (PMID:9425230 [IGI] UniProtKB:P33897) /// 0055085 // transmembrane transport …	0005777 // peroxisome (PMID:20007743 [IDA]) /// 0005777 // peroxisome (PMID:10704444 [IDA]) /// 0005778 // peroxisomal membrane (PMID:21525035 [IDA]) /// 0005778 // peroxisomal membrane (GO_REF:0000019 [IEA] Ensembl:ENSMUSP00000029770) /// 0005777 // peroxisome (PMID:9425230 [IDA]) /// 0005829 // cytosol (Reactome:REACT_15396 [TAS]) /// 0005778 // peroxisomal membrane (Reactome:REACT_15322 [TAS])…	0005515 // protein binding (PMID:17609205 [IPI] UniProtKB:P33897) /// 0005515 // protein binding (PMID:16344115 [IPI] UniProtKB:P40855) /// 0005524 // ATP binding (PMID:11248239 [IDA]) /// 0005515 // protein binding (PMID:21102411 [IPI] UniProtKB:P40855) /// 0005515 // protein binding (PMID:10551832 [IPI] UniProtKB:P33897) /// 0042803 // protein homodimerization activity (PMID:17609205 [IDA]) ///…
ABCD4	0009235 // cobalamin metabolic process (PMID:22922874 [IMP]) /// 0006810 // transport (GO_REF:0000002 [IEA] InterPro:IPR010509) /// 0055085 // transmembrane transport (PMID:9266848 [NAS])	0016020 // membrane (GO_REF:0000002 [IEA] InterPro:IPR010509) /// 0016021 // integral to membrane (PMID:9266848 [NAS]) /// 0005778 // peroxisomal membrane (GO_REF:0000039 [IEA] UniProtKB-SubCell:SL-0203) /// 0005777 // peroxisome (PMID:9302272 [IDA]) /// 0016021 // integral to membrane (GO_REF:0000002 [IEA] InterPro:IPR011527) /// 0043190 // ATP-binding cassette (ABC) transporter complex (PMID:92…	0042626 // ATPase activity, coupled to transmembrane movement of substances (GO_REF:0000002 [IEA] InterPro:IPR011527) /// 0005524 // ATP binding (PMID:9266848 [NAS]) /// 0005524 // ATP binding (GO_REF:0000038 [IEA] UniProtKB-KW:KW-0067) /// 0005524 // ATP binding (GO_REF:0000002 [IEA] InterPro:IPR003439) /// 0005524 // ATP binding (GO_REF:0000002 [IEA] InterPro:IPR011527) /// 0042626 // ATPase ac…
ABCE1	0043086 // negative regulation of catalytic activity (PMID:7539425 [TAS]) /// 0009615 // response to virus (PMID:7539425 [TAS]) /// 0016032 // viral reproduction (GO_REF:0000037 [IEA] UniProtKB-KW:KW-0945) /// 0006401 // RNA catabolic process (PMID:7539425 [TAS])	0005739 // mitochondrion (PMID:11585831 [IDA]) /// 0005737 // cytoplasm (PMID:11585831 [IDA])	0005524 // ATP binding (GO_REF:0000037 [IEA] UniProtKB-KW:KW-0067) /// 0005524 // ATP binding (GO_REF:0000038 [IEA] UniProtKB-KW:KW-0067) /// 0016887 // ATPase activity (GO_REF:0000002 [IEA] InterPro:IPR003439|InterPro:IPR017871) /// 0008428 // ribonuclease inhibitor activity (PMID:7539425 [TAS]) /// 0005524 // ATP binding (GO_REF:0000002 [IEA] InterPro:IPR003439) /// 0051536 // iron-sulfur clust…
ABCF1	0042254 // ribosome biogenesis (PMID:19570978 [IDA]) /// 0006412 // translation (PMID:9790762 [TAS]) /// 0006413 // translational initiation (PMID:19570978 [IMP]) /// 0006954 // inflammatory response (PMID:9790762 [TAS]) /// 0045727 // positive regulation of translation (PMID:19570978 [IDA])	0005654 // nucleoplasm (GO_REF:0000039 [IEA] UniProtKB-SubCell:SL-0190) /// 0042788 // polysomal ribosome (PMID:19570978 [IDA]) /// 0005737 // cytoplasm (PMID:19570978 [IDA]) /// 0005635 // nuclear envelope (GO_REF:0000039 [IEA] UniProtKB-SubCell:SL-0178) /// 0005840 // ribosome (GO_REF:0000019 [IEA] Ensembl:ENSRNOP00000001049) /// 0005635 // nuclear envelope (PMID:19570978 [IDA]) /// 0005654 // …	0005524 // ATP binding (GO_REF:0000002 [IEA] InterPro:IPR003439|InterPro:IPR017871) /// 0005524 // ATP binding (GO_REF:0000037 [IEA] UniProtKB-KW:KW-0067) /// 0043022 // ribosome binding (PMID:19570978 [IDA]) /// 0005524 // ATP binding (GO_REF:0000038 [IEA] UniProtKB-KW:KW-0067) /// 0008494 // translation activator activity (PMID:19570978 [IDA]) /// 0016887 // ATPase activity (GO_REF:0000002 [IEA…
ABCF2	0006810 // transport (PMID:9878413 [TAS])	0005739 // mitochondrion (GO_REF:0000019 [IEA] Ensembl:ENSMUSP00000030795) /// 0005740 // mitochondrial envelope (PMID:9878413 [TAS]) /// 0043190 // ATP-binding cassette (ABC) transporter complex (PMID:9878413 [TAS])	0005524 // ATP binding (GO_REF:0000037 [IEA] UniProtKB-KW:KW-0067) /// 0005524 // ATP binding (GO_REF:0000038 [IEA] UniProtKB-KW:KW-0067) /// 0016887 // ATPase activity (GO_REF:0000002 [IEA] InterPro:IPR003439|InterPro:IPR017871) /// 0005524 // ATP binding (GO_REF:0000002 [IEA] InterPro:IPR003439) /// 0016887 // ATPase activity (GO_REF:0000002 [IEA] InterPro:IPR003439) /// 0005215 // transporter …
ABCF3	0051607 // defense response to virus (GO_REF:0000037 [IEA] UniProtKB-KW:KW-0051)		0005524 // ATP binding (GO_REF:0000037 [IEA] UniProtKB-KW:KW-0067) /// 0016887 // ATPase activity (GO_REF:0000002 [IEA] InterPro:IPR003439|InterPro:IPR017871)
ABCG2	0006879 // cellular iron ion homeostasis (Reactome:REACT_25060 [TAS]) /// 0044281 // small molecule metabolic process (Reactome:REACT_111217 [TAS]) /// 0046415 // urate metabolic process (PMID:19503597 [IMP]) /// 0042493 // response to drug (PMID:9861027 [TAS]) /// 0055085 // transmembrane transport (Reactome:REACT_15518 [TAS]) /// 0046415 // urate metabolic process (PMID:18834626 [IMP]) /// 0046…	0031966 // mitochondrial membrane (GO_REF:0000039 [IEA] UniProtKB-SubCell:SL-0171) /// 0005886 // plasma membrane (Reactome:REACT_25155 [TAS]) /// 0016021 // integral to membrane (GO_REF:0000037 [IEA] UniProtKB-KW:KW-0812)	0042626 // ATPase activity, coupled to transmembrane movement of substances (PMID:9850061 [TAS]) /// 0015232 // heme transporter activity (Reactome:REACT_25155 [TAS]) /// 0005524 // ATP binding (GO_REF:0000037 [IEA] UniProtKB-KW:KW-0067) /// 0005215 // transporter activity (PMID:9850061 [TAS]) /// 0005215 // transporter activity (PMID:9861027 [TAS]) /// 0042803 // protein homodimerization activit…
ABHD10	0019391 // glucuronoside catabolic process (PMID:22294686 [IDA])	0005829 // cytosol (PMID:22294686 [IDA]) /// 0005739 // mitochondrion (GO_REF:0000054 [IDA]) /// 0005739 // mitochondrion (GO_REF:0000019 [IEA] Ensembl:ENSMUSP00000065282)	0016787 // hydrolase activity (GO_REF:0000038 [IEA] UniProtKB-KW:KW-0378) /// 0004553 // hydrolase activity, hydrolyzing O-glycosyl compounds (PMID:22294686 [IDA])
ABHD11	0008150 // biological_process (GO_REF:0000015 [ND])	0005739 // mitochondrion (GO_REF:0000019 [IEA] Ensembl:ENSMUSP00000043041) /// 0005575 // cellular_component (GO_REF:0000015 [ND])	0003674 // molecular_function (GO_REF:0000015 [ND]) /// 0016787 // hydrolase activity (GO_REF:0000037 [IEA] UniProtKB-KW:KW-0378)
ABHD11-AS1
ABHD12	0010996 // response to auditory stimulus (GO_REF:0000019 [IEA] Ensembl:ENSMUSP00000053558) /// 0007628 // adult walking behavior (GO_REF:0000019 [IEA] Ensembl:ENSMUSP00000053558) /// 0006660 // phosphatidylserine catabolic process (GO_REF:0000019 [IEA] Ensembl:ENSMUSP00000053558)	0032281 // alpha-amino-3-hydroxy-5-methyl-4-isoxazolepropionic acid selective glutamate receptor complex (GO_REF:0000019 [IEA] Ensembl:ENSMUSP00000053558)	0047372 // acylglycerol lipase activity (GO_REF:0000003 [IEA] EC:3.1.1.23) /// 0047372 // acylglycerol lipase activity (GO_REF:0000019 [IEA] Ensembl:ENSMUSP00000053558)
ABHD13		0016021 // integral to membrane (GO_REF:0000037 [IEA] UniProtKB-KW:KW-0812)	0016787 // hydrolase activity (GO_REF:0000037 [IEA] UniProtKB-KW:KW-0378)
ABHD14A		0016021 // integral to membrane (GO_REF:0000037 [IEA] UniProtKB-KW:KW-0812) /// 0005737 // cytoplasm (GO_REF:0000039 [IEA] UniProtKB-SubCell:SL-0086)	0016787 // hydrolase activity (GO_REF:0000037 [IEA] UniProtKB-KW:KW-0378)
ABHD14B	0045944 // positive regulation of transcription from RNA polymerase II promoter (PMID:14672934 [IDA]) /// 0008152 // metabolic process (PMID:14672934 [IDA])	0070062 // extracellular vesicular exosome (PMID:19056867 [IDA]) /// 0070062 // extracellular vesicular exosome (PMID:19199708 [IDA]) /// 0005634 // nucleus (PMID:14672934 [IDA]) /// 0005829 // cytosol (PMID:14672934 [IDA])	0005515 // protein binding (PMID:14672934 [IPI] UniProtKB:P21675) /// 0016787 // hydrolase activity (PMID:14672934 [IDA]) /// 0016787 // hydrolase activity (GO_REF:0000038 [IEA] UniProtKB-KW:KW-0378)
ABHD15		0005576 // extracellular region (GO_REF:0000039 [IEA] UniProtKB-SubCell:SL-0243)	0016787 // hydrolase activity (GO_REF:0000037 [IEA] UniProtKB-KW:KW-0378)
ABHD16A		0016021 // integral to membrane (GO_REF:0000037 [IEA] UniProtKB-KW:KW-0812)	0016787 // hydrolase activity (GO_REF:0000037 [IEA] UniProtKB-KW:KW-0378)
ABHD16B			0016787 // hydrolase activity (GO_REF:0000037 [IEA] UniProtKB-KW:KW-0378)
ABHD2	0008150 // biological_process (GO_REF:0000015 [ND]) /// 0030336 // negative regulation of cell migration (GO_REF:0000019 [IEA] Ensembl:ENSMUSP00000038361) /// 0009611 // response to wounding (GO_REF:0000019 [IEA] Ensembl:ENSMUSP00000038361)	0016021 // integral to membrane (GO_REF:0000037 [IEA] UniProtKB-KW:KW-0812)	0003674 // molecular_function (GO_REF:0000015 [ND]) /// 0016787 // hydrolase activity (GO_REF:0000037 [IEA] UniProtKB-KW:KW-0378)
ABHD3	0008150 // biological_process (GO_REF:0000015 [ND])	0016021 // integral to membrane (GO_REF:0000037 [IEA] UniProtKB-KW:KW-0812) /// 0005575 // cellular_component (GO_REF:0000015 [ND])	0003674 // molecular_function (GO_REF:0000015 [ND]) /// 0016787 // hydrolase activity (GO_REF:0000037 [IEA] UniProtKB-KW:KW-0378) /// 0016787 // hydrolase activity (GO_REF:0000038 [IEA] UniProtKB-KW:KW-0378)
ABHD4	0016042 // lipid catabolic process (GO_REF:0000037 [IEA] UniProtKB-KW:KW-0442)		0016787 // hydrolase activity (GO_REF:0000037 [IEA] UniProtKB-KW:KW-0378) /// 0016787 // hydrolase activity (GO_REF:0000038 [IEA] UniProtKB-KW:KW-0378)
ABHD5	0044281 // small molecule metabolic process (Reactome:REACT_111217 [TAS]) /// 0030154 // cell differentiation (GO_REF:0000037 [IEA] UniProtKB-KW:KW-0221) /// 0006654 // phosphatidic acid biosynthetic process (PMID:18606822 [IDA]) /// 0006631 // fatty acid metabolic process (GO_REF:0000037 [IEA] UniProtKB-KW:KW-0276) /// 0019433 // triglyceride catabolic process (Reactome:REACT_494 [TAS]) /// 0010…	0005829 // cytosol (GO_REF:0000024 [ISS] UniProtKB:Q9DBL9) /// 0005811 // lipid particle (GO_REF:0000019 [IEA] Ensembl:ENSMUSP00000122274) /// 0005811 // lipid particle (PMID:21498505 [IDA]) /// 0005811 // lipid particle (GO_REF:0000024 [ISS] UniProtKB:Q9DBL9) /// 0005829 // cytosol (GO_REF:0000019 [IEA] Ensembl:ENSMUSP00000122274)	0042171 // lysophosphatidic acid acyltransferase activity (PMID:18606822 [IDA]) /// 0003841 // 1-acylglycerol-3-phosphate O-acyltransferase activity (GO_REF:0000003 [IEA] EC:2.3.1.51) /// 0004806 // triglyceride lipase activity (GO_REF:0000024 [ISS] UniProtKB:Q9DBL9) /// 0008233 // peptidase activity (GO_REF:0000002 [IEA] InterPro:IPR002410)
ABHD6	0060292 // long term synaptic depression (GO_REF:0000019 [IEA] Ensembl:ENSMUSP00000129169) /// 0030336 // negative regulation of cell migration (GO_REF:0000019 [IEA] Ensembl:ENSMUSP00000129169) /// 2000124 // regulation of endocannabinoid signaling pathway (GO_REF:0000019 [IEA] Ensembl:ENSMUSP00000129169)	0005739 // mitochondrion (GO_REF:0000019 [IEA] Ensembl:ENSMUSP00000129169) /// 0032281 // alpha-amino-3-hydroxy-5-methyl-4-isoxazolepropionic acid selective glutamate receptor complex (GO_REF:0000019 [IEA] Ensembl:ENSMUSP00000129169)	0047372 // acylglycerol lipase activity (GO_REF:0000003 [IEA] EC:3.1.1.23) /// 0047372 // acylglycerol lipase activity (GO_REF:0000019 [IEA] Ensembl:ENSMUSP00000129169)
ABHD8			0016787 // hydrolase activity (GO_REF:0000037 [IEA] UniProtKB-KW:KW-0378)
ABI1	0045087 // innate immune response (Reactome:REACT_6802 [TAS]) /// 0038096 // Fc-gamma receptor signaling pathway involved in phagocytosis (Reactome:REACT_160123 [TAS]) /// 0018108 // peptidyl-tyrosine phosphorylation (PMID:17101133 [IDA]) /// 0072673 // lamellipodium morphogenesis (GO_REF:0000019 [IEA] Ensembl:ENSMUSP00000118491) /// 0006928 // cellular component movement (PMID:11516653 [IDA]) //…	0005829 // cytosol (Reactome:REACT_160090 [TAS]) /// 0070062 // extracellular vesicular exosome (PMID:19056867 [IDA]) /// 0030054 // cell junction (GO_REF:0000037 [IEA] UniProtKB-KW:KW-0965) /// 0005829 // cytosol (Reactome:REACT_160257 [TAS]) /// 0005829 // cytosol (Reactome:REACT_160150 [TAS]) /// 0005634 // nucleus (GO_REF:0000039 [IEA] UniProtKB-SubCell:SL-0191) /// 0030175 // filopodium (PMI…	0030296 // protein tyrosine kinase activator activity (GO_REF:0000019 [IEA] Ensembl:ENSMUSP00000118491) /// 0005515 // protein binding (PMID:20598684 [IPI] UniProtKB:O14512) /// 0005515 // protein binding (PMID:20598684 [IPI] UniProtKB:P00519) /// 0005515 // protein binding (PMID:20598684 [IPI] UniProtKB:P52735) /// 0005515 // protein binding (PMID:11418237 [IPI] UniProtKB:Q9Y2A7) /// 0005515 // …
ABI2	0043010 // camera-type eye development (GO_REF:0000019 [IEA] Ensembl:ENSMUSP00000058754) /// 0018108 // peptidyl-tyrosine phosphorylation (PMID:17101133 [IDA]) /// 0006928 // cellular component movement (PMID:11516653 [IDA]) /// 0016601 // Rac protein signal transduction (PMID:21107423 [IDA]) /// 0007010 // cytoskeleton organization (PMID:12011975 [TAS]) /// 0008154 // actin polymerization or dep…	0031209 // SCAR complex (PMID:21107423 [IDA]) /// 0030175 // filopodium (PMID:11516653 [IDA]) /// 0030027 // lamellipodium (PMID:11516653 [IDA]) /// 0005913 // cell-cell adherens junction (GO_REF:0000019 [IEA] Ensembl:ENSMUSP00000058754) /// 0005737 // cytoplasm (GO_REF:0000002 [IEA] InterPro:IPR012849) /// 0005856 // cytoskeleton (GO_REF:0000039 [IEA] UniProtKB-SubCell:SL-0090) /// 0005829 // cy…	0003677 // DNA binding (PMID:7590236 [TAS]) /// 0032403 // protein complex binding (PMID:21107423 [IDA]) /// 0031625 // ubiquitin protein ligase binding (PMID:18632609 [IPI] UniProtKB:Q13049) /// 0019900 // kinase binding (PMID:8649853 [NAS]) /// 0005515 // protein binding (PMID:19523119 [IPI] UniProtKB:Q8VHK2) /// 0005515 // protein binding (PMID:17101133 [IPI] UniProtKB:P00519) /// 0017124 // S…
ABI3BP	0030198 // extracellular matrix organization (GO_REF:0000019 [IEA] Ensembl:ENSMUSP00000036257) /// 0010811 // positive regulation of cell-substrate adhesion (GO_REF:0000019 [IEA] Ensembl:ENSMUSP00000036257)	0005614 // interstitial matrix (GO_REF:0000019 [IEA] Ensembl:ENSMUSP00000036257) /// 0031012 // extracellular matrix (PMID:20551380 [IDA]) /// 0005615 // extracellular space (PMID:20551380 [IDA])	0008201 // heparin binding (GO_REF:0000019 [IEA] Ensembl:ENSMUSP00000036257) /// 0005518 // collagen binding (GO_REF:0000019 [IEA] Ensembl:ENSMUSP00000036257)
ABL1	0045087 // innate immune response (Reactome:REACT_6802 [TAS]) /// 0006975 // DNA damage induced protein phosphorylation (PMID:18280240 [IDA]) /// 0006974 // response to DNA damage stimulus (PMID:15657060 [IDA]) /// 0030155 // regulation of cell adhesion (PMID:20841568 [TAS]) /// 0051149 // positive regulation of muscle cell differentiation (Reactome:REACT_21402 [TAS]) /// 0051353 // positive regu…	0048471 // perinuclear region of cytoplasm (PMID:17888034 [IDA]) /// 0031965 // nuclear membrane (GO_REF:0000039 [IEA] UniProtKB-SubCell:SL-0182) /// 0031252 // cell leading edge (GO_REF:0000019 [IEA] Ensembl:ENSMUSP00000075167) /// 0015629 // actin cytoskeleton (PMID:20841568 [TAS]) /// 0005634 // nucleus (PMID:17888034 [IDA]) /// 0005829 // cytosol (Reactome:REACT_21288 [TAS]) /// 0005634 // nu…	0008022 // protein C-terminus binding (PMID:11971963 [IPI] UniProtKB:Q99638) /// 0005515 // protein binding (PMID:17318191 [IPI] UniProtKB:P12931) /// 0005515 // protein binding (PMID:17101133 [IPI] UniProtKB:Q9NYB9) /// 0005515 // protein binding (PMID:19442657 [IPI] UniProtKB:O43196) /// 0005515 // protein binding (PMID:22401567 [IPI] UniProtKB:O43196) /// 0019905 // syntaxin binding (PMID:2300…
ABL2	2000249 // regulation of actin cytoskeleton reorganization (PMID:20841568 [TAS]) /// 0010976 // positive regulation of neuron projection development (PMID:17910947 [IMP]) /// 0007165 // signal transduction (PMID:2198571 [TAS]) /// 0030155 // regulation of cell adhesion (PMID:20841568 [TAS]) /// 0007411 // axon guidance (Reactome:REACT_18266 [TAS]) /// 0051353 // positive regulation of oxidoreduct…	0015629 // actin cytoskeleton (PMID:20841568 [TAS]) /// 0005829 // cytosol (Reactome:REACT_19396 [TAS]) /// 0005829 // cytosol (Reactome:REACT_19227 [TAS])	0005515 // protein binding (PMID:19380743 [IPI] UniProtKB:P46108) /// 0004672 // protein kinase activity (PMID:2198571 [TAS]) /// 0005515 // protein binding (PMID:17474147 [IPI] UniProtKB:P27986) /// 0005515 // protein binding (PMID:17474147 [IPI] UniProtKB:P16333) /// 0005515 // protein binding (PMID:15886098 [IPI] UniProtKB:Q13671) /// 0051015 // actin filament binding (PMID:20841568 [TAS]) ///…
ABLIM1	0007601 // visual perception (PMID:9245787 [TAS]) /// 0007010 // cytoskeleton organization (GO_REF:0000002 [IEA] InterPro:IPR003128) /// 0045944 // positive regulation of transcription from RNA polymerase II promoter (GO_REF:0000019 [IEA] Ensembl:ENSMUSP00000078336) /// 0009887 // organ morphogenesis (PMID:9245787 [TAS]) /// 0007411 // axon guidance (Reactome:REACT_18266 [TAS])	0015629 // actin cytoskeleton (GO_REF:0000019 [IEA] Ensembl:ENSMUSP00000078336) /// 0005737 // cytoplasm (GO_REF:0000039 [IEA] UniProtKB-SubCell:SL-0086)	0008270 // zinc ion binding (GO_REF:0000002 [IEA] InterPro:IPR001781) /// 0003779 // actin binding (GO_REF:0000002 [IEA] InterPro:IPR003128) /// 0005515 // protein binding (PMID:16189514 [IPI] UniProtKB:O95751) /// 0003779 // actin binding (GO_REF:0000019 [IEA] Ensembl:ENSMUSP00000078336)
ABLIM3	0007010 // cytoskeleton organization (GO_REF:0000002 [IEA] InterPro:IPR003128) /// 0045944 // positive regulation of transcription from RNA polymerase II promoter (GO_REF:0000019 [IEA] Ensembl:ENSMUSP00000041243) /// 0007411 // axon guidance (Reactome:REACT_18266 [TAS])	0005737 // cytoplasm (GO_REF:0000039 [IEA] UniProtKB-SubCell:SL-0086)	0008270 // zinc ion binding (GO_REF:0000002 [IEA] InterPro:IPR001781) /// 0003779 // actin binding (GO_REF:0000002 [IEA] InterPro:IPR003128)
ABR	0043065 // positive regulation of apoptotic process (Reactome:REACT_13638 [TAS]) /// 0007165 // signal transduction (GO_REF:0000002 [IEA] InterPro:IPR000198|InterPro:IPR008936) /// 0030336 // negative regulation of cell migration (GO_REF:0000019 [IEA] Ensembl:ENSMUSP00000091551) /// 0007420 // brain development (GO_REF:0000019 [IEA] Ensembl:ENSMUSP00000091551) /// 0032496 // response to lipopolys…	0005829 // cytosol (Reactome:REACT_9982 [TAS]) /// 0005829 // cytosol (GO_REF:0000019 [IEA] Ensembl:ENSMUSP00000091551) /// 0005622 // intracellular (GO_REF:0000002 [IEA] InterPro:IPR008936) /// 0005829 // cytosol (Reactome:REACT_13694 [TAS]) /// 0005829 // cytosol (Reactome:REACT_19216 [TAS]) /// 0005829 // cytosol (Reactome:REACT_10098 [TAS]) /// 0005886 // plasma membrane (GO_REF:0000019 [IEA]…	0030675 // Rac GTPase activator activity (GO_REF:0000019 [IEA] Ensembl:ENSMUSP00000091551) /// 0005089 // Rho guanyl-nucleotide exchange factor activity (GO_REF:0000002 [IEA] InterPro:IPR000219) /// 0005096 // GTPase activator activity (GO_REF:0000038 [IEA] UniProtKB-KW:KW-0343) /// 0005096 // GTPase activator activity (PMID:8262969 [TAS])
ABRACL
ABT1	0021522 // spinal cord motor neuron differentiation (GO_REF:0000019 [IEA] Ensembl:ENSMUSP00000045888) /// 0006366 // transcription from RNA polymerase II promoter (GO_REF:0000019 [IEA] Ensembl:ENSMUSP00000045888) /// 0006357 // regulation of transcription from RNA polymerase II promoter (GO_REF:0000019 [IEA] Ensembl:ENSMUSP00000045888)	0005667 // transcription factor complex (GO_REF:0000019 [IEA] Ensembl:ENSMUSP00000045888) /// 0005730 // nucleolus (GO_REF:0000039 [IEA] UniProtKB-SubCell:SL-0188) /// 0005634 // nucleus (PMID:10648625 [TAS])	0003677 // DNA binding (GO_REF:0000037 [IEA] UniProtKB-KW:KW-0238) /// 0003713 // transcription coactivator activity (PMID:10648625 [TAS]) /// 0005515 // protein binding (PMID:19299493 [IPI] UniProtKB:P38935) /// 0044822 /// 0000166 // nucleotide binding (GO_REF:0000002 [IEA] InterPro:IPR012677)
ABTB1			0003746 // translation elongation factor activity (GO_REF:0000037 [IEA] UniProtKB-KW:KW-0251)
ABTB2		0005575 // cellular_component (GO_REF:0000015 [ND])	0003674 // molecular_function (GO_REF:0000015 [ND]) /// 0046982 // protein heterodimerization activity (GO_REF:0000002 [IEA] InterPro:IPR009072)
AC002055.4
AC002116.7
AC002398.9
AC002456.2
AC002467.7
AC002480.3
AC002985.3
AC003092.1
AC003665.1
AC004041.2
AC004076.7
AC004076.9
AC004158.2
AC004166.7
AC004381.6
AC004383.4
AC004840.9
AC004893.11
AC004967.7
AC004980.7
AC005003.1
AC005037.3
AC005062.2
AC005076.5
AC005154.6
AC005224.2
AC005256.1
AC005304.1
AC005329.7
AC005562.1
AC005592.2
AC005614.5
AC005618.1
AC005624.2
AC005682.5
AC005775.2
AC005932.1
AC006465.3
AC006486.9
AC006538.4
AC006547.13
AC006547.14
AC007040.7
AC007246.3
AC007255.7
AC007276.5
AC007383.3
AC007383.4
AC007390.5
AC007405.6
AC007620.3
AC007743.1
AC007773.2
AC007879.5
AC007879.7
AC007952.5
AC008063.3
AC008103.5
AC008280.5
AC009005.2
AC009113.1
AC009120.6
AC009237.8
AC009403.2
AC009404.2
AC009784.3
AC009948.5
AC009961.3
AC010091.1
AC010170.1
AC010642.1
AC010746.4
AC010894.3
AC011530.4
AC011747.7
AC011933.1
AC012146.7
AC012307.3
AC015842.1
AC016586.1
AC016629.8
AC016683.6
AC016722.2
AC016747.3
AC016831.7
AC016995.3
AC017048.3
AC017048.4
AC017074.2
AC018464.3
AC018642.1
AC018737.1
AC018766.5
AC018866.1
AC020571.3
AC020910.2
AC021188.4
AC021218.2
AC021224.1
AC022182.1
AC023347.1
AC024560.3
AC024592.12
AC025171.1
AC025335.1
AC027307.3
AC027612.4
AC027612.6
AC034193.5
AC034220.3
AC046143.3
AC046143.7
AC058791.2
AC062017.1
AC062029.1
AC068196.1
AC068282.3
AC068491.1
AC068533.7
AC069368.3
AC069513.3
AC073043.1
AC073043.2
AC073046.25
AC073072.5
AC073254.1
AC073283.4
AC073346.2
AC074117.10
AC074183.4
AC079250.1
AC079807.2
AC079922.3
AC083899.3
AC084018.1
AC084219.4
AC091729.9
AC092159.2
AC092171.1
AC092484.1
AC092614.2
AC092675.3
AC093323.3
AC093415.2
AC093616.4
AC093627.9
AC093642.5
AC093673.5
AC093726.6
AC093818.1
AC093838.4
AC096559.1
AC096677.1
AC097359.1
AC097662.2
AC098820.3
AC099552.4
AC099850.1
AC103965.1
AC104135.3
AC104389.28
AC104534.3
AC104654.2
AC105344.2
AC108142.1
AC108463.1
AC108488.3
AC108488.4
AC109586.1
AC113189.5
AC114772.1
AC125232.1
AC130352.1
AC132192.1
AC133528.2
AC135048.13
AC137932.6
AC137934.1
AC138783.12
AC139100.2
AC141586.5
AC142401.2
AC144521.1
AC147651.3
AC156455.1
AC159540.1
AC159540.2
AC187652.1
ACAA1	0044281 // small molecule metabolic process (Reactome:REACT_111217 [TAS]) /// 0044255 // cellular lipid metabolic process (Reactome:REACT_16957 [TAS]) /// 0036109 // alpha-linolenic acid metabolic process (Reactome:REACT_121147 [TAS]) /// 0033559 // unsaturated fatty acid metabolic process (Reactome:REACT_121284 [TAS]) /// 0033540 // fatty acid beta-oxidation using acyl-CoA oxidase (Reactome:REAC…	0005782 // peroxisomal matrix (Reactome:REACT_121028 [TAS]) /// 0005777 // peroxisome (PMID:1347505 [IDA]) /// 0005777 // peroxisome (PMID:9053548 [IDA]) /// 0005777 // peroxisome (PMID:17881773 [IDA]) /// 0005777 // peroxisome (PMID:2895531 [IDA]) /// 0005777 // peroxisome (PMID:2365812 [IDA]) /// 0005782 // peroxisomal matrix (Reactome:REACT_16946 [TAS])	0016401 // palmitoyl-CoA oxidase activity (PMID:2882519 [IMP]) /// 0005515 // protein binding (PMID:18281296 [IPI] UniProtKB:Q86WA8) /// 0016747 // transferase activity, transferring acyl groups other than amino-acyl groups (GO_REF:0000002 [IEA] InterPro:IPR002155|InterPro:IPR020610|InterPro:IPR020613|InterPro:IPR020616) /// 0016747 // transferase activity, transferring acyl groups other than ami…
ACAA2	0006695 // cholesterol biosynthetic process (PMID:8241273 [NAS]) /// 1901029 // negative regulation of mitochondrial outer membrane permeabilization (PMID:18371312 [IDA]) /// 0006631 // fatty acid metabolic process (GO_REF:0000041 [IEA] UniPathway:UPA00199)	0005739 // mitochondrion (PMID:18371312 [IDA]) /// 0005739 // mitochondrion (PMID:8241273 [NAS]) /// 0005743 // mitochondrial inner membrane (GO_REF:0000019 [IEA] Ensembl:ENSMUSP00000037348)	0016747 // transferase activity, transferring acyl groups other than amino-acyl groups (GO_REF:0000002 [IEA] InterPro:IPR002155|InterPro:IPR020610|InterPro:IPR020613|InterPro:IPR020615|InterPro:IPR020616|InterPro:IPR020617) /// 0003988 // acetyl-CoA C-acyltransferase activity (PMID:8241273 [NAS]) /// 0005515 // protein binding (PMID:18371312 [IPI] UniProtKB:Q12983) /// 0016747 // transferase acti…
ACACA	0006633 // fatty acid biosynthetic process (GO_REF:0000002 [IEA] InterPro:IPR013537) /// 0006633 // fatty acid biosynthetic process (GO_REF:0000019 [IEA] Ensembl:ENSMUSP00000099490) /// 0051289 // protein homotetramerization (GO_REF:0000024 [ISS] UniProtKB:Q5SWU9) /// 0051289 // protein homotetramerization (GO_REF:0000019 [IEA] Ensembl:ENSMUSP00000099490) /// 0019432 // triglyceride biosynthetic …	0005829 // cytosol (Reactome:REACT_163922 [TAS]) /// 0005829 // cytosol (Reactome:REACT_147816 [TAS]) /// 0005829 // cytosol (Reactome:REACT_590 [TAS]) /// 0005829 // cytosol (GO_REF:0000024 [ISS] UniProtKB:Q5SWU9) /// 0005829 // cytosol (Reactome:REACT_355 [TAS]) /// 0005739 // mitochondrion (GO_REF:0000019 [IEA] Ensembl:ENSMUSP00000099490) /// 0005829 // cytosol (Reactome:REACT_163738 [TAS]) //…	0003989 // acetyl-CoA carboxylase activity (GO_REF:0000002 [IEA] InterPro:IPR013537) /// 0003989 // acetyl-CoA carboxylase activity (Reactome:REACT_590 [TAS]) /// 0004075 // biotin carboxylase activity (GO_REF:0000002 [IEA] InterPro:IPR011764) /// 0005515 // protein binding (PMID:20952656 [IPI] UniProtKB:Q9CQ20) /// 0005515 // protein binding (PMID:16794074 [IPI] UniProtKB:Q8K4K2) /// 0005515 // …
ACACB	0006633 // fatty acid biosynthetic process (GO_REF:0000002 [IEA] InterPro:IPR013537) /// 0014070 // response to organic cyclic compound (GO_REF:0000019 [IEA] Ensembl:ENSRNOP00000060736) /// 0006112 // energy reserve metabolic process (Reactome:REACT_1505 [TAS]) /// 0006853 // carnitine shuttle (Reactome:REACT_11082 [TAS]) /// 0006766 // vitamin metabolic process (Reactome:REACT_11193 [TAS]) /// 0…	0005829 // cytosol (Reactome:REACT_147743 [TAS]) /// 0005741 // mitochondrial outer membrane (Reactome:REACT_169211 [TAS]) /// 0005739 // mitochondrion (GO_REF:0000019 [IEA] Ensembl:ENSRNOP00000060736) /// 0005741 // mitochondrial outer membrane (Reactome:REACT_169154 [TAS]) /// 0005829 // cytosol (Reactome:REACT_355 [TAS]) /// 0012505 // endomembrane system (GO_REF:0000039 [IEA] UniProtKB-SubCel…	0003989 // acetyl-CoA carboxylase activity (PMID:20952656 [IDA]) /// 0046872 // metal ion binding (GO_REF:0000002 [IEA] InterPro:IPR011761) /// 0003989 // acetyl-CoA carboxylase activity (GO_REF:0000002 [IEA] InterPro:IPR013537) /// 0005515 // protein binding (PMID:20952656 [IPI] UniProtKB:Q9CQ20) /// 0004075 // biotin carboxylase activity (GO_REF:0000002 [IEA] InterPro:IPR011764) /// 0005515 // …
ACAD10		0005739 // mitochondrion (PMID:21237683 [NAS])	0016787 // hydrolase activity (GO_REF:0000002 [IEA] InterPro:IPR006439) /// 0050660 // flavin adenine dinucleotide binding (GO_REF:0000002 [IEA] InterPro:IPR013786) /// 0003995 // acyl-CoA dehydrogenase activity (GO_REF:0000002 [IEA] InterPro:IPR006091) /// 0016627 // oxidoreductase activity, acting on the CH-CH group of donors (GO_REF:0000002 [IEA] InterPro:IPR009100|InterPro:IPR013786) /// 0016…
ACAD11	0033539 // fatty acid beta-oxidation using acyl-CoA dehydrogenase (PMID:21237683 [IDA])	0005634 // nucleus (PMID:21237683 [IDA]) /// 0005739 // mitochondrion (GO_REF:0000019 [IEA] Ensembl:ENSMUSP00000043424) /// 0005777 // peroxisome (GO_REF:0000019 [IEA] Ensembl:ENSRNOP00000036574) /// 0031966 // mitochondrial membrane (PMID:21237683 [IDA]) /// 0005777 // peroxisome (GO_REF:0000024 [ISS] UniProtKB:B3DMA2)	0017099 // very-long-chain-acyl-CoA dehydrogenase activity (PMID:21237683 [IDA]) /// 0016627 // oxidoreductase activity, acting on the CH-CH group of donors (GO_REF:0000002 [IEA] InterPro:IPR013786) /// 0050660 // flavin adenine dinucleotide binding (GO_REF:0000002 [IEA] InterPro:IPR013786) /// 0003995 // acyl-CoA dehydrogenase activity (GO_REF:0000002 [IEA] InterPro:IPR006091) /// 0070991 // med…
ACAD8	0044281 // small molecule metabolic process (Reactome:REACT_111217 [TAS]) /// 0006355 // regulation of transcription, DNA-dependent (GO_REF:0000037 [IEA] UniProtKB-KW:KW-0805) /// 0009083 // branched-chain amino acid catabolic process (Reactome:REACT_197 [TAS]) /// 0006351 // transcription, DNA-dependent (GO_REF:0000037 [IEA] UniProtKB-KW:KW-0804) /// 0006574 // valine catabolic process (GO_REF:0…	0005759 // mitochondrial matrix (Reactome:REACT_630 [TAS])	0016627 // oxidoreductase activity, acting on the CH-CH group of donors (GO_REF:0000002 [IEA] InterPro:IPR013786) /// 0050660 // flavin adenine dinucleotide binding (GO_REF:0000002 [IEA] InterPro:IPR013786) /// 0003995 // acyl-CoA dehydrogenase activity (Reactome:REACT_630 [EXP]) /// 0003995 // acyl-CoA dehydrogenase activity (GO_REF:0000002 [IEA] InterPro:IPR006089|InterPro:IPR006091) /// 001662…
ACAD9		0005634 // nucleus (PMID:21237683 [IDA]) /// 0030425 // dendrite (PMID:21237683 [IDA]) /// 0005739 // mitochondrion (GO_REF:0000054 [IDA])	0050660 // flavin adenine dinucleotide binding (GO_REF:0000002 [IEA] InterPro:IPR013786) /// 0003995 // acyl-CoA dehydrogenase activity (GO_REF:0000002 [IEA] InterPro:IPR006089|InterPro:IPR006091) /// 0016627 // oxidoreductase activity, acting on the CH-CH group of donors (GO_REF:0000002 [IEA] InterPro:IPR009100|InterPro:IPR013786)
ACADM	0009409 // response to cold (GO_REF:0000019 [IEA] Ensembl:ENSMUSP00000072483) /// 0033539 // fatty acid beta-oxidation using acyl-CoA dehydrogenase (PMID:19224950 [IDA]) /// 0033539 // fatty acid beta-oxidation using acyl-CoA dehydrogenase (PMID:1902818 [IDA]) /// 0033539 // fatty acid beta-oxidation using acyl-CoA dehydrogenase (GO_REF:0000019 [IEA] Ensembl:ENSMUSP00000072483) /// 0044281 // sma…	0005759 // mitochondrial matrix (Reactome:REACT_1111 [TAS]) /// 0005634 // nucleus (PMID:21630459 [IDA]) /// 0005759 // mitochondrial matrix (Reactome:REACT_442 [TAS]) /// 0005759 // mitochondrial matrix (Reactome:REACT_116020 [TAS]) /// 0005739 // mitochondrion (GO_REF:0000019 [IEA] Ensembl:ENSMUSP00000072483) /// 0005739 // mitochondrion (GO_REF:0000054 [IDA]) /// 0005759 // mitochondrial matri…	0003995 // acyl-CoA dehydrogenase activity (Reactome:REACT_1862 [TAS]) /// 0070991 // medium-chain-acyl-CoA dehydrogenase activity (PMID:1970566 [IDA]) /// 0070991 // medium-chain-acyl-CoA dehydrogenase activity (GO_REF:0000019 [IEA] Ensembl:ENSMUSP00000072483) /// 0003995 // acyl-CoA dehydrogenase activity (GO_REF:0000002 [IEA] InterPro:IPR006089|InterPro:IPR006091) /// 0003995 // acyl-CoA dehyd…
ACADS	0051384 // response to glucocorticoid stimulus (GO_REF:0000019 [IEA] Ensembl:ENSRNOP00000001556) /// 0051289 // protein homotetramerization (GO_REF:0000019 [IEA] Ensembl:ENSRNOP00000001556) /// 0044281 // small molecule metabolic process (Reactome:REACT_111217 [TAS]) /// 0044255 // cellular lipid metabolic process (Reactome:REACT_22279 [TAS]) /// 0046359 // butyrate catabolic process (GO_REF:0000…	0005759 // mitochondrial matrix (Reactome:REACT_1742 [TAS]) /// 0005634 // nucleus (PMID:21630459 [IDA]) /// 0005739 // mitochondrion (PMID:16729965 [IDA]) /// 0031966 // mitochondrial membrane (GO_REF:0000019 [IEA] Ensembl:ENSRNOP00000001556) /// 0005759 // mitochondrial matrix (Reactome:REACT_1592 [TAS])	0050660 // flavin adenine dinucleotide binding (GO_REF:0000002 [IEA] InterPro:IPR013786) /// 0003995 // acyl-CoA dehydrogenase activity (GO_REF:0000002 [IEA] InterPro:IPR006089|InterPro:IPR006091) /// 0004085 // butyryl-CoA dehydrogenase activity (GO_REF:0000003 [IEA] EC:1.3.8.1) /// 0003995 // acyl-CoA dehydrogenase activity (Reactome:REACT_1592 [TAS]) /// 0003995 // acyl-CoA dehydrogenase activ…
ACADSB	0044281 // small molecule metabolic process (Reactome:REACT_111217 [TAS]) /// 0006631 // fatty acid metabolic process (GO_REF:0000037 [IEA] UniProtKB-KW:KW-0276) /// 0009083 // branched-chain amino acid catabolic process (Reactome:REACT_197 [TAS]) /// 0034641 // cellular nitrogen compound metabolic process (Reactome:REACT_13 [TAS])	0005759 // mitochondrial matrix (Reactome:REACT_1285 [TAS])	0050660 // flavin adenine dinucleotide binding (GO_REF:0000002 [IEA] InterPro:IPR013786) /// 0003995 // acyl-CoA dehydrogenase activity (GO_REF:0000002 [IEA] InterPro:IPR006089|InterPro:IPR006091) /// 0016627 // oxidoreductase activity, acting on the CH-CH group of donors (GO_REF:0000002 [IEA] InterPro:IPR009100|InterPro:IPR013786) /// 0003995 // acyl-CoA dehydrogenase activity (Reactome:REACT_12…
ACADVL	0006635 // fatty acid beta-oxidation (Reactome:REACT_1541 [TAS]) /// 0033539 // fatty acid beta-oxidation using acyl-CoA dehydrogenase (GO_REF:0000024 [ISS] UniProtKB:P50544) /// 0090181 // regulation of cholesterol metabolic process (GO_REF:0000024 [ISS] UniProtKB:P50544) /// 0006987 // activation of signaling protein activity involved in unfolded protein response (Reactome:REACT_18368 [TAS]) //…	0005739 // mitochondrion (GO_REF:0000024 [ISS] UniProtKB:P50544) /// 0005759 // mitochondrial matrix (Reactome:REACT_398 [TAS]) /// 0005743 // mitochondrial inner membrane (GO_REF:0000039 [IEA] UniProtKB-SubCell:SL-0168) /// 0042645 // mitochondrial nucleoid (PMID:18063578 [IDA]) /// 0005759 // mitochondrial matrix (Reactome:REACT_115600 [TAS])	0004466 // long-chain-acyl-CoA dehydrogenase activity (PMID:8466512 [TAS]) /// 0016627 // oxidoreductase activity, acting on the CH-CH group of donors (GO_REF:0000002 [IEA] InterPro:IPR013786) /// 0050660 // flavin adenine dinucleotide binding (GO_REF:0000002 [IEA] InterPro:IPR013786) /// 0003995 // acyl-CoA dehydrogenase activity (Reactome:REACT_398 [TAS]) /// 0016627 // oxidoreductase activity,…
ACAP1	0032312 // regulation of ARF GTPase activity (GO_REF:0000002 [IEA] InterPro:IPR001164) /// 0015031 // protein transport (GO_REF:0000037 [IEA] UniProtKB-KW:KW-0653)	0055038 // recycling endosome membrane (GO_REF:0000039 [IEA] UniProtKB-SubCell:SL-0231)	0008270 // zinc ion binding (GO_REF:0000002 [IEA] InterPro:IPR001164) /// 0008060 // ARF GTPase activator activity (GO_REF:0000002 [IEA] InterPro:IPR001164)
ACAP2	1990090 /// 0032312 // regulation of ARF GTPase activity (GO_REF:0000002 [IEA] InterPro:IPR001164) /// 0036010 // protein localization to endosome (GO_REF:0000024 [ISS] UniProtKB:Q5FVC7)	0010008 // endosome membrane (GO_REF:0000024 [ISS] UniProtKB:Q5FVC7)	0008270 // zinc ion binding (GO_REF:0000002 [IEA] InterPro:IPR001164) /// 0008060 // ARF GTPase activator activity (GO_REF:0000002 [IEA] InterPro:IPR001164)
ACAP3	0032312 // regulation of ARF GTPase activity (GO_REF:0000002 [IEA] InterPro:IPR001164)		0008270 // zinc ion binding (GO_REF:0000002 [IEA] InterPro:IPR001164) /// 0008060 // ARF GTPase activator activity (GO_REF:0000002 [IEA] InterPro:IPR001164)
ACAT1	0009725 // response to hormone stimulus (GO_REF:0000019 [IEA] Ensembl:ENSRNOP00000010573) /// 0046950 // cellular ketone body metabolic process (Reactome:REACT_1861 [TAS]) /// 0072229 // metanephric proximal convoluted tubule development (GO_REF:0000019 [IEA] Ensembl:ENSRNOP00000010573) /// 0046952 // ketone body catabolic process (Reactome:REACT_59 [TAS]) /// 0034641 // cellular nitrogen compoun…	0005759 // mitochondrial matrix (Reactome:REACT_47 [TAS]) /// 0005759 // mitochondrial matrix (Reactome:REACT_884 [TAS]) /// 0070062 // extracellular vesicular exosome (PMID:19056867 [IDA]) /// 0005759 // mitochondrial matrix (Reactome:REACT_1478 [TAS]) /// 0005759 // mitochondrial matrix (GO_REF:0000019 [IEA] Ensembl:ENSRNOP00000010573) /// 0005743 // mitochondrial inner membrane (GO_REF:0000019…	0003985 // acetyl-CoA C-acetyltransferase activity (Reactome:REACT_47 [EXP]) /// 0046872 // metal ion binding (GO_REF:0000037 [IEA] UniProtKB-KW:KW-0479) /// 0003985 // acetyl-CoA C-acetyltransferase activity (GO_REF:0000019 [IEA] Ensembl:ENSRNOP00000010573) /// 0003985 // acetyl-CoA C-acetyltransferase activity (GO_REF:0000019 [IEA] Ensembl:ENSMUSP00000034547) /// 0016747 // transferase activity…
ACAT2	0006629 // lipid metabolic process (PMID:7911016 [IC] GO:0003985)	0005737 // cytoplasm (PMID:7911016 [IDA])	0016747 // transferase activity, transferring acyl groups other than amino-acyl groups (GO_REF:0000002 [IEA] InterPro:IPR002155|InterPro:IPR020610|InterPro:IPR020613|InterPro:IPR020616|InterPro:IPR020617) /// 0003985 // acetyl-CoA C-acetyltransferase activity (PMID:7911016 [IDA])
ACBD3	0006810 // transport (GO_REF:0000002 [IEA] InterPro:IPR009038) /// 0006694 // steroid biosynthetic process (GO_REF:0000037 [IEA] UniProtKB-KW:KW-0752)	0005739 // mitochondrion (GO_REF:0000039 [IEA] UniProtKB-SubCell:SL-0173) /// 0000139 // Golgi membrane (GO_REF:0000039 [IEA] UniProtKB-SubCell:SL-0134) /// 0016021 // integral to membrane (GO_REF:0000002 [IEA] InterPro:IPR009038)	0005515 // protein binding (PMID:22124328 [IPI] UniProtKB:O91464) /// 0005515 // protein binding (PMID:22796112 [IPI] UniProtKB:Q8BHN0) /// 0000062 // fatty-acyl-CoA binding (GO_REF:0000002 [IEA] InterPro:IPR000582) /// 0005515 // protein binding (PMID:22124328 [IPI] UniProtKB:Q9UBF8)
ACBD4			0008289 // lipid binding (GO_REF:0000037 [IEA] UniProtKB-KW:KW-0446) /// 0000062 // fatty-acyl-CoA binding (GO_REF:0000002 [IEA] InterPro:IPR000582)
ACBD5	0008150 // biological_process (GO_REF:0000015 [ND]) /// 0006810 // transport (GO_REF:0000037 [IEA] UniProtKB-KW:KW-0813)	0005778 // peroxisomal membrane (GO_REF:0000039 [IEA] UniProtKB-SubCell:SL-0203) /// 0016021 // integral to membrane (GO_REF:0000037 [IEA] UniProtKB-KW:KW-0812)	0003674 // molecular_function (GO_REF:0000015 [ND]) /// 0008289 // lipid binding (GO_REF:0000037 [IEA] UniProtKB-KW:KW-0446) /// 0000062 // fatty-acyl-CoA binding (GO_REF:0000002 [IEA] InterPro:IPR000582)
ACBD6		0005737 // cytoplasm (GO_REF:0000039 [IEA] UniProtKB-SubCell:SL-0086)	0008289 // lipid binding (GO_REF:0000037 [IEA] UniProtKB-KW:KW-0446) /// 0000062 // fatty-acyl-CoA binding (GO_REF:0000002 [IEA] InterPro:IPR000582)
ACCS			0016847 // 1-aminocyclopropane-1-carboxylate synthase activity (PMID:11470512 [IDA]) /// 0042803 // protein homodimerization activity (PMID:11470512 [NAS]) /// 0030170 // pyridoxal phosphate binding (PMID:11470512 [NAS])
ACD	0051973 // positive regulation of telomerase activity (PMID:17237768 [IDA]) /// 0016233 // telomere capping (PMID:17237767 [NAS]) /// 0032202 // telomere assembly (PMID:16880378 [IMP]) /// 0032211 // negative regulation of telomere maintenance via telomerase (PMID:15181449 [IGI] UniProtKB:Q9NUX5) /// 0060381 // positive regulation of single-stranded telomeric DNA binding (PMID:17237767 [IDA]) ///…	0005654 // nucleoplasm (Reactome:REACT_169328 [TAS]) /// 0005654 // nucleoplasm (Reactome:REACT_7971 [TAS]) /// 0000781 // chromosome, telomeric region (PMID:15380063 [IDA]) /// 0000783 // nuclear telomere cap complex (PMID:16880378 [IDA]) /// 0005654 // nucleoplasm (Reactome:REACT_8031 [TAS])	0005515 // protein binding (PMID:15383534 [IPI] UniProtKB:Q9NUX5) /// 0005515 // protein binding (PMID:15231715 [IPI] UniProtKB:Q9BSI4-3) /// 0005515 // protein binding (PMID:19648609 [IPI] UniProtKB:Q9H668) /// 0005515 // protein binding (PMID:15383534 [IPI] UniProtKB:Q9BSI4-3) /// 0005515 // protein binding (PMID:15380063 [IPI] UniProtKB:Q9BSI4) /// 0070182 // DNA polymerase binding (PMID:17237…
ACER2	0008284 // positive regulation of cell proliferation (PMID:16940153 [IDA]) /// 0030148 // sphingolipid biosynthetic process (Reactome:REACT_115810 [TAS]) /// 0046512 // sphingosine biosynthetic process (PMID:16940153 [IDA]) /// 0090285 // negative regulation of protein glycosylation in Golgi (PMID:20089856 [IMP]) /// 0010942 // positive regulation of cell death (PMID:20628055 [IMP]) /// 0044281 /…	0030173 // integral to Golgi membrane (PMID:20089856 [IDA]) /// 0000139 // Golgi membrane (Reactome:REACT_19413 [TAS]) /// 0005794 // Golgi apparatus (PMID:16940153 [IDA])	0017040 // ceramidase activity (PMID:16940153 [IDA]) /// 0071633 // dihydroceramidase activity (PMID:20628055 [IDA]) /// 0017040 // ceramidase activity (PMID:20089856 [IDA])
ACER3	0044281 // small molecule metabolic process (Reactome:REACT_111217 [TAS]) /// 0008284 // positive regulation of cell proliferation (PMID:20068046 [IMP]) /// 0030148 // sphingolipid biosynthetic process (Reactome:REACT_115810 [TAS]) /// 0046512 // sphingosine biosynthetic process (PMID:20068046 [IDA]) /// 0071602 // phytosphingosine biosynthetic process (PMID:11356846 [IDA]) /// 0006672 // ceramid…	0016021 // integral to membrane (GO_REF:0000002 [IEA] InterPro:IPR008901) /// 0030176 // integral to endoplasmic reticulum membrane (PMID:11356846 [IDA]) /// 0005789 // endoplasmic reticulum membrane (Reactome:REACT_19134 [TAS]) /// 0030173 // integral to Golgi membrane (PMID:11356846 [IDA])	0070774 // phytoceramidase activity (PMID:20068046 [IDA]) /// 0016811 // hydrolase activity, acting on carbon-nitrogen (but not peptide) bonds, in linear amides (GO_REF:0000002 [IEA] InterPro:IPR008901) /// 0070774 // phytoceramidase activity (PMID:11356846 [IDA])
ACIN1	0006200 // ATP catabolic process (PMID:10490026 [NAS]) /// 0006915 // apoptotic process (Reactome:REACT_578 [TAS]) /// 0008380 // RNA splicing (GO_REF:0000037 [IEA] UniProtKB-KW:KW-0508) /// 0048025 // negative regulation of mRNA splicing, via spliceosome (PMID:12665594 [IDA]) /// 0006397 // mRNA processing (GO_REF:0000037 [IEA] UniProtKB-KW:KW-0507) /// 0006921 // cellular component disassembly …	0035145 // exon-exon junction complex (PMID:16314458 [IDA]) /// 0061574 /// 0005730 // nucleolus (GO_REF:0000019 [IEA] Ensembl:ENSMUSP00000022793) /// 0005829 // cytosol (Reactome:REACT_12450 [TAS]) /// 0016607 // nuclear speck (PMID:20966198 [IDA]) /// 0005634 // nucleus (PMID:10490026 [IDA])	0005515 // protein binding (PMID:18951082 [IPI] UniProtKB:P52756) /// 0003676 // nucleic acid binding (GO_REF:0000002 [IEA] InterPro:IPR000504) /// 0005515 // protein binding (PMID:20195357 [IPI] UniProtKB:P61457) /// 0016887 // ATPase activity (PMID:10490026 [NAS]) /// 0005515 // protein binding (PMID:19387494 [IPI] UniProtKB:Q9BZZ5) /// 0003676 // nucleic acid binding (PMID:10490026 [NAS]) /// …
ACLY	0044281 // small molecule metabolic process (Reactome:REACT_111217 [TAS]) /// 0044255 // cellular lipid metabolic process (Reactome:REACT_22279 [TAS]) /// 0015936 // coenzyme A metabolic process (PMID:1371749 [TAS]) /// 0006101 // citrate metabolic process (PMID:1371749 [TAS]) /// 0031325 // positive regulation of cellular metabolic process (Reactome:REACT_2122 [TAS]) /// 0019432 // triglyceride …	0009346 // citrate lyase complex (PMID:1371749 [TAS]) /// 0070062 // extracellular vesicular exosome (PMID:19056867 [IDA]) /// 0005739 // mitochondrion (GO_REF:0000019 [IEA] Ensembl:ENSMUSP00000103012) /// 0005829 // cytosol (Reactome:REACT_1141 [TAS]) /// 0070062 // extracellular vesicular exosome (PMID:20458337 [IDA]) /// 0005829 // cytosol (Reactome:REACT_1577 [TAS])	0004775 // succinate-CoA ligase (ADP-forming) activity (GO_REF:0000002 [IEA] InterPro:IPR017440) /// 0005524 // ATP binding (GO_REF:0000037 [IEA] UniProtKB-KW:KW-0067) /// 0005515 // protein binding (PMID:23932781 [IPI] UniProtKB:Q5T4S7) /// 0003878 // ATP citrate synthase activity (Reactome:REACT_1141 [TAS]) /// 0046872 // metal ion binding (GO_REF:0000037 [IEA] UniProtKB-KW:KW-0479) /// 0048037…
ACO1	0008152 // metabolic process (GO_REF:0000002 [IEA] InterPro:IPR001030|InterPro:IPR015931|InterPro:IPR015932|InterPro:IPR015937) /// 0009791 // post-embryonic development (GO_REF:0000019 [IEA] Ensembl:ENSMUSP00000100038) /// 0010040 // response to iron(II) ion (PMID:8041788 [IDA]) /// 0006879 // cellular iron ion homeostasis (GO_REF:0000019 [IEA] Ensembl:ENSMUSP00000100038) /// 0006101 // citrate …	0070062 // extracellular vesicular exosome (PMID:19056867 [IDA]) /// 0005783 // endoplasmic reticulum (PMID:16144863 [IDA]) /// 0005829 // cytosol (PMID:16527810 [IDA]) /// 0005794 // Golgi apparatus (PMID:16144863 [IDA]) /// 0005737 // cytoplasm (PMID:1738601 [NAS])	0030350 // iron-responsive element binding (PMID:8041788 [IDA]) /// 0051539 // 4 iron, 4 sulfur cluster binding (PMID:16407072 [IDA]) /// 0046872 // metal ion binding (GO_REF:0000037 [IEA] UniProtKB-KW:KW-0479) /// 0005515 // protein binding (PMID:23414517 [IPI] UniProtKB:P20929) /// 0003994 // aconitate hydratase activity (PMID:1946430 [IDA]) /// 0005515 // protein binding (PMID:23414517 [IPI] U…
ACO2	0044281 // small molecule metabolic process (Reactome:REACT_111217 [TAS]) /// 0006101 // citrate metabolic process (PMID:9630632 [IDA]) /// 0006099 // tricarboxylic acid cycle (PMID:9630632 [IDA]) /// 0044237 // cellular metabolic process (Reactome:REACT_1046 [TAS]) /// 0006102 // isocitrate metabolic process (GO_REF:0000019 [IEA] Ensembl:ENSRNOP00000029144) /// 0006091 // generation of precursor…	0005759 // mitochondrial matrix (Reactome:REACT_21262 [TAS]) /// 0005759 // mitochondrial matrix (Reactome:REACT_1898 [TAS]) /// 0005739 // mitochondrion (PMID:20833797 [IDA])	0051539 // 4 iron, 4 sulfur cluster binding (GO_REF:0000019 [IEA] Ensembl:ENSRNOP00000029144) /// 0051538 // 3 iron, 4 sulfur cluster binding (GO_REF:0000019 [IEA] Ensembl:ENSRNOP00000029144) /// 0005506 // iron ion binding (PMID:9630632 [IDA]) /// 0003994 // aconitate hydratase activity (GO_REF:0000003 [IEA] EC:4.2.1.3)
ACOT11	0035556 // intracellular signal transduction (PMID:11696000 [NAS]) /// 0009409 // response to cold (PMID:11696000 [ISS] UniProtKB:Q8VHQ9) /// 0009266 // response to temperature stimulus (GO_REF:0000024 [ISS] UniProtKB:Q8VHQ9) /// 0006631 // fatty acid metabolic process (PMID:11696000 [NAS])	0070062 // extracellular vesicular exosome (PMID:19056867 [IDA]) /// 0005737 // cytoplasm (PMID:11696000 [IC] GO:0047617)	0008289 // lipid binding (GO_REF:0000002 [IEA] InterPro:IPR002913) /// 0047617 // acyl-CoA hydrolase activity (PMID:11696000 [TAS])
ACOT13	0051289 // protein homotetramerization (PMID:16934754 [IPI] UniProtKB:Q9NPJ3) /// 0008152 // metabolic process (PMID:16934754 [IDA]) /// 0008152 // metabolic process (PMID:19170545 [IDA]) /// 0051289 // protein homotetramerization (PMID:19170545 [IPI] UniProtKB:Q9NPJ3)	0005739 // mitochondrion (GO_REF:0000039 [IEA] UniProtKB-SubCell:SL-0173) /// 0005634 // nucleus (PMID:21630459 [IDA])	0047617 // acyl-CoA hydrolase activity (PMID:19170545 [IDA]) /// 0047617 // acyl-CoA hydrolase activity (PMID:16934754 [IDA])
ACOT2	0000038 // very long-chain fatty acid metabolic process (PMID:16940157 [IDA]) /// 0001676 // long-chain fatty acid metabolic process (PMID:16940157 [IDA]) /// 0006637 // acyl-CoA metabolic process (PMID:10944470 [IDA]) /// 0006637 // acyl-CoA metabolic process (PMID:16940157 [IDA])	0005739 // mitochondrion (PMID:16940157 [IDA])	0047617 // acyl-CoA hydrolase activity (PMID:10944470 [IDA]) /// 0016290 // palmitoyl-CoA hydrolase activity (GO_REF:0000003 [IEA] EC:3.1.2.2) /// 0005102 // receptor binding (PMID:20178365 [IPI] UniProtKB:P50542) /// 0047617 // acyl-CoA hydrolase activity (PMID:16940157 [IDA])
ACOT7	1900535 // palmitic acid biosynthetic process (PMID:10578051 [IDA]) /// 0051792 // medium-chain fatty acid biosynthetic process (PMID:10578051 [IDA]) /// 0036116 // long-chain fatty-acyl-CoA catabolic process (PMID:10578051 [IDA]) /// 0015937 // coenzyme A biosynthetic process (PMID:10578051 [IDA]) /// 0009062 // fatty acid catabolic process (GO_REF:0000019 [IEA] Ensembl:ENSMUSP00000129121) /// 0…	0005829 // cytosol (PMID:10578051 [IDA]) /// 0005739 // mitochondrion (GO_REF:0000039 [IEA] UniProtKB-SubCell:SL-0173) /// 0005829 // cytosol (GO_REF:0000019 [IEA] Ensembl:ENSMUSP00000129121) /// 0070062 // extracellular vesicular exosome (PMID:19056867 [IDA]) /// 0043005 // neuron projection (GO_REF:0000019 [IEA] Ensembl:ENSMUSP00000129121) /// 0044297 // cell body (GO_REF:0000019 [IEA] Ensembl:…	0005515 // protein binding (PMID:10578051 [IPI] UniProtKB:O00154) /// 0000062 // fatty-acyl-CoA binding (PMID:10578051 [IDA]) /// 0016290 // palmitoyl-CoA hydrolase activity (PMID:10578051 [IDA]) /// 0016290 // palmitoyl-CoA hydrolase activity (GO_REF:0000019 [IEA] Ensembl:ENSMUSP00000129121) /// 0042803 // protein homodimerization activity (PMID:10578051 [IPI] UniProtKB:O00154) /// 0036042 // lo…
ACOT8	0036109 // alpha-linolenic acid metabolic process (Reactome:REACT_121147 [TAS]) /// 0006637 // acyl-CoA metabolic process (GO_REF:0000002 [IEA] InterPro:IPR003703) /// 0006699 // bile acid biosynthetic process (Reactome:REACT_11054 [TAS]) /// 0016032 // viral reproduction (GO_REF:0000037 [IEA] UniProtKB-KW:KW-0945) /// 0006699 // bile acid biosynthetic process (Reactome:REACT_11041 [TAS]) /// 004…	0005739 // mitochondrion (GO_REF:0000019 [IEA] Ensembl:ENSMUSP00000099383) /// 0005782 // peroxisomal matrix (Reactome:REACT_16974 [TAS]) /// 0005782 // peroxisomal matrix (Reactome:REACT_120988 [TAS]) /// 0005782 // peroxisomal matrix (PMID:10092594 [IDA]) /// 0005782 // peroxisomal matrix (PMID:14709540 [IMP]) /// 0005782 // peroxisomal matrix (Reactome:REACT_10061 [TAS])	0005102 // receptor binding (PMID:20178365 [IPI] UniProtKB:P50542) /// 0033882 // choloyl-CoA hydrolase activity (GO_REF:0000003 [IEA] EC:3.1.2.27) /// 0016290 // palmitoyl-CoA hydrolase activity (PMID:9299485 [IDA]) /// 0047617 // acyl-CoA hydrolase activity (PMID:10092594 [IDA]) /// 0005515 // protein binding (PMID:9153233 [IPI] UniProtKB:P03406) /// 0047617 // acyl-CoA hydrolase activity (PMID…
ACOT9	0006637 // acyl-CoA metabolic process (GO_REF:0000024 [ISS] UniProtKB:Q9R0X4)	0005739 // mitochondrion (GO_REF:0000024 [ISS] UniProtKB:Q9R0X4)	0003986 // acetyl-CoA hydrolase activity (GO_REF:0000024 [ISS] UniProtKB:Q9R0X4)
ACOX1	0006635 // fatty acid beta-oxidation (GO_REF:0000002 [IEA] InterPro:IPR002655) /// 0006693 // prostaglandin metabolic process (PMID:7876265 [IMP]) /// 0036109 // alpha-linolenic acid metabolic process (Reactome:REACT_121147 [TAS]) /// 0006629 // lipid metabolic process (PMID:8117268 [IDA]) /// 0033540 // fatty acid beta-oxidation using acyl-CoA oxidase (PMID:18536048 [IMP]) /// 0019395 // fatty a…	0005782 // peroxisomal matrix (Reactome:REACT_120938 [TAS]) /// 0005778 // peroxisomal membrane (GO_REF:0000019 [IEA] Ensembl:ENSMUSP00000063325) /// 0005782 // peroxisomal matrix (Reactome:REACT_115624 [TAS]) /// 0005739 // mitochondrion (GO_REF:0000019 [IEA] Ensembl:ENSMUSP00000063325) /// 0005777 // peroxisome (PMID:17881773 [IDA]) /// 0005782 // peroxisomal matrix (Reactome:REACT_17054 [TAS])…	0016401 // palmitoyl-CoA oxidase activity (PMID:17603022 [IDA]) /// 0005102 // receptor binding (PMID:20178365 [IPI] UniProtKB:P50542) /// 0071949 // FAD binding (PMID:17603022 [IDA]) /// 0016401 // palmitoyl-CoA oxidase activity (GO_REF:0000019 [IEA] Ensembl:ENSRNOP00000051538) /// 0003995 // acyl-CoA dehydrogenase activity (GO_REF:0000002 [IEA] InterPro:IPR006091) /// 0047485 // protein N-termi…
ACOX2	0044281 // small molecule metabolic process (Reactome:REACT_111217 [TAS]) /// 0006635 // fatty acid beta-oxidation (GO_REF:0000002 [IEA] InterPro:IPR002655) /// 0044255 // cellular lipid metabolic process (Reactome:REACT_16957 [TAS]) /// 0008206 // bile acid metabolic process (Reactome:REACT_11040 [TAS]) /// 0033540 // fatty acid beta-oxidation using acyl-CoA oxidase (Reactome:REACT_17017 [TAS]) …	0005782 // peroxisomal matrix (Reactome:REACT_17014 [TAS]) /// 0005782 // peroxisomal matrix (Reactome:REACT_10074 [TAS]) /// 0005782 // peroxisomal matrix (Reactome:REACT_10003 [TAS]) /// 0005777 // peroxisome (GO_REF:0000002 [IEA] InterPro:IPR002655|InterPro:IPR012258) /// 0005777 // peroxisome (PMID:8943006 [IDA]) /// 0005777 // peroxisome (PMID:2079609 [IDA]) /// 0005777 // peroxisome (GO_REF…	0003997 // acyl-CoA oxidase activity (GO_REF:0000002 [IEA] InterPro:IPR002655|InterPro:IPR012258) /// 0003997 // acyl-CoA oxidase activity (Reactome:REACT_10003 [TAS]) /// 0050660 // flavin adenine dinucleotide binding (GO_REF:0000002 [IEA] InterPro:IPR013786) /// 0033791 // 3alpha,7alpha,12alpha-trihydroxy-5beta-cholestanoyl-CoA 24-hydroxylase activity (GO_REF:0000003 [IEA] EC:1.17.99.3) /// 000…
ACOX3	0044281 // small molecule metabolic process (Reactome:REACT_111217 [TAS]) /// 0033540 // fatty acid beta-oxidation using acyl-CoA oxidase (GO_REF:0000041 [IEA] UniPathway:UPA00661) /// 0044255 // cellular lipid metabolic process (Reactome:REACT_16957 [TAS]) /// 0006631 // fatty acid metabolic process (GO_REF:0000002 [IEA] InterPro:IPR012258) /// 0033540 // fatty acid beta-oxidation using acyl-CoA…	0005782 // peroxisomal matrix (Reactome:REACT_16962 [TAS]) /// 0005777 // peroxisome (GO_REF:0000002 [IEA] InterPro:IPR012258) /// 0005777 // peroxisome (PMID:8993592 [IDA]) /// 0005739 // mitochondrion (GO_REF:0000019 [IEA] Ensembl:ENSMUSP00000063412)	0005102 // receptor binding (PMID:20178365 [IPI] UniProtKB:P50542) /// 0003997 // acyl-CoA oxidase activity (GO_REF:0000002 [IEA] InterPro:IPR012258) /// 0003995 // acyl-CoA dehydrogenase activity (GO_REF:0000002 [IEA] InterPro:IPR006091) /// 0016402 // pristanoyl-CoA oxidase activity (Reactome:REACT_16962 [TAS]) /// 0050660 // flavin adenine dinucleotide binding (GO_REF:0000002 [IEA] InterPro:IP…
ACP1		0009898 // internal side of plasma membrane (PMID:10940933 [IDA]) /// 0070062 // extracellular vesicular exosome (PMID:19056867 [IDA]) /// 0005737 // cytoplasm (PMID:10940933 [IDA])	0005515 // protein binding (PMID:9499402 [IPI] UniProtKB:P54762) /// 0004726 // non-membrane spanning protein tyrosine phosphatase activity (GO_REF:0000002 [IEA] InterPro:IPR002115) /// 0004725 // protein tyrosine phosphatase activity (GO_REF:0000002 [IEA] InterPro:IPR000106|InterPro:IPR017867) /// 0004725 // protein tyrosine phosphatase activity (GO_REF:0000002 [IEA] InterPro:IPR017867) /// 0003…
ACP2	0001501 // skeletal system development (GO_REF:0000019 [IEA] Ensembl:ENSMUSP00000002172) /// 0007040 // lysosome organization (GO_REF:0000019 [IEA] Ensembl:ENSMUSP00000002172) /// 0016311 // dephosphorylation (PMID:3191910 [TAS])	0070062 // extracellular vesicular exosome (PMID:19056867 [IDA]) /// 0005764 // lysosome (PMID:3160696 [IDA]) /// 0043202 // lysosomal lumen (GO_REF:0000039 [IEA] UniProtKB-SubCell:SL-0156) /// 0016021 // integral to membrane (GO_REF:0000037 [IEA] UniProtKB-KW:KW-0812) /// 0005765 // lysosomal membrane (GO_REF:0000039 [IEA] UniProtKB-SubCell:SL-0157) /// 0005764 // lysosome (GO_REF:0000019 [IEA] …	0003993 // acid phosphatase activity (GO_REF:0000019 [IEA] Ensembl:ENSMUSP00000002172) /// 0003993 // acid phosphatase activity (GO_REF:0000003 [IEA] EC:3.1.3.2) /// 0003993 // acid phosphatase activity (GO_REF:0000002 [IEA] InterPro:IPR000560)
ACP5	0006771 // riboflavin metabolic process (Reactome:REACT_11070 [TAS]) /// 0032720 // negative regulation of tumor necrosis factor production (GO_REF:0000019 [IEA] Ensembl:ENSMUSP00000127128) /// 0034097 // response to cytokine stimulus (GO_REF:0000019 [IEA] Ensembl:ENSMUSP00000127128) /// 0060349 // bone morphogenesis (GO_REF:0000019 [IEA] Ensembl:ENSMUSP00000127128) /// 0045453 // bone resorption…	0005829 // cytosol (Reactome:REACT_11171 [TAS]) /// 0005764 // lysosome (GO_REF:0000039 [IEA] UniProtKB-SubCell:SL-0158) /// 0016021 // integral to membrane (PMID:2338077 [TAS])	0008199 // ferric iron binding (PMID:15993892 [IDA]) /// 0008198 // ferrous iron binding (PMID:15993892 [IDA]) /// 0003993 // acid phosphatase activity (GO_REF:0000019 [IEA] Ensembl:ENSMUSP00000127128) /// 0003993 // acid phosphatase activity (Reactome:REACT_11171 [TAS])
ACP6	0016311 // dephosphorylation (PMID:23807634 [IDA]) /// 0016311 // dephosphorylation (PMID:10506173 [IDA]) /// 2001311 // lysobisphosphatidic acid metabolic process (PMID:23807634 [IDA]) /// 0006644 // phospholipid metabolic process (PMID:10506173 [IMP])	0005739 // mitochondrion (PMID:10506173 [IDA]) /// 0005737 // cytoplasm (PMID:12010880 [IDA])	0052642 // lysophosphatidic acid phosphatase activity (PMID:23807634 [IDA]) /// 0052642 // lysophosphatidic acid phosphatase activity (PMID:10506173 [IDA]) /// 0003993 // acid phosphatase activity (GO_REF:0000003 [IEA] EC:3.1.3.2) /// 0003993 // acid phosphatase activity (GO_REF:0000002 [IEA] InterPro:IPR000560)
ACPL2		0005576 // extracellular region (GO_REF:0000039 [IEA] UniProtKB-SubCell:SL-0243)	0003993 // acid phosphatase activity (GO_REF:0000003 [IEA] EC:3.1.3.2) /// 0003993 // acid phosphatase activity (GO_REF:0000002 [IEA] InterPro:IPR000560)
ACPP	0051930 // regulation of sensory perception of pain (PMID:18940592 [IMP]) /// 0046085 // adenosine metabolic process (PMID:18940592 [IDA]) /// 0006772 // thiamine metabolic process (GO_REF:0000024 [ISS] UniProtKB:Q8CE08) /// 0060168 // positive regulation of adenosine receptor signaling pathway (PMID:22389722 [IMP]) /// 0060168 // positive regulation of adenosine receptor signaling pathway (PMID:…	0012506 // vesicle membrane (GO_REF:0000024 [ISS] UniProtKB:Q8CE08) /// 0005886 // plasma membrane (PMID:17658863 [IDA]) /// 0005615 // extracellular space (PMID:15280042 [IDA]) /// 0070062 // extracellular vesicular exosome (PMID:19056867 [IDA]) /// 0016021 // integral to membrane (GO_REF:0000019 [IEA] Ensembl:ENSMUSP00000059889) /// 0005622 // intracellular (PMID:17658863 [IDA]) /// 0005771 // …	0042802 // identical protein binding (PMID:18083097 [IPI] UniProtKB:P15309) /// 0042803 // protein homodimerization activity (GO_REF:0000019 [IEA] Ensembl:ENSRNOP00000016222) /// 0008253 // 5'-nucleotidase activity (PMID:18940592 [IDA]) /// 0016791 // phosphatase activity (PMID:22389722 [IMP]) /// 0042131 // thiamine phosphate phosphatase activity (GO_REF:0000024 [ISS] UniProtKB:Q8CE08) /// 00055…
ACRC		0005634 // nucleus (GO_REF:0000039 [IEA] UniProtKB-SubCell:SL-0191)
ACRV1	0007275 // multicellular organismal development (PMID:1693291 [TAS])	0001669 // acrosomal vesicle (GO_REF:0000039 [IEA] UniProtKB-SubCell:SL-0007)
ACSF2	0006631 // fatty acid metabolic process (GO_REF:0000037 [IEA] UniProtKB-KW:KW-0276)	0005739 // mitochondrion (GO_REF:0000039 [IEA] UniProtKB-SubCell:SL-0173) /// 0005739 // mitochondrion (GO_REF:0000019 [IEA] Ensembl:ENSMUSP00000099453)	0005524 // ATP binding (GO_REF:0000037 [IEA] UniProtKB-KW:KW-0067) /// 0003824 // catalytic activity (GO_REF:0000002 [IEA] InterPro:IPR000873) /// 0016874 // ligase activity (GO_REF:0000038 [IEA] UniProtKB-KW:KW-0436) /// 0016874 // ligase activity (GO_REF:0000037 [IEA] UniProtKB-KW:KW-0436)
ACSF3	0090410 // malonate catabolic process (PMID:21846720 [IDA]) /// 0090410 // malonate catabolic process (PMID:21642549 [IDA]) /// 0006631 // fatty acid metabolic process (PMID:17762044 [IDA]) /// 0006633 // fatty acid biosynthetic process (PMID:21846720 [IDA])	0005739 // mitochondrion (GO_REF:0000019 [IEA] Ensembl:ENSMUSP00000015160) /// 0005739 // mitochondrion (PMID:21846720 [IDA])	0090409 // malonyl-CoA synthetase activity (PMID:21642549 [IDA]) /// 0005524 // ATP binding (GO_REF:0000037 [IEA] UniProtKB-KW:KW-0067) /// 0003824 // catalytic activity (GO_REF:0000002 [IEA] InterPro:IPR000873) /// 0090409 // malonyl-CoA synthetase activity (PMID:21846720 [IDA]) /// 0016878 // acid-thiol ligase activity (PMID:17762044 [IDA])
ACSL1	0034201 // response to oleic acid (GO_REF:0000019 [IEA] Ensembl:ENSRNOP00000014235) /// 0042178 // xenobiotic catabolic process (GO_REF:0000019 [IEA] Ensembl:ENSRNOP00000014235) /// 0036109 // alpha-linolenic acid metabolic process (Reactome:REACT_121147 [TAS]) /// 0015908 // fatty acid transport (GO_REF:0000019 [IEA] Ensembl:ENSRNOP00000014235) /// 0006641 // triglyceride metabolic process (GO_R…	0005741 // mitochondrial outer membrane (Reactome:REACT_115978 [TAS]) /// 0005778 // peroxisomal membrane (GO_REF:0000039 [IEA] UniProtKB-SubCell:SL-0203) /// 0005783 // endoplasmic reticulum (GO_REF:0000019 [IEA] Ensembl:ENSRNOP00000014235) /// 0005789 // endoplasmic reticulum membrane (Reactome:REACT_121204 [TAS]) /// 0016021 // integral to membrane (GO_REF:0000037 [IEA] UniProtKB-KW:KW-0812) /…	0005524 // ATP binding (GO_REF:0000037 [IEA] UniProtKB-KW:KW-0067) /// 0003824 // catalytic activity (GO_REF:0000002 [IEA] InterPro:IPR000873) /// 0016874 // ligase activity (GO_REF:0000038 [IEA] UniProtKB-KW:KW-0436) /// 0004467 // long-chain fatty acid-CoA ligase activity (PMID:22022213 [IDA]) /// 0004467 // long-chain fatty acid-CoA ligase activity (Reactome:REACT_121204 [TAS]) /// 0004467 // …
ACSL3	0007584 // response to nutrient (GO_REF:0000019 [IEA] Ensembl:ENSRNOP00000020161) /// 0051047 // positive regulation of secretion (PMID:18003621 [IMP]) /// 0044539 // long-chain fatty acid import (PMID:20219900 [IDA]) /// 0007420 // brain development (GO_REF:0000019 [IEA] Ensembl:ENSRNOP00000020161) /// 0006633 // fatty acid biosynthetic process (GO_REF:0000019 [IEA] Ensembl:ENSRNOP00000020161) /…	0005811 // lipid particle (PMID:14741744 [IDA]) /// 0005789 // endoplasmic reticulum membrane (GO_REF:0000039 [IEA] UniProtKB-SubCell:SL-0097) /// 0048471 // perinuclear region of cytoplasm (PMID:20605918 [IDA]) /// 0048471 // perinuclear region of cytoplasm (PMID:14741744 [IDA]) /// 0005783 // endoplasmic reticulum (PMID:14741744 [IDA]) /// 0005783 // endoplasmic reticulum (PMID:20605918 [IDA]) …	0019904 // protein domain specific binding (PMID:20605918 [IPI] UniProtKB:P07948-1) /// 0005524 // ATP binding (GO_REF:0000037 [IEA] UniProtKB-KW:KW-0067) /// 0003824 // catalytic activity (GO_REF:0000002 [IEA] InterPro:IPR000873) /// 0019901 // protein kinase binding (PMID:20605918 [IPI] UniProtKB:P07947) /// 0019904 // protein domain specific binding (PMID:20605918 [IPI] UniProtKB:P07948-2) ///…
ACSL4	0001676 // long-chain fatty acid metabolic process (PMID:10669417 [IDA]) /// 0019432 // triglyceride biosynthetic process (Reactome:REACT_1190 [TAS]) /// 0060996 // dendritic spine development (GO_REF:0000019 [IEA] Ensembl:ENSRNOP00000026057) /// 0070672 // response to interleukin-15 (GO_REF:0000019 [IEA] Ensembl:ENSRNOP00000026057) /// 0006641 // triglyceride metabolic process (GO_REF:0000019 [I…	0005737 // cytoplasm (PMID:11889465 [IDA]) /// 0005777 // peroxisome (GO_REF:0000019 [IEA] Ensembl:ENSRNOP00000026057) /// 0005811 // lipid particle (PMID:14741744 [IDA]) /// 0070062 // extracellular vesicular exosome (PMID:19056867 [IDA]) /// 0005778 // peroxisomal membrane (GO_REF:0000039 [IEA] UniProtKB-SubCell:SL-0203) /// 0016021 // integral to membrane (GO_REF:0000037 [IEA] UniProtKB-KW:KW-…	0047676 // arachidonate-CoA ligase activity (PMID:9598324 [IDA]) /// 0005524 // ATP binding (GO_REF:0000037 [IEA] UniProtKB-KW:KW-0067) /// 0003824 // catalytic activity (GO_REF:0000002 [IEA] InterPro:IPR000873) /// 0004467 // long-chain fatty acid-CoA ligase activity (PMID:10669417 [IDA]) /// 0004467 // long-chain fatty acid-CoA ligase activity (GO_REF:0000019 [IEA] Ensembl:ENSRNOP00000026057) /…
ACSL5	0044281 // small molecule metabolic process (Reactome:REACT_111217 [TAS]) /// 0044255 // cellular lipid metabolic process (Reactome:REACT_22279 [TAS]) /// 0001676 // long-chain fatty acid metabolic process (PMID:17681178 [IDA]) /// 0019432 // triglyceride biosynthetic process (Reactome:REACT_1190 [TAS]) /// 0035338 // long-chain fatty-acyl-CoA biosynthetic process (Reactome:REACT_1319 [TAS]) /// …	0005783 // endoplasmic reticulum (PMID:17681178 [IDA]) /// 0005789 // endoplasmic reticulum membrane (Reactome:REACT_22410 [TAS]) /// 0005743 // mitochondrial inner membrane (GO_REF:0000019 [IEA] Ensembl:ENSMUSP00000046585) /// 0016021 // integral to membrane (GO_REF:0000037 [IEA] UniProtKB-KW:KW-0812) /// 0005741 // mitochondrial outer membrane (GO_REF:0000039 [IEA] UniProtKB-SubCell:SL-0172) //…	0005524 // ATP binding (GO_REF:0000037 [IEA] UniProtKB-KW:KW-0067) /// 0004467 // long-chain fatty acid-CoA ligase activity (PMID:17681178 [IDA]) /// 0016874 // ligase activity (GO_REF:0000038 [IEA] UniProtKB-KW:KW-0436) /// 0004467 // long-chain fatty acid-CoA ligase activity (GO_REF:0000003 [IEA] EC:6.2.1.3)
ACSM3	0008217 // regulation of blood pressure (PMID:7907320 [NAS]) /// 0042632 // cholesterol homeostasis (PMID:15361761 [NAS]) /// 0006633 // fatty acid biosynthetic process (GO_REF:0000019 [IEA] Ensembl:ENSMUSP00000102138)	0005759 // mitochondrial matrix (GO_REF:0000039 [IEA] UniProtKB-SubCell:SL-0170) /// 0005575 // cellular_component (GO_REF:0000015 [ND]) /// 0005759 // mitochondrial matrix (GO_REF:0000019 [IEA] Ensembl:ENSMUSP00000102138)	0047760 // butyrate-CoA ligase activity (GO_REF:0000003 [IEA] EC:6.2.1.2) /// 0003674 // molecular_function (GO_REF:0000015 [ND]) /// 0005524 // ATP binding (GO_REF:0000037 [IEA] UniProtKB-KW:KW-0067) /// 0003824 // catalytic activity (GO_REF:0000002 [IEA] InterPro:IPR000873) /// 0046872 // metal ion binding (GO_REF:0000037 [IEA] UniProtKB-KW:KW-0479) /// 0015645 // fatty acid ligase activity (GO…
ACSM5	0006631 // fatty acid metabolic process (GO_REF:0000037 [IEA] UniProtKB-KW:KW-0276)	0005759 // mitochondrial matrix (GO_REF:0000039 [IEA] UniProtKB-SubCell:SL-0170)	0047760 // butyrate-CoA ligase activity (GO_REF:0000003 [IEA] EC:6.2.1.2) /// 0005525 // GTP binding (GO_REF:0000037 [IEA] UniProtKB-KW:KW-0342) /// 0005524 // ATP binding (GO_REF:0000037 [IEA] UniProtKB-KW:KW-0067) /// 0003824 // catalytic activity (GO_REF:0000002 [IEA] InterPro:IPR000873) /// 0046872 // metal ion binding (GO_REF:0000037 [IEA] UniProtKB-KW:KW-0479)
ACSS1	0044281 // small molecule metabolic process (Reactome:REACT_111217 [TAS]) /// 0006085 // acetyl-CoA biosynthetic process (PMID:16788062 [IDA]) /// 0019427 // acetyl-CoA biosynthetic process from acetate (GO_REF:0000002 [IEA] InterPro:IPR011904) /// 0006069 // ethanol oxidation (Reactome:REACT_34 [TAS]) /// 0006805 // xenobiotic metabolic process (Reactome:REACT_13433 [TAS]) /// 0019542 // propion…	0005759 // mitochondrial matrix (Reactome:REACT_21284 [TAS]) /// 0005759 // mitochondrial matrix (PMID:16788062 [IDA])	0005524 // ATP binding (GO_REF:0000037 [IEA] UniProtKB-KW:KW-0067) /// 0003987 // acetate-CoA ligase activity (GO_REF:0000002 [IEA] InterPro:IPR011904) /// 0005515 // protein binding (PMID:19535340 [IPI] UniProtKB:Q9NTG7) /// 0005515 // protein binding (PMID:16788062 [IPI] UniProtKB:Q9NTG7) /// 0016208 // AMP binding (GO_REF:0000002 [IEA] InterPro:IPR011904) /// 0003987 // acetate-CoA ligase acti…
ACSS2	0044281 // small molecule metabolic process (Reactome:REACT_111217 [TAS]) /// 0019427 // acetyl-CoA biosynthetic process from acetate (GO_REF:0000002 [IEA] InterPro:IPR011904) /// 0006069 // ethanol oxidation (Reactome:REACT_34 [TAS]) /// 0006805 // xenobiotic metabolic process (Reactome:REACT_13433 [TAS]) /// 0019542 // propionate biosynthetic process (GO_REF:0000019 [IEA] Ensembl:ENSRNOP0000005…	0005737 // cytoplasm (PMID:10843999 [IC] GO:0003987) /// 0005829 // cytosol (Reactome:REACT_553 [TAS]) /// 0005737 // cytoplasm (GO_REF:0000019 [IEA] Ensembl:ENSRNOP00000059987) /// 0005737 // cytoplasm (GO_REF:0000019 [IEA] Ensembl:ENSMUSP00000029135)	0005524 // ATP binding (GO_REF:0000037 [IEA] UniProtKB-KW:KW-0067) /// 0003987 // acetate-CoA ligase activity (GO_REF:0000002 [IEA] InterPro:IPR011904) /// 0003824 // catalytic activity (GO_REF:0000002 [IEA] InterPro:IPR000873) /// 0003987 // acetate-CoA ligase activity (GO_REF:0000019 [IEA] Ensembl:ENSRNOP00000059987) /// 0016208 // AMP binding (GO_REF:0000002 [IEA] InterPro:IPR011904) /// 00162…
ACSS3		0005739 // mitochondrion (GO_REF:0000039 [IEA] UniProtKB-SubCell:SL-0173) /// 0005739 // mitochondrion (GO_REF:0000019 [IEA] Ensembl:ENSMUSP00000128209)	0005524 // ATP binding (GO_REF:0000037 [IEA] UniProtKB-KW:KW-0067) /// 0003824 // catalytic activity (GO_REF:0000002 [IEA] InterPro:IPR000873) /// 0003987 // acetate-CoA ligase activity (GO_REF:0000003 [IEA] EC:6.2.1.1)
ACTA1	0016049 // cell growth (GO_REF:0000019 [IEA] Ensembl:ENSRNOP00000024084) /// 0048545 // response to steroid hormone stimulus (GO_REF:0000019 [IEA] Ensembl:ENSRNOP00000024084) /// 0048741 // skeletal muscle fiber development (GO_REF:0000024 [ISS] UniProtKB:P68134) /// 0043503 // skeletal muscle fiber adaptation (GO_REF:0000019 [IEA] Ensembl:ENSRNOP00000024084) /// 0009991 // response to extracellu…	0001725 // stress fiber (PMID:15198992 [IDA]) /// 0015629 // actin cytoskeleton (PMID:15198992 [IMP]) /// 0005737 // cytoplasm (GO_REF:0000038 [IEA] UniProtKB-KW:KW-0963) /// 0005884 // actin filament (PMID:12849983 [IDA]) /// 0005829 // cytosol (Reactome:REACT_16935 [TAS]) /// 0070062 // extracellular vesicular exosome (PMID:19199708 [IDA]) /// 0005829 // cytosol (Reactome:REACT_16995 [TAS]) ///…	0043531 // ADP binding (PMID:10508519 [TAS]) /// 0005524 // ATP binding (PMID:10508519 [TAS]) /// 0005524 // ATP binding (GO_REF:0000038 [IEA] UniProtKB-KW:KW-0067) /// 0005200 // structural constituent of cytoskeleton (PMID:10508519 [TAS]) /// 0017022 // myosin binding (PMID:10508519 [TAS]) /// 0005515 // protein binding (PMID:12849983 [IPI] UniProtKB:P24855)
ACTA2	0009615 // response to virus (PMID:16548883 [IEP]) /// 0072144 // glomerular mesangial cell development (PMID:17464107 [IEP]) /// 0006936 // muscle contraction (Reactome:REACT_20558 [TAS]) /// 0014829 // vascular smooth muscle contraction (GO_REF:0000019 [IEA] Ensembl:ENSMUSP00000048218) /// 0008217 // regulation of blood pressure (GO_REF:0000019 [IEA] Ensembl:ENSMUSP00000048218)	0005829 // cytosol (Reactome:REACT_20663 [TAS]) /// 0015629 // actin cytoskeleton (GO_REF:0000019 [IEA] Ensembl:ENSMUSP00000048218) /// 0005737 // cytoplasm (PMID:12355421 [IDA]) /// 0005737 // cytoplasm (PMID:17464107 [IDA]) /// 0005829 // cytosol (Reactome:REACT_20613 [TAS]) /// 0043234 // protein complex (PMID:18468998 [IDA]) /// 0030485 // smooth muscle contractile fiber (GO_REF:0000019 [IEA]…	0005524 // ATP binding (GO_REF:0000037 [IEA] UniProtKB-KW:KW-0067) /// 0005524 // ATP binding (GO_REF:0000038 [IEA] UniProtKB-KW:KW-0067)
ACTB	0045216 // cell-cell junction organization (Reactome:REACT_19331 [TAS]) /// 0045087 // innate immune response (Reactome:REACT_6802 [TAS]) /// 0038096 // Fc-gamma receptor signaling pathway involved in phagocytosis (Reactome:REACT_160123 [TAS]) /// 0001895 // retina homeostasis (PMID:23580065 [IEP]) /// 0006928 // cellular component movement (PMID:6202424 [TAS]) /// 0034329 // cell junction assemb…	0005737 // cytoplasm (GO_REF:0000038 [IEA] UniProtKB-KW:KW-0963) /// 0005829 // cytosol (GO_REF:0000019 [IEA] Ensembl:ENSMUSP00000098066) /// 0005829 // cytosol (Reactome:REACT_160257 [TAS]) /// 0005829 // cytosol (Reactome:REACT_22244 [TAS]) /// 0005615 // extracellular space (PMID:22664934 [IDA]) /// 0014069 // postsynaptic density (GO_REF:0000019 [IEA] Ensembl:ENSRNOP00000044296) /// 0070062 /…	0005515 // protein binding (PMID:19328794 [IPI] UniProtKB:O14950) /// 0005515 // protein binding (PMID:17342765 [IPI] UniProtKB:Q7Z460) /// 0005515 // protein binding (PMID:20618440 [IPI] UniProtKB:P63104) /// 0030957 // Tat protein binding (PMID:16687403 [IPI] UniProtKB:P04608) /// 0005515 // protein binding (PMID:15047060 [IPI] UniProtKB:P11142) /// 0005515 // protein binding (PMID:19000816 [IP…
ACTG1	0045216 // cell-cell junction organization (Reactome:REACT_19331 [TAS]) /// 0045087 // innate immune response (Reactome:REACT_6802 [TAS]) /// 0038096 // Fc-gamma receptor signaling pathway involved in phagocytosis (Reactome:REACT_160123 [TAS]) /// 0061024 // membrane organization (Reactome:REACT_11123 [TAS]) /// 0034332 // adherens junction organization (Reactome:REACT_19195 [TAS]) /// 0001895 //…	0005737 // cytoplasm (GO_REF:0000038 [IEA] UniProtKB-KW:KW-0963) /// 0005829 // cytosol (Reactome:REACT_160090 [TAS]) /// 0005829 // cytosol (Reactome:REACT_22244 [TAS]) /// 0005829 // cytosol (Reactome:REACT_160257 [TAS]) /// 0031941 // filamentous actin (GO_REF:0000019 [IEA] Ensembl:ENSMUSP00000071486) /// 0030016 // myofibril (GO_REF:0000019 [IEA] Ensembl:ENSMUSP00000071486) /// 0005856 // cyt…	0005524 // ATP binding (GO_REF:0000037 [IEA] UniProtKB-KW:KW-0067) /// 0005515 // protein binding (PMID:21516116 [IPI] UniProtKB:P60709) /// 0005200 // structural constituent of cytoskeleton (PMID:16130169 [IC] GO:0005856) /// 0042802 // identical protein binding (PMID:21516116 [IPI] UniProtKB:P63261) /// 0005524 // ATP binding (GO_REF:0000038 [IEA] UniProtKB-KW:KW-0067) /// 0005515 // protein bi…
ACTL6A	0007399 // nervous system development (GO_REF:0000019 [IEA] Ensembl:ENSMUSP00000029214) /// 0003407 // neural retina development (PMID:18816825 [IEP]) /// 0006351 // transcription, DNA-dependent (GO_REF:0000037 [IEA] UniProtKB-KW:KW-0804) /// 0007165 // signal transduction (PMID:9845365 [TAS]) /// 0006338 // chromatin remodeling (GO_REF:0000019 [IEA] Ensembl:ENSMUSP00000029214) /// 0006281 // DNA…	0035267 // NuA4 histone acetyltransferase complex (PMID:14966270 [IDA]) /// 0000790 // nuclear chromatin (PMID:16217013 [IDA]) /// 0071564 // npBAF complex (GO_REF:0000024 [ISS] UniProtKB:Q9Z2N8) /// 0016514 // SWI/SNF complex (PMID:11078522 [IDA]) /// 0071564 // npBAF complex (PMID:18816825 [IDA]) /// 0031011 // Ino80 complex (PMID:21303910 [IDA]) /// 0031011 // Ino80 complex (PMID:18026119 [IDA…	0003682 // chromatin binding (PMID:9845365 [TAS]) /// 0031492 // nucleosomal DNA binding (PMID:16217013 [IDA]) /// 0005515 // protein binding (PMID:18026119 [IPI] UniProtKB:P25490) /// 0000980 // RNA polymerase II distal enhancer sequence-specific DNA binding (PMID:16217013 [IDA]) /// 0003682 // chromatin binding (GO_REF:0000019 [IEA] Ensembl:ENSMUSP00000029214) /// 0000978 // RNA polymerase II c…
ACTL8	0030855 // epithelial cell differentiation (PMID:21492153 [IEP])	0005737 // cytoplasm (GO_REF:0000037 [IEA] UniProtKB-KW:KW-0963) /// 0005856 // cytoskeleton (GO_REF:0000039 [IEA] UniProtKB-SubCell:SL-0090)
ACTN1	0034329 // cell junction assembly (Reactome:REACT_20676 [TAS]) /// 0051271 // negative regulation of cellular component movement (PMID:7983147 [IMP]) /// 0030168 // platelet activation (Reactome:REACT_798 [TAS]) /// 0030198 // extracellular matrix organization (Reactome:REACT_118779 [TAS]) /// 0042981 // regulation of apoptotic process (PMID:16807302 [NAS]) /// 0002576 // platelet degranulation (…	0030018 // Z disc (GO_REF:0000039 [IEA] UniProtKB-SubCell:SL-0314) /// 0070062 // extracellular vesicular exosome (PMID:19056867 [IDA]) /// 0005829 // cytosol (Reactome:REACT_20671 [TAS]) /// 0005634 // nucleus (GO_REF:0000019 [IEA] Ensembl:ENSRNOP00000061058) /// 0070062 // extracellular vesicular exosome (PMID:19199708 [IDA]) /// 0005737 // cytoplasm (PMID:16464232 [IDA]) /// 0005925 // focal a…	0005509 // calcium ion binding (GO_REF:0000002 [IEA] InterPro:IPR002048|InterPro:IPR011992) /// 0044325 // ion channel binding (PMID:17944866 [IPI] UniProtKB:Q9P0L9) /// 0051015 // actin filament binding (GO_REF:0000019 [IEA] Ensembl:ENSMUSP00000021554) /// 0017166 // vinculin binding (PMID:15988023 [IPI] UniProtKB:P18206) /// 0005515 // protein binding (PMID:12446711 [IPI] UniProtKB:Q8VC66) /// …
ACTN4	0001666 // response to hypoxia (GO_REF:0000019 [IEA] Ensembl:ENSRNOP00000027773) /// 0030168 // platelet activation (Reactome:REACT_798 [TAS]) /// 0007596 // blood coagulation (Reactome:REACT_604 [TAS]) /// 0051017 // actin filament bundle assembly (GO_REF:0000019 [IEA] Ensembl:ENSMUSP00000066068) /// 0032417 // positive regulation of sodium:hydrogen antiporter activity (PMID:11948184 [NAS]) /// …	0005634 // nucleus (PMID:9508771 [IDA]) /// 0070062 // extracellular vesicular exosome (PMID:19199708 [IDA]) /// 0043005 // neuron projection (GO_REF:0000019 [IEA] Ensembl:ENSRNOP00000027773) /// 0030529 // ribonucleoprotein complex (PMID:17289661 [IDA]) /// 0030863 // cortical cytoskeleton (GO_REF:0000019 [IEA] Ensembl:ENSMUSP00000066068) /// 0005737 // cytoplasm (PMID:9508771 [IDA]) /// 0001725…	0005509 // calcium ion binding (GO_REF:0000002 [IEA] InterPro:IPR002048|InterPro:IPR011992) /// 0005515 // protein binding (PMID:15619032 [IPI] UniProtKB:Q8IVG9) /// 0005515 // protein binding (PMID:22662192 [IPI] UniProtKB:P46940) /// 0051015 // actin filament binding (PMID:12411747 [IDA]) /// 0005515 // protein binding (PMID:15841212 [IPI] UniProtKB:Q8N3V7-1) /// 0005515 // protein binding (PMI…
ACTR10	0007018 // microtubule-based movement (GO_REF:0000019 [IEA] Ensembl:ENSMUSP00000021479)	0005737 // cytoplasm (GO_REF:0000037 [IEA] UniProtKB-KW:KW-0963) /// 0005869 // dynactin complex (GO_REF:0000019 [IEA] Ensembl:ENSMUSP00000021479)
ACTR1A	0000086 // G2/M transition of mitotic cell cycle (Reactome:REACT_2203 [TAS]) /// 0019886 // antigen processing and presentation of exogenous peptide antigen via MHC class II (Reactome:REACT_121399 [TAS]) /// 0000278 // mitotic cell cycle (Reactome:REACT_152 [TAS]) /// 0016192 // vesicle-mediated transport (PMID:1528266 [TAS])	0005829 // cytosol (Reactome:REACT_169343 [TAS]) /// 0005829 // cytosol (Reactome:REACT_15470 [TAS]) /// 0005737 // cytoplasm (GO_REF:0000038 [IEA] UniProtKB-KW:KW-0963) /// 0005829 // cytosol (Reactome:REACT_15313 [TAS]) /// 0005829 // cytosol (Reactome:REACT_169300 [TAS]) /// 0070062 // extracellular vesicular exosome (PMID:19056867 [IDA]) /// 0005813 // centrosome (PMID:21399614 [IDA]) /// 000…	0005524 // ATP binding (GO_REF:0000037 [IEA] UniProtKB-KW:KW-0067) /// 0005524 // ATP binding (GO_REF:0000038 [IEA] UniProtKB-KW:KW-0067)
ACTR1B	0019886 // antigen processing and presentation of exogenous peptide antigen via MHC class II (Reactome:REACT_121399 [TAS])	0005829 // cytosol (Reactome:REACT_120995 [TAS]) /// 0005813 // centrosome (PMID:21399614 [IDA]) /// 0005737 // cytoplasm (GO_REF:0000054 [IDA]) /// 0005869 // dynactin complex (PMID:7696711 [TAS])	0005524 // ATP binding (GO_REF:0000037 [IEA] UniProtKB-KW:KW-0067) /// 0005515 // protein binding (PMID:12857853 [IPI] UniProtKB:Q9QZB7)
ACTR2	0045087 // innate immune response (Reactome:REACT_6802 [TAS]) /// 0038096 // Fc-gamma receptor signaling pathway involved in phagocytosis (Reactome:REACT_160123 [TAS]) /// 0051653 // spindle localization (GO_REF:0000019 [IEA] Ensembl:ENSMUSP00000000137) /// 0030036 // actin cytoskeleton organization (GO_REF:0000019 [IEA] Ensembl:ENSMUSP00000000137) /// 0007163 // establishment or maintenance of c…	0005829 // cytosol (Reactome:REACT_160090 [TAS]) /// 0005829 // cytosol (Reactome:REACT_160257 [TAS]) /// 0005885 // Arp2/3 protein complex (PMID:19641626 [RCA]) /// 0070062 // extracellular vesicular exosome (PMID:19056867 [IDA]) /// 0070062 // extracellular vesicular exosome (PMID:19199708 [IDA]) /// 0005829 // cytosol (Reactome:REACT_160164 [TAS]) /// 0030478 // actin cap (GO_REF:0000019 [IEA]…	0005524 // ATP binding (GO_REF:0000037 [IEA] UniProtKB-KW:KW-0067) /// 0003779 // actin binding (GO_REF:0000037 [IEA] UniProtKB-KW:KW-0009)
ACTR3	0045087 // innate immune response (Reactome:REACT_6802 [TAS]) /// 0038096 // Fc-gamma receptor signaling pathway involved in phagocytosis (Reactome:REACT_160123 [TAS]) /// 0051491 // positive regulation of filopodium assembly (GO_REF:0000019 [IEA] Ensembl:ENSRNOP00000004520) /// 0010592 // positive regulation of lamellipodium assembly (GO_REF:0000019 [IEA] Ensembl:ENSRNOP00000004520) /// 0046677 …	0005829 // cytosol (Reactome:REACT_160090 [TAS]) /// 0030056 // hemidesmosome (GO_REF:0000019 [IEA] Ensembl:ENSRNOP00000004520) /// 0070062 // extracellular vesicular exosome (PMID:19056867 [IDA]) /// 0030027 // lamellipodium (GO_REF:0000019 [IEA] Ensembl:ENSMUSP00000137503) /// 0005829 // cytosol (Reactome:REACT_160257 [TAS]) /// 0000139 // Golgi membrane (GO_REF:0000019 [IEA] Ensembl:ENSRNOP000…	0005524 // ATP binding (GO_REF:0000037 [IEA] UniProtKB-KW:KW-0067) /// 0005515 // protein binding (PMID:20195357 [IPI] UniProtKB:P17535) /// 0003779 // actin binding (GO_REF:0000037 [IEA] UniProtKB-KW:KW-0009)
ACTR3B		0042995 // cell projection (GO_REF:0000039 [IEA] UniProtKB-SubCell:SL-0280) /// 0005737 // cytoplasm (GO_REF:0000037 [IEA] UniProtKB-KW:KW-0963) /// 0005856 // cytoskeleton (GO_REF:0000039 [IEA] UniProtKB-SubCell:SL-0090)	0005524 // ATP binding (GO_REF:0000037 [IEA] UniProtKB-KW:KW-0067) /// 0003779 // actin binding (GO_REF:0000037 [IEA] UniProtKB-KW:KW-0009)
ACTR5	0006355 // regulation of transcription, DNA-dependent (GO_REF:0000037 [IEA] UniProtKB-KW:KW-0805) /// 0006310 // DNA recombination (GO_REF:0000037 [IEA] UniProtKB-KW:KW-0233) /// 0006302 // double-strand break repair (PMID:19014934 [IMP]) /// 0006351 // transcription, DNA-dependent (GO_REF:0000037 [IEA] UniProtKB-KW:KW-0804) /// 0070914 // UV-damage excision repair (PMID:20855601 [IMP])	0005737 // cytoplasm (PMID:19014934 [IDA]) /// 0005634 // nucleus (PMID:18026119 [IDA]) /// 0031011 // Ino80 complex (PMID:21303910 [IDA]) /// 0031011 // Ino80 complex (PMID:18026119 [IDA]) /// 0005634 // nucleus (PMID:19014934 [IDA])	0005515 // protein binding (PMID:20855601 [IPI] UniProtKB:Q9ULG1) /// 0005515 // protein binding (PMID:18163988 [IPI] UniProtKB:Q9H981) /// 0005515 // protein binding (PMID:16230350 [IPI] UniProtKB:Q9H981) /// 0005515 // protein binding (PMID:20855601 [IPI] UniProtKB:Q16531) /// 0005515 // protein binding (PMID:19014934 [IPI] UniProtKB:Q9ULG1)
ACTR6		0005737 // cytoplasm (GO_REF:0000037 [IEA] UniProtKB-KW:KW-0963) /// 0005856 // cytoskeleton (GO_REF:0000039 [IEA] UniProtKB-SubCell:SL-0090)	0005515 // protein binding (PMID:16230350 [IPI] UniProtKB:O43257) /// 0005515 // protein binding (PMID:20473270 [IPI] UniProtKB:O43257) /// 0005515 // protein binding (PMID:15647280 [IPI] UniProtKB:O43257)
ACTR8	0006281 // DNA repair (GO_REF:0000037 [IEA] UniProtKB-KW:KW-0234) /// 0006355 // regulation of transcription, DNA-dependent (GO_REF:0000037 [IEA] UniProtKB-KW:KW-0805) /// 0006310 // DNA recombination (GO_REF:0000037 [IEA] UniProtKB-KW:KW-0233) /// 0006351 // transcription, DNA-dependent (GO_REF:0000037 [IEA] UniProtKB-KW:KW-0804) /// 0007067 // mitosis (GO_REF:0000037 [IEA] UniProtKB-KW:KW-0498)…	0005634 // nucleus (PMID:21630459 [IDA]) /// 0005634 // nucleus (PMID:18026119 [IDA]) /// 0031011 // Ino80 complex (PMID:21303910 [IDA]) /// 0031011 // Ino80 complex (GO_REF:0000002 [IEA] InterPro:IPR027668) /// 0031011 // Ino80 complex (PMID:18026119 [IDA])	0005524 // ATP binding (GO_REF:0000037 [IEA] UniProtKB-KW:KW-0067) /// 0005515 // protein binding (PMID:16230350 [IPI] UniProtKB:Q9H9F9) /// 0005515 // protein binding (PMID:18163988 [IPI] UniProtKB:Q9H9F9) /// 0005515 // protein binding (PMID:18922472 [IPI] UniProtKB:Q9Y5K5)
ACTRT3		0005856 // cytoskeleton (GO_REF:0000039 [IEA] UniProtKB-SubCell:SL-0090) /// 0005737 // cytoplasm (GO_REF:0000039 [IEA] UniProtKB-SubCell:SL-0086) /// 0001673 // male germ cell nucleus (GO_REF:0000019 [IEA] Ensembl:ENSMUSP00000048360)
ACVR1	0045669 // positive regulation of osteoblast differentiation (PMID:18436533 [IMP]) /// 2001237 // negative regulation of extrinsic apoptotic signaling pathway (PMID:9884026 [IMP]) /// 0060923 // cardiac muscle cell fate commitment (PMID:19506109 [IMP]) /// 0001655 // urogenital system development (GO_REF:0000019 [IEA] Ensembl:ENSRNOP00000006963) /// 0003289 // atrial septum primum morphogenesis (…	0048179 // activin receptor complex (PMID:8242742 [IDA]) /// 0005887 // integral to plasma membrane (PMID:8242742 [IDA]) /// 0045177 // apical part of cell (GO_REF:0000019 [IEA] Ensembl:ENSMUSP00000088453) /// 0048179 // activin receptor complex (GO_REF:0000019 [IEA] Ensembl:ENSRNOP00000006963)	0016361 // activin receptor activity, type I (PMID:8242742 [IDA]) /// 0005524 // ATP binding (PMID:12065756 [IDA]) /// 0016361 // activin receptor activity, type I (GO_REF:0000019 [IEA] Ensembl:ENSMUSP00000088453) /// 0005025 // transforming growth factor beta receptor activity, type I (GO_REF:0000019 [IEA] Ensembl:ENSMUSP00000088453) /// 0048185 // activin binding (GO_REF:0000019 [IEA] Ensembl:E…
ACVR1B	0000082 // G1/S transition of mitotic cell cycle (PMID:11117535 [IDA]) /// 0045944 // positive regulation of transcription from RNA polymerase II promoter (GO_REF:0000019 [IEA] Ensembl:ENSRNOP00000009345) /// 0007165 // signal transduction (PMID:12665502 [IDA]) /// 1901165 // positive regulation of trophoblast cell migration (PMID:21356369 [IDA]) /// 0046777 // protein autophosphorylation (PMID:1…	0009986 // cell surface (PMID:12665502 [IDA]) /// 0005886 // plasma membrane (Reactome:REACT_111068 [TAS]) /// 0005886 // plasma membrane (Reactome:REACT_150161 [TAS]) /// 0005886 // plasma membrane (Reactome:REACT_111058 [TAS]) /// 0016020 // membrane (GO_REF:0000002 [IEA] InterPro:IPR000472) /// 0005887 // integral to plasma membrane (PMID:9032295 [IDA]) /// 0005886 // plasma membrane (Reactome…	0005515 // protein binding (PMID:11278302 [IPI] UniProtKB:Q8WUH2) /// 0005524 // ATP binding (PMID:12065756 [IDA]) /// 0005515 // protein binding (PMID:8622651 [IPI] UniProtKB:Q13705) /// 0005515 // protein binding (PMID:11279102 [IPI] UniProtKB:O60749) /// 0005515 // protein binding (PMID:8622651 [IPI] UniProtKB:P27037) /// 0005515 // protein binding (PMID:9892009 [IPI] UniProtKB:O15105) /// 000…
ACVR2A	0042713 // sperm ejaculation (GO_REF:0000019 [IEA] Ensembl:ENSMUSP00000067305) /// 0007498 // mesoderm development (GO_REF:0000019 [IEA] Ensembl:ENSMUSP00000067305) /// 0032924 // activin receptor signaling pathway (PMID:12665502 [IDA]) /// 0007178 // transmembrane receptor protein serine/threonine kinase signaling pathway (PMID:1314589 [TAS]) /// 0045669 // positive regulation of osteoblast diff…	0009986 // cell surface (GO_REF:0000019 [IEA] Ensembl:ENSMUSP00000067305) /// 0016020 // membrane (GO_REF:0000002 [IEA] InterPro:IPR000333) /// 0005886 // plasma membrane (Reactome:REACT_12054 [TAS]) /// 0005886 // plasma membrane (Reactome:REACT_12069 [TAS]) /// 0005737 // cytoplasm (PMID:14738881 [IDA]) /// 0005887 // integral to plasma membrane (PMID:1314589 [TAS]) /// 0034673 // inhibin-betag…	0048185 // activin binding (GO_REF:0000019 [IEA] Ensembl:ENSMUSP00000067305) /// 0005024 // transforming growth factor beta-activated receptor activity (GO_REF:0000002 [IEA] InterPro:IPR000472) /// 0005515 // protein binding (PMID:8242742 [IPI] UniProtKB:Q04771) /// 0015026 // coreceptor activity (PMID:10746731 [IDA]) /// 0005515 // protein binding (PMID:10746731 [IPI] UniProtKB:P05111) /// 00047…
ACVR2B	0009749 // response to glucose stimulus (GO_REF:0000019 [IEA] Ensembl:ENSMUSP00000126108) /// 0007498 // mesoderm development (GO_REF:0000019 [IEA] Ensembl:ENSMUSP00000126108) /// 0060840 // artery development (GO_REF:0000024 [ISS] UniProtKB:P27040) /// 0009791 // post-embryonic development (GO_REF:0000019 [IEA] Ensembl:ENSMUSP00000126108) /// 0045669 // positive regulation of osteoblast differen…	0005886 // plasma membrane (Reactome:REACT_12054 [TAS]) /// 0005886 // plasma membrane (Reactome:REACT_12069 [TAS]) /// 0005887 // integral to plasma membrane (PMID:8161782 [TAS]) /// 0005737 // cytoplasm (PMID:14738881 [IDA]) /// 0005886 // plasma membrane (Reactome:REACT_12009 [TAS]) /// 0005886 // plasma membrane (Reactome:REACT_115888 [TAS]) /// 0005886 // plasma membrane (Reactome:REACT_1110…	0048185 // activin binding (GO_REF:0000019 [IEA] Ensembl:ENSRNOP00000019777) /// 0005515 // protein binding (PMID:11278302 [IPI] UniProtKB:Q8WUH2) /// 0019838 // growth factor binding (PMID:14517293 [IPI] UniProtKB:O14793) /// 0005515 // protein binding (PMID:11279102 [IPI] UniProtKB:Q13596) /// 0005024 // transforming growth factor beta-activated receptor activity (GO_REF:0000002 [IEA] InterPro:…
ACVRL1	0007179 // transforming growth factor beta receptor signaling pathway (GO_REF:0000019 [IEA] Ensembl:ENSMUSP00000000542) /// 0043537 // negative regulation of blood vessel endothelial cell migration (PMID:19592636 [IMP]) /// 0045603 // positive regulation of endothelial cell differentiation (GO_REF:0000019 [IEA] Ensembl:ENSMUSP00000000542) /// 0071773 // cellular response to BMP stimulus (PMID:199…	0009986 // cell surface (PMID:8242742 [IDA]) /// 0030425 // dendrite (GO_REF:0000019 [IEA] Ensembl:ENSRNOP00000008673) /// 0043025 // neuronal cell body (GO_REF:0000019 [IEA] Ensembl:ENSRNOP00000008673) /// 0016020 // membrane (GO_REF:0000002 [IEA] InterPro:IPR000333|InterPro:IPR000472|InterPro:IPR003605) /// 0016020 // membrane (GO_REF:0000002 [IEA] InterPro:IPR000472) /// 0005887 // integral to…	0016361 // activin receptor activity, type I (PMID:8242742 [IDA]) /// 0005515 // protein binding (PMID:11278302 [IPI] UniProtKB:Q8WUH2) /// 0005515 // protein binding (PMID:15611116 [IPI] UniProtKB:Q86TG7) /// 0005524 // ATP binding (PMID:12065756 [IDA]) /// 0005024 // transforming growth factor beta-activated receptor activity (PMID:8242742 [IDA]) /// 0005025 // transforming growth factor beta r…
ACY1	0006520 // cellular amino acid metabolic process (GO_REF:0000002 [IEA] InterPro:IPR010159)	0070062 // extracellular vesicular exosome (PMID:19056867 [IDA]) /// 0005829 // cytosol (PMID:8394326 [TAS]) /// 0005737 // cytoplasm (GO_REF:0000002 [IEA] InterPro:IPR010159)	0046872 // metal ion binding (GO_REF:0000037 [IEA] UniProtKB-KW:KW-0479) /// 0004046 // aminoacylase activity (GO_REF:0000003 [IEA] EC:3.5.1.14) /// 0008237 // metallopeptidase activity (GO_REF:0000002 [IEA] InterPro:IPR001261) /// 0004046 // aminoacylase activity (GO_REF:0000002 [IEA] InterPro:IPR010159)
ACYP1	0006796 // phosphate-containing compound metabolic process (PMID:3026468 [TAS])		0003998 // acylphosphatase activity (GO_REF:0000033 [IBA] PANTHER:PTN000003030) /// 0003998 // acylphosphatase activity (GO_REF:0000003 [IEA] EC:3.6.1.7)
ACYP2	0006796 // phosphate-containing compound metabolic process (PMID:8268218 [TAS])	0005739 // mitochondrion (GO_REF:0000019 [IEA] Ensembl:ENSMUSP00000074195)	0003998 // acylphosphatase activity (GO_REF:0000002 [IEA] InterPro:IPR020456) /// 0003998 // acylphosphatase activity (GO_REF:0000033 [IBA] PANTHER:PTN000003030) /// 0003998 // acylphosphatase activity (GO_REF:0000003 [IEA] EC:3.6.1.7)
AD000090.2
ADA	0006154 // adenosine catabolic process (PMID:8894685 [IDA]) /// 0043103 // hypoxanthine salvage (GO_REF:0000033 [IBA] PANTHER:PTN000150817) /// 0046103 // inosine biosynthetic process (GO_REF:0000024 [ISS] UniProtKB:P03958) /// 0006157 // deoxyadenosine catabolic process (GO_REF:0000019 [IEA] Ensembl:ENSMUSP00000017841) /// 0046061 // dATP catabolic process (GO_REF:0000019 [IEA] Ensembl:ENSMUSP00…	0005615 // extracellular space (GO_REF:0000019 [IEA] Ensembl:ENSRNOP00000014151) /// 0030054 // cell junction (GO_REF:0000039 [IEA] UniProtKB-SubCell:SL-0038) /// 0060205 // cytoplasmic membrane-bounded vesicle lumen (GO_REF:0000039 [IEA] UniProtKB-SubCell:SL-0325) /// 0032839 // dendrite cytoplasm (GO_REF:0000019 [IEA] Ensembl:ENSRNOP00000014151) /// 0016020 // membrane (PMID:11999881 [IDA]) ///…	0008270 // zinc ion binding (GO_REF:0000024 [ISS] UniProtKB:P03958) /// 0004000 // adenosine deaminase activity (PMID:16670267 [IDA]) /// 0005515 // protein binding (PMID:14684150 [IPI] UniProtKB:P27487) /// 0019239 // deaminase activity (GO_REF:0000002 [IEA] InterPro:IPR001365) /// 0019239 // deaminase activity (GO_REF:0000002 [IEA] InterPro:IPR001365|InterPro:IPR006650) /// 0008270 // zinc ion …
ADAL	0044281 // small molecule metabolic process (Reactome:REACT_111217 [TAS]) /// 0043101 // purine-containing compound salvage (Reactome:REACT_1923 [TAS]) /// 0046103 // inosine biosynthetic process (GO_REF:0000033 [IBA] PANTHER:PTN000150817) /// 0043103 // hypoxanthine salvage (GO_REF:0000033 [IRD] PANTHER:PTN000150819) /// 0055086 // nucleobase-containing small molecule metabolic process (Reactome…	0005829 // cytosol (Reactome:REACT_120992 [TAS]) /// 0005829 // cytosol (GO_REF:0000033 [IRD] PANTHER:PTN000150819) /// 0005829 // cytosol (Reactome:REACT_121193 [TAS])	0004000 // adenosine deaminase activity (Reactome:REACT_120992 [EXP]) /// 0046872 // metal ion binding (GO_REF:0000037 [IEA] UniProtKB-KW:KW-0479) /// 0004000 // adenosine deaminase activity (Reactome:REACT_121193 [EXP]) /// 0004000 // adenosine deaminase activity (GO_REF:0000033 [IBA] PANTHER:PTN000150817) /// 0019239 // deaminase activity (GO_REF:0000002 [IEA] InterPro:IPR001365)
ADAM10	0051088 // PMA-inducible membrane protein ectodomain proteolysis (PMID:18676862 [IMP]) /// 0007173 // epidermal growth factor receptor signaling pathway (Reactome:REACT_9417 [TAS]) /// 0007219 // Notch signaling pathway (GO_REF:0000024 [ISS] UniProtKB:O35598) /// 0042117 // monocyte activation (PMID:11831872 [IMP]) /// 0006509 // membrane protein ectodomain proteolysis (PMID:19114711 [IDA]) /// 0…	0009986 // cell surface (PMID:12475894 [IDA]) /// 0014069 // postsynaptic density (GO_REF:0000019 [IEA] Ensembl:ENSMUSP00000063839) /// 0005798 // Golgi-associated vesicle (PMID:12475894 [IDA]) /// 0005737 // cytoplasm (GO_REF:0000024 [ISS] UniProtKB:O35598) /// 0005886 // plasma membrane (Reactome:REACT_169379 [TAS]) /// 0005634 // nucleus (GO_REF:0000024 [ISS] UniProtKB:O35598) /// 0005886 // p…	0017124 // SH3 domain binding (GO_REF:0000037 [IEA] UniProtKB-KW:KW-0729) /// 0004222 // metalloendopeptidase activity (GO_REF:0000002 [IEA] InterPro:IPR001590) /// 0005515 // protein binding (PMID:15280379 [IPI] UniProtKB:Q5HYK7-5) /// 0004222 // metalloendopeptidase activity (PMID:8694785 [NAS]) /// 0008237 // metallopeptidase activity (GO_REF:0000002 [IEA] InterPro:IPR024079) /// 0004222 // me…
ADAM11	0007229 // integrin-mediated signaling pathway (GO_REF:0000038 [IEA] UniProtKB-KW:KW-0401) /// 0007229 // integrin-mediated signaling pathway (PMID:8252040 [TAS])	0016021 // integral to membrane (GO_REF:0000037 [IEA] UniProtKB-KW:KW-0812) /// 0005576 // extracellular region (GO_REF:0000040 [IEA] UniProtKB-SubCell:SL-0243) /// 0005886 // plasma membrane (PMID:9693107 [TAS]) /// 0031012 // extracellular matrix (PMID:22261194 [ISS] UniProtKB:F1RQZ7)	0004222 // metalloendopeptidase activity (GO_REF:0000002 [IEA] InterPro:IPR001590|InterPro:IPR002870|InterPro:IPR006586) /// 0008270 // zinc ion binding (GO_REF:0000002 [IEA] InterPro:IPR002870) /// 0004222 // metalloendopeptidase activity (GO_REF:0000002 [IEA] InterPro:IPR002870) /// 0004222 // metalloendopeptidase activity (GO_REF:0000002 [IEA] InterPro:IPR001590|InterPro:IPR006586) /// 0008237…
ADAM12	0007520 // myoblast fusion (PMID:7566181 [TAS]) /// 0007173 // epidermal growth factor receptor signaling pathway (Reactome:REACT_9417 [TAS]) /// 0007155 // cell adhesion (GO_REF:0000037 [IEA] UniProtKB-KW:KW-0130)	0016021 // integral to membrane (GO_REF:0000037 [IEA] UniProtKB-KW:KW-0812) /// 0005576 // extracellular region (GO_REF:0000040 [IEA] UniProtKB-SubCell:SL-0243) /// 0005576 // extracellular region (GO_REF:0000039 [IEA] UniProtKB-SubCell:SL-0243) /// 0005886 // plasma membrane (PMID:15280379 [IDA])	0017124 // SH3 domain binding (PMID:15280379 [IPI] UniProtKB:Q5HYK7-2) /// 0017124 // SH3 domain binding (PMID:15280379 [IPI] UniProtKB:Q5HYK7-1) /// 0005515 // protein binding (PMID:15574124 [IPI] UniProtKB:O95633) /// 0017124 // SH3 domain binding (PMID:15280379 [IPI] UniProtKB:Q5HYK7-4) /// 0004222 // metalloendopeptidase activity (GO_REF:0000002 [IEA] InterPro:IPR001590|InterPro:IPR002870) //…
ADAM15	0030574 // collagen catabolic process (GO_REF:0000037 [IEA] UniProtKB-KW:KW-0177) /// 0060317 // cardiac epithelial to mesenchymal transition (GO_REF:0000019 [IEA] Ensembl:ENSMUSP00000029676) /// 0007160 // cell-matrix adhesion (PMID:9516430 [TAS]) /// 0042246 // tissue regeneration (GO_REF:0000019 [IEA] Ensembl:ENSRNOP00000039351) /// 0030198 // extracellular matrix organization (Reactome:REACT_…	0042995 // cell projection (GO_REF:0000037 [IEA] UniProtKB-KW:KW-0966) /// 0005912 // adherens junction (GO_REF:0000039 [IEA] UniProtKB-SubCell:SL-0009) /// 0016021 // integral to membrane (GO_REF:0000037 [IEA] UniProtKB-KW:KW-0812) /// 0001669 // acrosomal vesicle (GO_REF:0000039 [IEA] UniProtKB-SubCell:SL-0007) /// 0005576 // extracellular region (GO_REF:0000040 [IEA] UniProtKB-SubCell:SL-0243)…	0005515 // protein binding (PMID:16374509 [IPI] UniProtKB:P06241) /// 0005515 // protein binding (PMID:15280379 [IPI] UniProtKB:Q5HYK7-5) /// 0005515 // protein binding (PMID:11741929 [IPI] UniProtKB:P12931) /// 0017124 // SH3 domain binding (PMID:10531379 [IPI] UniProtKB:Q9Y5X1) /// 0004222 // metalloendopeptidase activity (GO_REF:0000002 [IEA] InterPro:IPR006586) /// 0005515 // protein binding …
ADAM17	0055099 // response to high density lipoprotein particle stimulus (PMID:17786981 [IDA]) /// 0051088 // PMA-inducible membrane protein ectodomain proteolysis (PMID:18676862 [IMP]) /// 0007173 // epidermal growth factor receptor signaling pathway (Reactome:REACT_9417 [TAS]) /// 0008284 // positive regulation of cell proliferation (PMID:18373975 [IMP]) /// 0051088 // PMA-inducible membrane protein e…	0005886 // plasma membrane (Reactome:REACT_163794 [TAS]) /// 0015629 // actin cytoskeleton (PMID:17010968 [IDA]) /// 0045121 // membrane raft (PMID:17010968 [IDA]) /// 0005886 // plasma membrane (Reactome:REACT_118751 [TAS]) /// 0009986 // cell surface (PMID:18625725 [IDA]) /// 0032587 // ruffle membrane (PMID:14970227 [IDA]) /// 0009986 // cell surface (PMID:18383040 [IDA]) /// 0045121 // membra…	0004222 // metalloendopeptidase activity (PMID:9920899 [IDA]) /// 0005515 // protein binding (PMID:15280379 [IPI] UniProtKB:Q5HYK7-5) /// 0030165 // PDZ domain binding (PMID:12207026 [IPI] UniProtKB:P26045) /// 0005112 // Notch binding (PMID:24226769 [IDA]) /// 0005178 // integrin binding (PMID:14970227 [IPI] UniProtKB:P05556) /// 0005138 // interleukin-6 receptor binding (PMID:16034137 [IPI] Uni…
ADAM19	0006509 // membrane protein ectodomain proteolysis (GO_REF:0000019 [IEA] Ensembl:ENSMUSP00000011400) /// 0007507 // heart development (GO_REF:0000019 [IEA] Ensembl:ENSMUSP00000011400)	0016021 // integral to membrane (GO_REF:0000037 [IEA] UniProtKB-KW:KW-0812)	0017124 // SH3 domain binding (GO_REF:0000037 [IEA] UniProtKB-KW:KW-0729) /// 0004222 // metalloendopeptidase activity (GO_REF:0000002 [IEA] InterPro:IPR006586) /// 0004222 // metalloendopeptidase activity (GO_REF:0000002 [IEA] InterPro:IPR001590|InterPro:IPR002870) /// 0004222 // metalloendopeptidase activity (GO_REF:0000002 [IEA] InterPro:IPR001590|InterPro:IPR002870|InterPro:IPR006586) /// 000…
ADAM22	0007417 // central nervous system development (PMID:9693107 [TAS]) /// 0007162 // negative regulation of cell adhesion (PMID:9693107 [NAS]) /// 0022011 // myelination in peripheral nervous system (GO_REF:0000019 [IEA] Ensembl:ENSMUSP00000055000) /// 0008344 // adult locomotory behavior (GO_REF:0000019 [IEA] Ensembl:ENSMUSP00000055000) /// 0007155 // cell adhesion (GO_REF:0000037 [IEA] UniProtKB-K…	0016021 // integral to membrane (PMID:9693107 [NAS]) /// 0005576 // extracellular region (GO_REF:0000040 [IEA] UniProtKB-SubCell:SL-0243)	0005515 // protein binding (PMID:16868027 [IPI] UniProtKB:P27348) /// 0005515 // protein binding (PMID:12589811 [IPI] UniProtKB:P63104) /// 0005515 // protein binding (PMID:16868027 [IPI] UniProtKB:P31946) /// 0005515 // protein binding (PMID:16868027 [IPI] UniProtKB:P63104) /// 0005515 // protein binding (PMID:20463223 [IPI] UniProtKB:Q9BZR6) /// 0005515 // protein binding (PMID:20463223 [IPI] U…
ADAM23	0007417 // central nervous system development (PMID:9693107 [TAS]) /// 0007155 // cell adhesion (GO_REF:0000037 [IEA] UniProtKB-KW:KW-0130)	0005887 // integral to plasma membrane (PMID:9693107 [TAS]) /// 0005576 // extracellular region (GO_REF:0000039 [IEA] UniProtKB-SubCell:SL-0243)	0005515 // protein binding (PMID:20463223 [IPI] UniProtKB:O95970) /// 0008270 // zinc ion binding (GO_REF:0000002 [IEA] InterPro:IPR002870) /// 0004222 // metalloendopeptidase activity (GO_REF:0000002 [IEA] InterPro:IPR001590|InterPro:IPR002870|InterPro:IPR006586) /// 0008237 // metallopeptidase activity (PMID:9693107 [TAS]) /// 0005178 // integrin binding (PMID:9693107 [TAS])
ADAM28	0007229 // integrin-mediated signaling pathway (GO_REF:0000038 [IEA] UniProtKB-KW:KW-0401) /// 0007283 // spermatogenesis (PMID:10587367 [TAS])	0005886 // plasma membrane (GO_REF:0000039 [IEA] UniProtKB-SubCell:SL-0039) /// 0005886 // plasma membrane (GO_REF:0000019 [IEA] Ensembl:ENSMUSP00000022642) /// 0016021 // integral to membrane (GO_REF:0000037 [IEA] UniProtKB-KW:KW-0812) /// 0005576 // extracellular region (GO_REF:0000039 [IEA] UniProtKB-SubCell:SL-0243)	0008237 // metallopeptidase activity (PMID:12777399 [IDA]) /// 0004222 // metalloendopeptidase activity (GO_REF:0000002 [IEA] InterPro:IPR006586) /// 0004222 // metalloendopeptidase activity (GO_REF:0000002 [IEA] InterPro:IPR001590|InterPro:IPR002870|InterPro:IPR006586) /// 0008270 // zinc ion binding (GO_REF:0000002 [IEA] InterPro:IPR002870) /// 0004222 // metalloendopeptidase activity (GO_REF:0…
ADAM32		0016021 // integral to membrane (GO_REF:0000037 [IEA] UniProtKB-KW:KW-0812)	0004222 // metalloendopeptidase activity (GO_REF:0000002 [IEA] InterPro:IPR001590|InterPro:IPR002870|InterPro:IPR006586) /// 0008270 // zinc ion binding (GO_REF:0000002 [IEA] InterPro:IPR002870) /// 0004222 // metalloendopeptidase activity (GO_REF:0000002 [IEA] InterPro:IPR002870)
ADAM8	0035419 // activation of MAPK activity involved in innate immune response (GO_REF:0000024 [ISS] UniProtKB:Q05910) /// 2000418 // positive regulation of eosinophil migration (GO_REF:0000024 [ISS] UniProtKB:Q05910) /// 0051044 // positive regulation of membrane protein ectodomain proteolysis (PMID:17548643 [IDA]) /// 0070245 // positive regulation of thymocyte apoptotic process (GO_REF:0000024 [ISS…	0071065 // alpha9-beta1 integrin-vascular cell adhesion molecule-1 complex (PMID:15220135 [IDA]) /// 0071133 // alpha9-beta1 integrin-ADAM8 complex (GO_REF:0000024 [ISS] UniProtKB:Q05910) /// 0002102 // podosome (PMID:15220135 [IDA]) /// 0005886 // plasma membrane (PMID:17548643 [IDA]) /// 0032010 // phagolysosome (PMID:17548643 [IDA]) /// 0070820 // tertiary granule (PMID:17548643 [IDA]) /// 004…	0050839 // cell adhesion molecule binding (PMID:12777399 [IPI] UniProtKB:P10747) /// 0050839 // cell adhesion molecule binding (PMID:12777399 [IPI] UniProtKB:P32970) /// 0005515 // protein binding (PMID:15574124 [IPI] UniProtKB:O95633) /// 0004222 // metalloendopeptidase activity (GO_REF:0000002 [IEA] InterPro:IPR001590|InterPro:IPR002870|InterPro:IPR006586) /// 0004222 // metalloendopeptidase ac…
ADAM9	0042117 // monocyte activation (PMID:11831872 [IMP]) /// 0051592 // response to calcium ion (PMID:11162558 [IMP]) /// 0033631 // cell-cell adhesion mediated by integrin (PMID:17704059 [IEP]) /// 0030198 // extracellular matrix organization (Reactome:REACT_118779 [TAS]) /// 0051044 // positive regulation of membrane protein ectodomain proteolysis (PMID:8647900 [ISS] UniProtKB:Q61072) /// 0033630 /…	0005737 // cytoplasm (GO_REF:0000019 [IEA] Ensembl:ENSMUSP00000081048) /// 0016323 // basolateral plasma membrane (GO_REF:0000019 [IEA] Ensembl:ENSRNOP00000044741) /// 0009986 // cell surface (PMID:8647900 [ISS] UniProtKB:Q61072) /// 0005615 // extracellular space (PMID:12054541 [IDA]) /// 0016021 // integral to membrane (GO_REF:0000037 [IEA] UniProtKB-KW:KW-0812) /// 0005576 // extracellular reg…	0004222 // metalloendopeptidase activity (PMID:9920899 [IDA]) /// 0005515 // protein binding (PMID:15280379 [IPI] UniProtKB:Q5HYK7-5) /// 0005178 // integrin binding (PMID:11162558 [IC] GO:0033630) /// 0005515 // protein binding (PMID:10531379 [IPI] UniProtKB:Q9UKS6) /// 0017124 // SH3 domain binding (PMID:10531379 [IPI] UniProtKB:Q9Y5X1) /// 0005515 // protein binding (PMID:10531379 [IPI] UniPro…
ADAMTS1	0008285 // negative regulation of cell proliferation (PMID:10438512 [TAS]) /// 0060347 // heart trabecula formation (GO_REF:0000019 [IEA] Ensembl:ENSMUSP00000023610) /// 0001542 // ovulation from ovarian follicle (GO_REF:0000019 [IEA] Ensembl:ENSMUSP00000023610) /// 0001822 // kidney development (GO_REF:0000019 [IEA] Ensembl:ENSMUSP00000023610) /// 0007229 // integrin-mediated signaling pathway (…	0005604 // basement membrane (GO_REF:0000019 [IEA] Ensembl:ENSMUSP00000023610) /// 0031410 // cytoplasmic vesicle (GO_REF:0000019 [IEA] Ensembl:ENSMUSP00000023610)	0004222 // metalloendopeptidase activity (GO_REF:0000002 [IEA] InterPro:IPR001590) /// 0004222 // metalloendopeptidase activity (GO_REF:0000019 [IEA] Ensembl:ENSMUSP00000023610) /// 0008201 // heparin binding (GO_REF:0000019 [IEA] Ensembl:ENSMUSP00000023610) /// 0008270 // zinc ion binding (GO_REF:0000002 [IEA] InterPro:IPR002870|InterPro:IPR013273|InterPro:IPR013274) /// 0008237 // metallopeptid…
ADAMTS12	1902203 /// 0071347 // cellular response to interleukin-1 (PMID:18485748 [IMP]) /// 1902548 /// 0032331 // negative regulation of chondrocyte differentiation (PMID:22247065 [IDA]) /// 0051603 // proteolysis involved in cellular protein catabolic process (PMID:16611630 [IDA]) /// 1901509 // regulation of endothelial tube morphogenesis (PMID:17895370 [IDA]) /// 0051603 // proteolysis involved in ce…	0005578 // proteinaceous extracellular matrix (GO_REF:0000039 [IEA] UniProtKB-SubCell:SL-0111) /// 0031012 // extracellular matrix (PMID:11279086 [IDA])	0005515 // protein binding (PMID:16611630 [IPI] UniProtKB:Q9R0G6) /// 0004222 // metalloendopeptidase activity (PMID:18485748 [IDA]) /// 0008270 // zinc ion binding (GO_REF:0000002 [IEA] InterPro:IPR002870|InterPro:IPR013273) /// 0005515 // protein binding (PMID:16611630 [IPI] UniProtKB:P49747) /// 0004222 // metalloendopeptidase activity (PMID:16611630 [IDA]) /// 0004222 // metalloendopeptidase …
ADAMTS13	0034341 // response to interferon-gamma (GO_REF:0000019 [IEA] Ensembl:ENSRNOP00000007640) /// 0009100 // glycoprotein metabolic process (PMID:11557746 [NAS]) /// 0007229 // integrin-mediated signaling pathway (PMID:11557746 [NAS]) /// 0034612 // response to tumor necrosis factor (GO_REF:0000019 [IEA] Ensembl:ENSRNOP00000007640) /// 0006508 // proteolysis (PMID:11535495 [IDA]) /// 0043171 // pepti…	0009986 // cell surface (PMID:11557746 [NAS]) /// 0005615 // extracellular space (GO_REF:0000019 [IEA] Ensembl:ENSMUSP00000099955) /// 0005615 // extracellular space (GO_REF:0000019 [IEA] Ensembl:ENSRNOP00000007640) /// 0005578 // proteinaceous extracellular matrix (PMID:11557746 [TAS])	0008270 // zinc ion binding (PMID:11557746 [TAS]) /// 0008237 // metallopeptidase activity (PMID:11557746 [TAS]) /// 0005515 // protein binding (PMID:16221672 [IPI] UniProtKB:P04275) /// 0004222 // metalloendopeptidase activity (GO_REF:0000002 [IEA] InterPro:IPR001590) /// 0005509 // calcium ion binding (PMID:11557746 [TAS]) /// 0005178 // integrin binding (PMID:11557746 [TAS]) /// 0008237 // met…
ADAMTS14	0030574 // collagen catabolic process (GO_REF:0000037 [IEA] UniProtKB-KW:KW-0177) /// 0030198 // extracellular matrix organization (Reactome:REACT_118779 [TAS]) /// 0030199 // collagen fibril organization (GO_REF:0000019 [IEA] Ensembl:ENSMUSP00000090143)	0005576 // extracellular region (Reactome:REACT_121172 [TAS]) /// 0005578 // proteinaceous extracellular matrix (GO_REF:0000039 [IEA] UniProtKB-SubCell:SL-0111)	0008270 // zinc ion binding (GO_REF:0000002 [IEA] InterPro:IPR002870|InterPro:IPR013273) /// 0004222 // metalloendopeptidase activity (GO_REF:0000002 [IEA] InterPro:IPR001590|InterPro:IPR002870|InterPro:IPR010294)
ADAMTS16		0005578 // proteinaceous extracellular matrix (GO_REF:0000039 [IEA] UniProtKB-SubCell:SL-0111) /// 0005576 // extracellular region (GO_REF:0000040 [IEA] UniProtKB-SubCell:SL-0243)	0008270 // zinc ion binding (GO_REF:0000002 [IEA] InterPro:IPR002870|InterPro:IPR013273) /// 0004222 // metalloendopeptidase activity (GO_REF:0000002 [IEA] InterPro:IPR001590|InterPro:IPR002870) /// 0008270 // zinc ion binding (GO_REF:0000002 [IEA] InterPro:IPR002870) /// 0004222 // metalloendopeptidase activity (GO_REF:0000002 [IEA] InterPro:IPR001590|InterPro:IPR002870|InterPro:IPR010294)
ADAMTS18	0007229 // integrin-mediated signaling pathway (GO_REF:0000038 [IEA] UniProtKB-KW:KW-0401) /// 0001654 // eye development (PMID:23818446 [IMP])	0005578 // proteinaceous extracellular matrix (GO_REF:0000039 [IEA] UniProtKB-SubCell:SL-0111)	0008270 // zinc ion binding (GO_REF:0000002 [IEA] InterPro:IPR002870|InterPro:IPR013273) /// 0008270 // zinc ion binding (GO_REF:0000002 [IEA] InterPro:IPR002870) /// 0004222 // metalloendopeptidase activity (GO_REF:0000002 [IEA] InterPro:IPR001590|InterPro:IPR002870|InterPro:IPR010294) /// 0004222 // metalloendopeptidase activity (GO_REF:0000002 [IEA] InterPro:IPR002870)
ADAMTS2	0030574 // collagen catabolic process (GO_REF:0000037 [IEA] UniProtKB-KW:KW-0177) /// 0030199 // collagen fibril organization (GO_REF:0000019 [IEA] Ensembl:ENSMUSP00000040171) /// 0043588 // skin development (GO_REF:0000019 [IEA] Ensembl:ENSMUSP00000040171) /// 0030198 // extracellular matrix organization (Reactome:REACT_118779 [TAS]) /// 0030324 // lung development (GO_REF:0000019 [IEA] Ensembl:…	0005576 // extracellular region (Reactome:REACT_121172 [TAS]) /// 0005578 // proteinaceous extracellular matrix (GO_REF:0000039 [IEA] UniProtKB-SubCell:SL-0111)	0008237 // metallopeptidase activity (PMID:10417273 [TAS]) /// 0004222 // metalloendopeptidase activity (GO_REF:0000002 [IEA] InterPro:IPR001590|InterPro:IPR002870|InterPro:IPR010294) /// 0008270 // zinc ion binding (GO_REF:0000002 [IEA] InterPro:IPR002870|InterPro:IPR013273|InterPro:IPR013275)
ADAMTS3	0030574 // collagen catabolic process (PMID:11408482 [NAS]) /// 0030199 // collagen fibril organization (PMID:11812023 [NAS]) /// 0030198 // extracellular matrix organization (Reactome:REACT_118779 [TAS])	0005576 // extracellular region (Reactome:REACT_121172 [TAS]) /// 0070062 // extracellular vesicular exosome (PMID:19199708 [IDA]) /// 0031012 // extracellular matrix (PMID:22261194 [TAS]) /// 0005578 // proteinaceous extracellular matrix (PMID:11812023 [NAS])	0008201 // heparin binding (GO_REF:0000037 [IEA] UniProtKB-KW:KW-0358) /// 0008270 // zinc ion binding (PMID:11408482 [NAS]) /// 0004222 // metalloendopeptidase activity (PMID:11812023 [NAS])
ADAMTS5	0030198 // extracellular matrix organization (Reactome:REACT_118779 [TAS]) /// 0022617 // extracellular matrix disassembly (Reactome:REACT_118572 [TAS]) /// 0006508 // proteolysis (PMID:10438522 [TAS])	0005578 // proteinaceous extracellular matrix (GO_REF:0000039 [IEA] UniProtKB-SubCell:SL-0111) /// 0005576 // extracellular region (Reactome:REACT_169266 [TAS]) /// 0005576 // extracellular region (Reactome:REACT_169283 [TAS])	0005178 // integrin binding (PMID:10438522 [TAS]) /// 0008237 // metallopeptidase activity (PMID:10438522 [TAS]) /// 0008270 // zinc ion binding (GO_REF:0000002 [IEA] InterPro:IPR002870|InterPro:IPR013273|InterPro:IPR013276) /// 0004222 // metalloendopeptidase activity (GO_REF:0000002 [IEA] InterPro:IPR001590|InterPro:IPR002870|InterPro:IPR010294) /// 0005515 // protein binding (PMID:22406378 [IP…
ADAMTS6		0005578 // proteinaceous extracellular matrix (GO_REF:0000039 [IEA] UniProtKB-SubCell:SL-0111) /// 0005578 // proteinaceous extracellular matrix (GO_REF:0000002 [IEA] InterPro:IPR013273)	0008270 // zinc ion binding (GO_REF:0000002 [IEA] InterPro:IPR002870|InterPro:IPR013273) /// 0008237 // metallopeptidase activity (PMID:10464288 [TAS]) /// 0004222 // metalloendopeptidase activity (GO_REF:0000002 [IEA] InterPro:IPR001590|InterPro:IPR002870|InterPro:IPR010294)
ADAMTS7	0071356 // cellular response to tumor necrosis factor (PMID:18485748 [IMP]) /// 0071773 // cellular response to BMP stimulus (PMID:22247065 [IDA]) /// 0071347 // cellular response to interleukin-1 (PMID:18485748 [IMP]) /// 0032331 // negative regulation of chondrocyte differentiation (PMID:22247065 [IDA]) /// 0051603 // proteolysis involved in cellular protein catabolic process (PMID:18485748 [IM…	0005578 // proteinaceous extracellular matrix (GO_REF:0000039 [IEA] UniProtKB-SubCell:SL-0111) /// 0009986 // cell surface (GO_REF:0000019 [IEA] Ensembl:ENSMUSP00000108683)	0004222 // metalloendopeptidase activity (PMID:18485748 [IDA]) /// 0008270 // zinc ion binding (GO_REF:0000002 [IEA] InterPro:IPR002870|InterPro:IPR013273) /// 0008237 // metallopeptidase activity (PMID:10464288 [TAS]) /// 0005515 // protein binding (PMID:18485748 [IPI] UniProtKB:P49747) /// 0005515 // protein binding (PMID:18485748 [IPI] UniProtKB:P01023)
ADAMTS8	0008285 // negative regulation of cell proliferation (PMID:10438512 [TAS]) /// 0035435 // phosphate ion transmembrane transport (PMID:10610729 [TAS])	0005578 // proteinaceous extracellular matrix (GO_REF:0000039 [IEA] UniProtKB-SubCell:SL-0111) /// 0031012 // extracellular matrix (PMID:22261194 [ISS] UniProtKB:F1S6D3)	0008201 // heparin binding (GO_REF:0000037 [IEA] UniProtKB-KW:KW-0358) /// 0005178 // integrin binding (PMID:10438512 [TAS]) /// 0009673 // low affinity phosphate transmembrane transporter activity (PMID:10610729 [TAS]) /// 0008270 // zinc ion binding (GO_REF:0000002 [IEA] InterPro:IPR002870|InterPro:IPR013273|InterPro:IPR013277) /// 0008237 // metallopeptidase activity (PMID:10438512 [TAS]) /// …
ADAMTS9	0006508 // proteolysis (PMID:12514189 [IDA]) /// 0045636 // positive regulation of melanocyte differentiation (GO_REF:0000019 [IEA] Ensembl:ENSMUSP00000126498) /// 0007275 // multicellular organismal development (PMID:10936055 [TAS]) /// 0016192 // vesicle-mediated transport (GO_REF:0000037 [IEA] UniProtKB-KW:KW-0931) /// 0015031 // protein transport (GO_REF:0000037 [IEA] UniProtKB-KW:KW-0653) //…	0005615 // extracellular space (GO_REF:0000019 [IEA] Ensembl:ENSMUSP00000126498) /// 0005576 // extracellular region (GO_REF:0000040 [IEA] UniProtKB-SubCell:SL-0243) /// 0031012 // extracellular matrix (PMID:22261194 [ISS] UniProtKB:F1SFS3) /// 0005783 // endoplasmic reticulum (GO_REF:0000039 [IEA] UniProtKB-SubCell:SL-0095) /// 0005578 // proteinaceous extracellular matrix (PMID:12514189 [IDA])	0008270 // zinc ion binding (GO_REF:0000002 [IEA] InterPro:IPR012314) /// 0008270 // zinc ion binding (GO_REF:0000002 [IEA] InterPro:IPR002870|InterPro:IPR012314|InterPro:IPR013273) /// 0004222 // metalloendopeptidase activity (GO_REF:0000002 [IEA] InterPro:IPR001590|InterPro:IPR002870|InterPro:IPR010294|InterPro:IPR012314) /// 0004222 // metalloendopeptidase activity (GO_REF:0000002 [IEA] InterP…
ADAMTSL1		0005578 // proteinaceous extracellular matrix (GO_REF:0000039 [IEA] UniProtKB-SubCell:SL-0111) /// 0005578 // proteinaceous extracellular matrix (GO_REF:0000002 [IEA] InterPro:IPR013273)	0008237 // metallopeptidase activity (GO_REF:0000002 [IEA] InterPro:IPR013273) /// 0008270 // zinc ion binding (GO_REF:0000002 [IEA] InterPro:IPR013273)
ADAP1	0043547 // positive regulation of GTPase activity (PMID:10448098 [IDA]) /// 0032312 // regulation of ARF GTPase activity (GO_REF:0000002 [IEA] InterPro:IPR001164) /// 0043547 // positive regulation of GTPase activity (PMID:10333475 [IDA]) /// 0043087 // regulation of GTPase activity (PMID:10333475 [IMP]) /// 0007166 // cell surface receptor signaling pathway (PMID:10333475 [TAS])	0005634 // nucleus (PMID:10448098 [IDA]) /// 0005886 // plasma membrane (PMID:10448098 [IDA]) /// 0005886 // plasma membrane (PMID:10333475 [IDA]) /// 0005737 // cytoplasm (PMID:10333475 [IDA]) /// 0005634 // nucleus (PMID:10333475 [IDA]) /// 0005737 // cytoplasm (PMID:10448098 [IDA])	0008270 // zinc ion binding (GO_REF:0000002 [IEA] InterPro:IPR001164) /// 0008060 // ARF GTPase activator activity (PMID:10448098 [IDA]) /// 0008060 // ARF GTPase activator activity (GO_REF:0000002 [IEA] InterPro:IPR001164) /// 0005515 // protein binding (PMID:12893243 [IPI] UniProtKB:P17252) /// 0005515 // protein binding (PMID:12893243 [IPI] UniProtKB:Q05513) /// 0043533 // inositol 1,3,4,5 tet…
ADAR	0006611 // protein export from nucleus (PMID:19124606 [IDA]) /// 0006396 // RNA processing (GO_REF:0000002 [IEA] InterPro:IPR002466) /// 0006382 // adenosine to inosine editing (PMID:19651874 [IDA]) /// 0043066 // negative regulation of apoptotic process (GO_REF:0000019 [IEA] Ensembl:ENSMUSP00000103028) /// 0006382 // adenosine to inosine editing (PMID:16475990 [IMP]) /// 0006382 // adenosine to …	0005634 // nucleus (PMID:19124606 [IDA]) /// 0005634 // nucleus (PMID:18362360 [IDA]) /// 0005737 // cytoplasm (PMID:7565688 [TAS]) /// 0005634 // nucleus (PMID:7565688 [TAS]) /// 0044530 // supraspliceosomal complex (PMID:18362360 [IDA]) /// 0005737 // cytoplasm (PMID:19124606 [IDA]) /// 0005730 // nucleolus (GO_REF:0000039 [IEA] UniProtKB-SubCell:SL-0188) /// 0005654 // nucleoplasm (Reactome:RE…	0003726 // double-stranded RNA adenosine deaminase activity (PMID:7565688 [NAS]) /// 0003677 // DNA binding (GO_REF:0000037 [IEA] UniProtKB-KW:KW-0238) /// 0005515 // protein binding (PMID:18362360 [IPI] UniProtKB:P19525) /// 0005515 // protein binding (PMID:19124606 [IPI] UniProtKB:Q92973) /// 0005515 // protein binding (PMID:19124606 [IPI] UniProtKB:Q9HAV4) /// 0005515 // protein binding (PMID:…
ADARB1	0008285 // negative regulation of cell proliferation (PMID:18178553 [IDA]) /// 0006396 // RNA processing (GO_REF:0000002 [IEA] InterPro:IPR002466) /// 0006382 // adenosine to inosine editing (PMID:21289159 [IDA]) /// 0006396 // RNA processing (PMID:9149227 [IDA]) /// 0030336 // negative regulation of cell migration (PMID:18178553 [IDA]) /// 0006382 // adenosine to inosine editing (Reactome:REACT_…	0005654 // nucleoplasm (Reactome:REACT_621 [TAS]) /// 0005654 // nucleoplasm (Reactome:REACT_990 [TAS]) /// 0005654 // nucleoplasm (Reactome:REACT_365 [TAS]) /// 0005730 // nucleolus (PMID:21289159 [IDA]) /// 0005730 // nucleolus (PMID:18178553 [IDA]) /// 0005634 // nucleus (PMID:8995285 [IDA])	0003723 // RNA binding (GO_REF:0000002 [IEA] InterPro:IPR002466) /// 0046872 // metal ion binding (GO_REF:0000037 [IEA] UniProtKB-KW:KW-0479) /// 0004000 // adenosine deaminase activity (GO_REF:0000002 [IEA] InterPro:IPR002466) /// 0003726 // double-stranded RNA adenosine deaminase activity (PMID:9149227 [IDA]) /// 0003723 // RNA binding (PMID:9111310 [IDA]) /// 0003729 // mRNA binding (PMID:9149…
ADAT1	0008033 // tRNA processing (PMID:10430867 [IMP]) /// 0006396 // RNA processing (GO_REF:0000002 [IEA] InterPro:IPR002466)		0003723 // RNA binding (GO_REF:0000002 [IEA] InterPro:IPR002466) /// 0046872 // metal ion binding (GO_REF:0000037 [IEA] UniProtKB-KW:KW-0479) /// 0008251 // tRNA-specific adenosine deaminase activity (PMID:10430867 [IMP]) /// 0004000 // adenosine deaminase activity (GO_REF:0000002 [IEA] InterPro:IPR002466) /// 0003723 // RNA binding (PMID:10430867 [IMP])
ADAT2	0002100 // tRNA wobble adenosine to inosine editing (GO_REF:0000002 [IEA] InterPro:IPR028883)		0008270 // zinc ion binding (GO_REF:0000002 [IEA] InterPro:IPR002125|InterPro:IPR016192) /// 0008251 // tRNA-specific adenosine deaminase activity (GO_REF:0000002 [IEA] InterPro:IPR028883)
ADC	0006591 // ornithine metabolic process (GO_REF:0000019 [IEA] Ensembl:ENSMUSP00000030581) /// 0044281 // small molecule metabolic process (Reactome:REACT_111217 [TAS]) /// 0006595 // polyamine metabolic process (Reactome:REACT_14820 [TAS]) /// 0097055 // agmatine biosynthetic process (Reactome:REACT_14800 [TAS]) /// 0007283 // spermatogenesis (PMID:11587527 [NAS]) /// 0034641 // cellular nitrogen …	0005829 // cytosol (Reactome:REACT_14806 [TAS]) /// 0005739 // mitochondrion (GO_REF:0000019 [IEA] Ensembl:ENSMUSP00000030581)	0008792 // arginine decarboxylase activity (GO_REF:0000003 [IEA] EC:4.1.1.19) /// 0042978 // ornithine decarboxylase activator activity (GO_REF:0000019 [IEA] Ensembl:ENSMUSP00000030581)
ADCK1		0005739 // mitochondrion (GO_REF:0000019 [IEA] Ensembl:ENSMUSP00000127254) /// 0005576 // extracellular region (GO_REF:0000039 [IEA] UniProtKB-SubCell:SL-0243)	0005524 // ATP binding (GO_REF:0000037 [IEA] UniProtKB-KW:KW-0067) /// 0004674 // protein serine/threonine kinase activity (GO_REF:0000037 [IEA] UniProtKB-KW:KW-0723) /// 0016772 // transferase activity, transferring phosphorus-containing groups (GO_REF:0000002 [IEA] InterPro:IPR011009)
ADCK2		0016021 // integral to membrane (GO_REF:0000037 [IEA] UniProtKB-KW:KW-0812) /// 0005739 // mitochondrion (GO_REF:0000019 [IEA] Ensembl:ENSMUSP00000123563)	0005524 // ATP binding (GO_REF:0000037 [IEA] UniProtKB-KW:KW-0067) /// 0005524 // ATP binding (GO_REF:0000002 [IEA] InterPro:IPR000719) /// 0004672 // protein kinase activity (GO_REF:0000002 [IEA] InterPro:IPR000719) /// 0004674 // protein serine/threonine kinase activity (GO_REF:0000037 [IEA] UniProtKB-KW:KW-0723) /// 0016772 // transferase activity, transferring phosphorus-containing groups (GO…
ADCK3	0006744 // ubiquinone biosynthetic process (GO_REF:0000037 [IEA] UniProtKB-KW:KW-0831) /// 0008219 // cell death (GO_REF:0000037 [IEA] UniProtKB-KW:KW-0523)	0005739 // mitochondrion (GO_REF:0000039 [IEA] UniProtKB-SubCell:SL-0173)	0005524 // ATP binding (GO_REF:0000037 [IEA] UniProtKB-KW:KW-0067) /// 0004674 // protein serine/threonine kinase activity (GO_REF:0000037 [IEA] UniProtKB-KW:KW-0723) /// 0016772 // transferase activity, transferring phosphorus-containing groups (GO_REF:0000002 [IEA] InterPro:IPR011009)
ADCK4		0005886 // plasma membrane (GO_REF:0000039 [IEA] UniProtKB-SubCell:SL-0039) /// 0031966 // mitochondrial membrane (GO_REF:0000039 [IEA] UniProtKB-SubCell:SL-0171) /// 0016021 // integral to membrane (GO_REF:0000037 [IEA] UniProtKB-KW:KW-0812) /// 0005739 // mitochondrion (GO_REF:0000019 [IEA] Ensembl:ENSMUSP00000104015) /// 0005829 // cytosol (GO_REF:0000039 [IEA] UniProtKB-SubCell:SL-0091)	0004674 // protein serine/threonine kinase activity (GO_REF:0000037 [IEA] UniProtKB-KW:KW-0723) /// 0016772 // transferase activity, transferring phosphorus-containing groups (GO_REF:0000002 [IEA] InterPro:IPR011009)
ADCK5		0016021 // integral to membrane (GO_REF:0000037 [IEA] UniProtKB-KW:KW-0812) /// 0005739 // mitochondrion (GO_REF:0000019 [IEA] Ensembl:ENSMUSP00000125055)	0004674 // protein serine/threonine kinase activity (GO_REF:0000037 [IEA] UniProtKB-KW:KW-0723)
ADCY10	0006171 // cAMP biosynthetic process (PMID:9874775 [NAS]) /// 0007283 // spermatogenesis (GO_REF:0000002 [IEA] InterPro:IPR016577) /// 0043065 // positive regulation of apoptotic process (GO_REF:0000019 [IEA] Ensembl:ENSRNOP00000004326) /// 0035556 // intracellular signal transduction (GO_REF:0000002 [IEA] InterPro:IPR001054)	0030424 // axon (GO_REF:0000019 [IEA] Ensembl:ENSRNOP00000004326) /// 0005737 // cytoplasm (PMID:9874775 [TAS]) /// 0030426 // growth cone (GO_REF:0000019 [IEA] Ensembl:ENSRNOP00000004326) /// 0005886 // plasma membrane (GO_REF:0000039 [IEA] UniProtKB-SubCell:SL-0039) /// 0045177 // apical part of cell (GO_REF:0000019 [IEA] Ensembl:ENSRNOP00000004326) /// 0005856 // cytoskeleton (GO_REF:0000039 […	0051117 // ATPase binding (GO_REF:0000019 [IEA] Ensembl:ENSRNOP00000004326) /// 0030145 // manganese ion binding (GO_REF:0000019 [IEA] Ensembl:ENSRNOP00000004326) /// 0005524 // ATP binding (GO_REF:0000037 [IEA] UniProtKB-KW:KW-0067) /// 0004016 // adenylate cyclase activity (PMID:9874775 [NAS]) /// 0000287 // magnesium ion binding (GO_REF:0000002 [IEA] InterPro:IPR016577)
ADCY10P1
ADCY3	0045087 // innate immune response (Reactome:REACT_6802 [TAS]) /// 0006833 // water transport (Reactome:REACT_24023 [TAS]) /// 0007173 // epidermal growth factor receptor signaling pathway (Reactome:REACT_9417 [TAS]) /// 0034199 // activation of protein kinase A activity (Reactome:REACT_15530 [TAS]) /// 0007193 // adenylate cyclase-inhibiting G-protein coupled receptor signaling pathway (Reactome:…	0005887 // integral to plasma membrane (PMID:9920776 [TAS]) /// 0005886 // plasma membrane (Reactome:REACT_19147 [TAS]) /// 0005886 // plasma membrane (Reactome:REACT_20564 [TAS]) /// 0005929 // cilium (GO_REF:0000019 [IEA] Ensembl:ENSMUSP00000115406) /// 0005886 // plasma membrane (Reactome:REACT_1963 [TAS]) /// 0016021 // integral to membrane (GO_REF:0000038 [IEA] UniProtKB-KW:KW-0812) /// 0005…	0005524 // ATP binding (GO_REF:0000037 [IEA] UniProtKB-KW:KW-0067) /// 0046872 // metal ion binding (GO_REF:0000037 [IEA] UniProtKB-KW:KW-0479) /// 0016849 // phosphorus-oxygen lyase activity (GO_REF:0000002 [IEA] InterPro:IPR001054|InterPro:IPR018297) /// 0000166 // nucleotide binding (GO_REF:0000038 [IEA] UniProtKB-KW:KW-0547) /// 0016849 // phosphorus-oxygen lyase activity (GO_REF:0000002 [IEA…
ADCY6	0071870 // cellular response to catecholamine stimulus (PMID:18403039 [IDA]) /// 0045087 // innate immune response (Reactome:REACT_6802 [TAS]) /// 0006833 // water transport (Reactome:REACT_24023 [TAS]) /// 0007173 // epidermal growth factor receptor signaling pathway (Reactome:REACT_9417 [TAS]) /// 0034199 // activation of protein kinase A activity (Reactome:REACT_15530 [TAS]) /// 0007193 // ade…	0005886 // plasma membrane (Reactome:REACT_19147 [TAS]) /// 0005886 // plasma membrane (Reactome:REACT_1963 [TAS]) /// 0005886 // plasma membrane (Reactome:REACT_1292 [TAS]) /// 0005886 // plasma membrane (Reactome:REACT_15335 [TAS]) /// 0005886 // plasma membrane (Reactome:REACT_15384 [TAS]) /// 0005886 // plasma membrane (Reactome:REACT_15547 [TAS]) /// 0005886 // plasma membrane (Reactome:REAC…	0019901 // protein kinase binding (GO_REF:0000024 [ISS] UniProtKB:Q03343) /// 0005515 // protein binding (PMID:17081159 [IPI] UniProtKB:Q02952) /// 0005524 // ATP binding (GO_REF:0000037 [IEA] UniProtKB-KW:KW-0067) /// 0046872 // metal ion binding (GO_REF:0000037 [IEA] UniProtKB-KW:KW-0479) /// 0005515 // protein binding (PMID:17081159 [IPI] UniProtKB:P24588) /// 0004016 // adenylate cyclase acti…
ADCY7	0045087 // innate immune response (Reactome:REACT_6802 [TAS]) /// 0007173 // epidermal growth factor receptor signaling pathway (Reactome:REACT_9417 [TAS]) /// 0007193 // adenylate cyclase-inhibiting G-protein coupled receptor signaling pathway (Reactome:REACT_15333 [TAS]) /// 0008543 // fibroblast growth factor receptor signaling pathway (Reactome:REACT_9470 [TAS]) /// 0006833 // water transport…	0005886 // plasma membrane (Reactome:REACT_19147 [TAS]) /// 0005886 // plasma membrane (Reactome:REACT_1963 [TAS]) /// 0005886 // plasma membrane (Reactome:REACT_1292 [TAS]) /// 0005886 // plasma membrane (Reactome:REACT_15335 [TAS]) /// 0005886 // plasma membrane (Reactome:REACT_15384 [TAS]) /// 0005886 // plasma membrane (Reactome:REACT_15547 [TAS]) /// 0016021 // integral to membrane (PMID:111…	0004016 // adenylate cyclase activity (GO_REF:0000019 [IEA] Ensembl:ENSMUSP00000130594) /// 0005524 // ATP binding (GO_REF:0000037 [IEA] UniProtKB-KW:KW-0067) /// 0004016 // adenylate cyclase activity (PMID:17760784 [IDA]) /// 0004016 // adenylate cyclase activity (GO_REF:0000002 [IEA] InterPro:IPR009398) /// 0046872 // metal ion binding (GO_REF:0000037 [IEA] UniProtKB-KW:KW-0479) /// 0004016 // …
ADCY8	0045087 // innate immune response (Reactome:REACT_6802 [TAS]) /// 0006833 // water transport (Reactome:REACT_24023 [TAS]) /// 0007173 // epidermal growth factor receptor signaling pathway (Reactome:REACT_9417 [TAS]) /// 0034199 // activation of protein kinase A activity (Reactome:REACT_15530 [TAS]) /// 0007193 // adenylate cyclase-inhibiting G-protein coupled receptor signaling pathway (Reactome:…	0005886 // plasma membrane (Reactome:REACT_19147 [TAS]) /// 0005886 // plasma membrane (Reactome:REACT_20564 [TAS]) /// 0005886 // plasma membrane (Reactome:REACT_1963 [TAS]) /// 0016021 // integral to membrane (GO_REF:0000038 [IEA] UniProtKB-KW:KW-0812) /// 0005886 // plasma membrane (Reactome:REACT_1292 [TAS]) /// 0005886 // plasma membrane (Reactome:REACT_15335 [TAS]) /// 0005886 // plasma mem…	0004016 // adenylate cyclase activity (PMID:8076676 [TAS]) /// 0005524 // ATP binding (GO_REF:0000037 [IEA] UniProtKB-KW:KW-0067) /// 0004016 // adenylate cyclase activity (GO_REF:0000002 [IEA] InterPro:IPR009398) /// 0004016 // adenylate cyclase activity (GO_REF:0000019 [IEA] Ensembl:ENSMUSP00000023007) /// 0046872 // metal ion binding (GO_REF:0000037 [IEA] UniProtKB-KW:KW-0479) /// 0000166 // n…
ADCY9	0045087 // innate immune response (Reactome:REACT_6802 [TAS]) /// 0006833 // water transport (Reactome:REACT_24023 [TAS]) /// 0007173 // epidermal growth factor receptor signaling pathway (Reactome:REACT_9417 [TAS]) /// 0034199 // activation of protein kinase A activity (Reactome:REACT_15530 [TAS]) /// 0007193 // adenylate cyclase-inhibiting G-protein coupled receptor signaling pathway (Reactome:…	0030425 // dendrite (GO_REF:0000019 [IEA] Ensembl:ENSRNOP00000064773) /// 0005886 // plasma membrane (Reactome:REACT_19147 [TAS]) /// 0005886 // plasma membrane (Reactome:REACT_1963 [TAS]) /// 0005886 // plasma membrane (Reactome:REACT_1292 [TAS]) /// 0005886 // plasma membrane (Reactome:REACT_15335 [TAS]) /// 0005886 // plasma membrane (Reactome:REACT_15384 [TAS]) /// 0005886 // plasma membrane …	0005524 // ATP binding (GO_REF:0000037 [IEA] UniProtKB-KW:KW-0067) /// 0046872 // metal ion binding (GO_REF:0000037 [IEA] UniProtKB-KW:KW-0479) /// 0016849 // phosphorus-oxygen lyase activity (GO_REF:0000002 [IEA] InterPro:IPR001054|InterPro:IPR018297) /// 0016849 // phosphorus-oxygen lyase activity (GO_REF:0000002 [IEA] InterPro:IPR001054) /// 0004016 // adenylate cyclase activity (GO_REF:000000…
ADCYAP1R1	0030154 // cell differentiation (GO_REF:0000037 [IEA] UniProtKB-KW:KW-0221) /// 0007169 // transmembrane receptor protein tyrosine kinase signaling pathway (Reactome:REACT_11064 [TAS]) /// 0060548 // negative regulation of cell death (GO_REF:0000019 [IEA] Ensembl:ENSRNOP00000016175) /// 0046545 // development of primary female sexual characteristics (GO_REF:0000019 [IEA] Ensembl:ENSRNOP0000001617…	0005886 // plasma membrane (GO_REF:0000040 [IEA] UniProtKB-SubCell:SL-0039) /// 0005886 // plasma membrane (Reactome:REACT_17008 [TAS]) /// 0005923 // tight junction (GO_REF:0000019 [IEA] Ensembl:ENSRNOP00000016175) /// 0005791 // rough endoplasmic reticulum (GO_REF:0000019 [IEA] Ensembl:ENSRNOP00000016175) /// 0005886 // plasma membrane (Reactome:REACT_22268 [TAS]) /// 0009986 // cell surface (G…	0008179 // adenylate cyclase binding (GO_REF:0000019 [IEA] Ensembl:ENSRNOP00000016175) /// 0042923 // neuropeptide binding (GO_REF:0000019 [IEA] Ensembl:ENSRNOP00000016175) /// 0030306 // ADP-ribosylation factor binding (GO_REF:0000019 [IEA] Ensembl:ENSRNOP00000016175) /// 0004930 // G-protein coupled receptor activity (GO_REF:0000002 [IEA] InterPro:IPR000832) /// 0005515 // protein binding (PMID…
ADD1	0000902 // cell morphogenesis (GO_REF:0000019 [IEA] Ensembl:ENSMUSP00000109979) /// 0051017 // actin filament bundle assembly (PMID:3693401 [IDA]) /// 0048873 // homeostasis of number of cells within a tissue (GO_REF:0000019 [IEA] Ensembl:ENSMUSP00000109979) /// 0006987 // activation of signaling protein activity involved in unfolded protein response (Reactome:REACT_18368 [TAS]) /// 0045807 // po…	0008290 // F-actin capping protein complex (PMID:8626479 [IDA]) /// 0005829 // cytosol (Reactome:REACT_12044 [TAS]) /// 0016020 // membrane (GO_REF:0000019 [IEA] Ensembl:ENSMUSP00000109979) /// 0014069 // postsynaptic density (GO_REF:0000019 [IEA] Ensembl:ENSRNOP00000018072) /// 0005829 // cytosol (Reactome:REACT_115808 [TAS]) /// 0048471 // perinuclear region of cytoplasm (GO_REF:0000019 [IEA] E…	0042803 // protein homodimerization activity (PMID:7642559 [IPI] UniProtKB:P35611) /// 0042608 // T cell receptor binding (GO_REF:0000019 [IEA] Ensembl:ENSRNOP00000018072) /// 0046982 // protein heterodimerization activity (PMID:7642559 [IPI] UniProtKB:P35612) /// 0005198 // structural molecule activity (GO_REF:0000019 [IEA] Ensembl:ENSMUSP00000109979) /// 0051015 // actin filament binding (PMID:…
ADD3		0005938 // cell cortex (GO_REF:0000019 [IEA] Ensembl:ENSMUSP00000107370) /// 0005911 // cell-cell junction (GO_REF:0000019 [IEA] Ensembl:ENSMUSP00000107370) /// 0016020 // membrane (PMID:8893809 [TAS]) /// 0005886 // plasma membrane (GO_REF:0000039 [IEA] UniProtKB-SubCell:SL-0039) /// 0005856 // cytoskeleton (GO_REF:0000039 [IEA] UniProtKB-SubCell:SL-0090) /// 0000794 // condensed nuclear chromos…	0005200 // structural constituent of cytoskeleton (PMID:8893809 [TAS]) /// 0005516 // calmodulin binding (GO_REF:0000037 [IEA] UniProtKB-KW:KW-0112) /// 0003779 // actin binding (GO_REF:0000037 [IEA] UniProtKB-KW:KW-0009)
ADH5	0001523 // retinoid metabolic process (GO_REF:0000019 [IEA] Ensembl:ENSMUSP00000005964) /// 0051775 // response to redox state (PMID:8460164 [IDA]) /// 0045777 // positive regulation of blood pressure (GO_REF:0000019 [IEA] Ensembl:ENSMUSP00000005964) /// 0006069 // ethanol oxidation (GO_REF:0000002 [IEA] InterPro:IPR014183) /// 0046294 // formaldehyde catabolic process (GO_REF:0000019 [IEA] Ensem…	0070062 // extracellular vesicular exosome (PMID:19056867 [IDA]) /// 0005634 // nucleus (GO_REF:0000019 [IEA] Ensembl:ENSRNOP00000017252) /// 0005739 // mitochondrion (GO_REF:0000019 [IEA] Ensembl:ENSMUSP00000005964)	0004022 // alcohol dehydrogenase (NAD) activity (GO_REF:0000019 [IEA] Ensembl:ENSMUSP00000005964) /// 0016491 // oxidoreductase activity (GO_REF:0000038 [IEA] UniProtKB-KW:KW-0560) /// 0009055 // electron carrier activity (PMID:8460164 [TAS]) /// 0008270 // zinc ion binding (GO_REF:0000002 [IEA] InterPro:IPR002085) /// 0016491 // oxidoreductase activity (GO_REF:0000002 [IEA] InterPro:IPR002085|In…
ADI1	0044281 // small molecule metabolic process (Reactome:REACT_111217 [TAS]) /// 0019509 // L-methionine salvage from methylthioadenosine (Reactome:REACT_75881 [TAS]) /// 0006595 // polyamine metabolic process (Reactome:REACT_14820 [TAS]) /// 0019509 // L-methionine salvage from methylthioadenosine (PMID:15938715 [IDA]) /// 0034641 // cellular nitrogen compound metabolic process (Reactome:REACT_13 […	0005634 // nucleus (PMID:14718544 [IDA]) /// 0005829 // cytosol (Reactome:REACT_75861 [TAS]) /// 0005886 // plasma membrane (PMID:14718544 [IDA]) /// 0005737 // cytoplasm (PMID:11602742 [IDA]) /// 0005737 // cytoplasm (PMID:14718544 [IDA]) /// 0005634 // nucleus (PMID:11602742 [IDA])	0010309 // acireductone dioxygenase [iron(II)-requiring] activity (GO_REF:0000002 [IEA] InterPro:IPR004313) /// 0010309 // acireductone dioxygenase [iron(II)-requiring] activity (Reactome:REACT_75861 [TAS]) /// 0005515 // protein binding (PMID:14718544 [IPI] UniProtKB:P50281) /// 0016491 // oxidoreductase activity (PMID:15938715 [IDA]) /// 0005506 // iron ion binding (GO_REF:0000020 [IEA] HAMAP:M…
ADIPOR1	0033211 // adiponectin-mediated signaling pathway (GO_REF:0000033 [IBA] PANTHER:PTN001074076) /// 0033211 // adiponectin-mediated signaling pathway (GO_REF:0000019 [IEA] Ensembl:ENSRNOP00000005551) /// 0046427 // positive regulation of JAK-STAT cascade (GO_REF:0000019 [IEA] Ensembl:ENSRNOP00000005551) /// 0009755 // hormone-mediated signaling pathway (PMID:12802337 [IDA]) /// 0019395 // fatty aci…	0016021 // integral to membrane (GO_REF:0000002 [IEA] InterPro:IPR004254) /// 0016021 // integral to membrane (PMID:12802337 [NAS]) /// 0005886 // plasma membrane (PMID:19233263 [IDA])	0042562 // hormone binding (PMID:12802337 [IDA]) /// 0046982 // protein heterodimerization activity (GO_REF:0000019 [IEA] Ensembl:ENSMUSP00000107856) /// 0042802 // identical protein binding (GO_REF:0000019 [IEA] Ensembl:ENSMUSP00000107856) /// 0004872 // receptor activity (GO_REF:0000019 [IEA] Ensembl:ENSMUSP00000107856) /// 0019901 // protein kinase binding (PMID:19233263 [IPI] UniProtKB:P67870…
ADIPOR2	0033211 // adiponectin-mediated signaling pathway (GO_REF:0000033 [IBA] PANTHER:PTN001074076) /// 0009755 // hormone-mediated signaling pathway (PMID:12802337 [ISS] UniProtKB:Q96A54) /// 0046326 // positive regulation of glucose import (GO_REF:0000019 [IEA] Ensembl:ENSRNOP00000010556) /// 0007584 // response to nutrient (GO_REF:0000019 [IEA] Ensembl:ENSRNOP00000010556) /// 0007565 // female pregn…	0005886 // plasma membrane (GO_REF:0000033 [IBA] PANTHER:PTN001074076) /// 0016021 // integral to membrane (GO_REF:0000037 [IEA] UniProtKB-KW:KW-0812)	0046982 // protein heterodimerization activity (GO_REF:0000019 [IEA] Ensembl:ENSMUSP00000032272) /// 0042802 // identical protein binding (GO_REF:0000019 [IEA] Ensembl:ENSMUSP00000032272) /// 0042562 // hormone binding (GO_REF:0000033 [IBA] PANTHER:PTN001074076) /// 0042562 // hormone binding (PMID:12802337 [ISS] UniProtKB:Q96A54) /// 0004872 // receptor activity (GO_REF:0000033 [IBA] PANTHER:PTN…
ADK	0006175 // dATP biosynthetic process (GO_REF:0000019 [IEA] Ensembl:ENSMUSP00000047665) /// 0042102 // positive regulation of T cell proliferation (GO_REF:0000019 [IEA] Ensembl:ENSRNOP00000016709) /// 0010613 // positive regulation of cardiac muscle hypertrophy (GO_REF:0000019 [IEA] Ensembl:ENSRNOP00000016709) /// 0006144 // purine nucleobase metabolic process (Reactome:REACT_522 [TAS]) /// 004428…	0005829 // cytosol (Reactome:REACT_1728 [TAS]) /// 0005634 // nucleus (GO_REF:0000039 [IEA] UniProtKB-SubCell:SL-0191)	0005524 // ATP binding (GO_REF:0000037 [IEA] UniProtKB-KW:KW-0067) /// 0046872 // metal ion binding (GO_REF:0000037 [IEA] UniProtKB-KW:KW-0479) /// 0016773 // phosphotransferase activity, alcohol group as acceptor (GO_REF:0000002 [IEA] InterPro:IPR002173) /// 0004001 // adenosine kinase activity (Reactome:REACT_1728 [EXP]) /// 0044822
ADM	0007565 // female pregnancy (GO_REF:0000019 [IEA] Ensembl:ENSRNOP00000035811) /// 0001570 // vasculogenesis (PMID:16964401 [IDA]) /// 2001214 // positive regulation of vasculogenesis (GO_REF:0000019 [IEA] Ensembl:ENSMUSP00000033054) /// 0043065 // positive regulation of apoptotic process (GO_REF:0000019 [IEA] Ensembl:ENSRNOP00000035811) /// 0002026 // regulation of the force of heart contraction …	0005576 // extracellular region (Reactome:REACT_22268 [TAS]) /// 0005576 // extracellular region (Reactome:REACT_18386 [TAS]) /// 0005576 // extracellular region (GO_REF:0000002 [IEA] InterPro:IPR001710|InterPro:IPR021116) /// 0005576 // extracellular region (Reactome:REACT_17008 [TAS]) /// 0005615 // extracellular space (PMID:12379507 [IDA]) /// 0005615 // extracellular space (GO_REF:0000019 [IE…	0005179 // hormone activity (GO_REF:0000002 [IEA] InterPro:IPR001710|InterPro:IPR021116) /// 0005102 // receptor binding (PMID:8524787 [TAS]) /// 0005179 // hormone activity (GO_REF:0000037 [IEA] UniProtKB-KW:KW-0372) /// 0005515 // protein binding (PMID:20074556 [IPI] UniProtKB:Q16602) /// 0005102 // receptor binding (PMID:8074714 [TAS]) /// 0031700 // adrenomedullin receptor binding (GO_REF:000…
ADNP	0006351 // transcription, DNA-dependent (GO_REF:0000037 [IEA] UniProtKB-KW:KW-0804) /// 0043524 // negative regulation of neuron apoptotic process (GO_REF:0000019 [IEA] Ensembl:ENSMUSP00000085316)	0005634 // nucleus (GO_REF:0000039 [IEA] UniProtKB-SubCell:SL-0191) /// 0005615 // extracellular space (GO_REF:0000019 [IEA] Ensembl:ENSMUSP00000085316)	0005515 // protein binding (PMID:21888893 [IPI] UniProtKB:P83916) /// 0005515 // protein binding (PMID:20562864 [IPI] UniProtKB:P45973) /// 0043565 // sequence-specific DNA binding (GO_REF:0000002 [IEA] InterPro:IPR001356) /// 0003682 // chromatin binding (GO_REF:0000019 [IEA] Ensembl:ENSMUSP00000085316) /// 0046872 // metal ion binding (GO_REF:0000037 [IEA] UniProtKB-KW:KW-0479) /// 0005515 // p…
ADNP2	0034599 // cellular response to oxidative stress (GO_REF:0000024 [ISS] UniProtKB:Q8CHC8) /// 0071300 // cellular response to retinoic acid (GO_REF:0000024 [ISS] UniProtKB:Q8CHC8) /// 0030307 // positive regulation of cell growth (GO_REF:0000019 [IEA] Ensembl:ENSMUSP00000068560) /// 0030182 // neuron differentiation (GO_REF:0000019 [IEA] Ensembl:ENSMUSP00000068560) /// 0060548 // negative regulati…	0005634 // nucleus (GO_REF:0000039 [IEA] UniProtKB-SubCell:SL-0191) /// 0005575 // cellular_component (GO_REF:0000015 [ND])	0003674 // molecular_function (GO_REF:0000015 [ND]) /// 0005515 // protein binding (PMID:21888893 [IPI] UniProtKB:P83916) /// 0043565 // sequence-specific DNA binding (GO_REF:0000002 [IEA] InterPro:IPR001356) /// 0046872 // metal ion binding (GO_REF:0000037 [IEA] UniProtKB-KW:KW-0479) /// 0003700 // sequence-specific DNA binding transcription factor activity (GO_REF:0000002 [IEA] InterPro:IPR0013…
ADO		0005739 // mitochondrion (GO_REF:0000019 [IEA] Ensembl:ENSMUSP00000075107)	0046872 // metal ion binding (GO_REF:0000037 [IEA] UniProtKB-KW:KW-0479) /// 0047800 // cysteamine dioxygenase activity (GO_REF:0000003 [IEA] EC:1.13.11.19)
ADORA1	0055118 // negative regulation of cardiac muscle contraction (GO_REF:0000019 [IEA] Ensembl:ENSRNOP00000004602) /// 0002686 // negative regulation of leukocyte migration (GO_REF:0000019 [IEA] Ensembl:ENSMUSP00000043522) /// 0007399 // nervous system development (PMID:8450977 [TAS]) /// 0007165 // signal transduction (PMID:1530647 [TAS]) /// 0006909 // phagocytosis (PMID:8360491 [TAS]) /// 0007193 …	0048786 // presynaptic active zone (GO_REF:0000019 [IEA] Ensembl:ENSRNOP00000004602) /// 0005887 // integral to plasma membrane (PMID:1530647 [TAS]) /// 0016323 // basolateral plasma membrane (GO_REF:0000019 [IEA] Ensembl:ENSRNOP00000004602) /// 0042734 // presynaptic membrane (GO_REF:0000019 [IEA] Ensembl:ENSRNOP00000004602) /// 0030425 // dendrite (GO_REF:0000019 [IEA] Ensembl:ENSRNOP0000000460…	0046982 // protein heterodimerization activity (GO_REF:0000019 [IEA] Ensembl:ENSRNOP00000004602) /// 0031683 // G-protein beta/gamma-subunit complex binding (GO_REF:0000019 [IEA] Ensembl:ENSRNOP00000004602) /// 0005515 // protein binding (PMID:16481441 [IPI] UniProtKB:P29274) /// 0032795 // heterotrimeric G-protein binding (GO_REF:0000019 [IEA] Ensembl:ENSRNOP00000004602) /// 0004629 // phospholi…
ADORA2B	0043306 // positive regulation of mast cell degranulation (GO_REF:0000019 [IEA] Ensembl:ENSMUSP00000018644) /// 0006968 // cellular defense response (PMID:10101031 [TAS]) /// 0007186 // G-protein coupled receptor signaling pathway (PMID:7558011 [TAS]) /// 0032755 // positive regulation of interleukin-6 production (GO_REF:0000019 [IEA] Ensembl:ENSMUSP00000018644) /// 0007254 // JNK cascade (PMID:1…	0005886 // plasma membrane (Reactome:REACT_17008 [TAS]) /// 0005887 // integral to plasma membrane (PMID:7558011 [TAS]) /// 0005886 // plasma membrane (Reactome:REACT_22268 [TAS]) /// 0005886 // plasma membrane (Reactome:REACT_18299 [TAS]) /// 0005886 // plasma membrane (Reactome:REACT_22234 [TAS])	0001609 // G-protein coupled adenosine receptor activity (GO_REF:0000002 [IEA] InterPro:IPR001634)
ADPGK	0006096 // glycolysis (GO_REF:0000041 [IEA] UniPathway:UPA00109) /// 0005975 // carbohydrate metabolic process (GO_REF:0000002 [IEA] InterPro:IPR007666)	0005576 // extracellular region (GO_REF:0000039 [IEA] UniProtKB-SubCell:SL-0243)	0043843 // ADP-specific glucokinase activity (GO_REF:0000003 [IEA] EC:2.7.1.147) /// 0046872 // metal ion binding (GO_REF:0000037 [IEA] UniProtKB-KW:KW-0479) /// 0016301 // kinase activity (GO_REF:0000038 [IEA] UniProtKB-KW:KW-0418) /// 0016773 // phosphotransferase activity, alcohol group as acceptor (GO_REF:0000002 [IEA] InterPro:IPR007666)
ADPRH	0051725 // protein de-ADP-ribosylation (GO_REF:0000002 [IEA] InterPro:IPR012108) /// 0006464 // cellular protein modification process (GO_REF:0000019 [IEA] Ensembl:ENSMUSP00000002923) /// 0006464 // cellular protein modification process (GO_REF:0000019 [IEA] Ensembl:ENSRNOP00000034815) /// 0006464 // cellular protein modification process (PMID:8349667 [IMP])		0003875 // ADP-ribosylarginine hydrolase activity (PMID:8349667 [IMP]) /// 0003875 // ADP-ribosylarginine hydrolase activity (GO_REF:0000019 [IEA] Ensembl:ENSMUSP00000002923) /// 0000287 // magnesium ion binding (GO_REF:0000002 [IEA] InterPro:IPR012108) /// 0003875 // ADP-ribosylarginine hydrolase activity (GO_REF:0000019 [IEA] Ensembl:ENSRNOP00000034815)
ADPRHL1	0051725 // protein de-ADP-ribosylation (GO_REF:0000002 [IEA] InterPro:IPR012108)		0000287 // magnesium ion binding (GO_REF:0000002 [IEA] InterPro:IPR012108) /// 0003875 // ADP-ribosylarginine hydrolase activity (GO_REF:0000002 [IEA] InterPro:IPR012108)
ADPRHL2		0005759 // mitochondrial matrix (GO_REF:0000039 [IEA] UniProtKB-SubCell:SL-0170)	0046872 // metal ion binding (GO_REF:0000037 [IEA] UniProtKB-KW:KW-0479) /// 0004649 // poly(ADP-ribose) glycohydrolase activity (GO_REF:0000003 [IEA] EC:3.2.1.143)
ADPRM			0047631 // ADP-ribose diphosphatase activity (GO_REF:0000003 [IEA] EC:3.6.1.13) /// 0046872 // metal ion binding (GO_REF:0000037 [IEA] UniProtKB-KW:KW-0479) /// 0047734 // CDP-glycerol diphosphatase activity (GO_REF:0000003 [IEA] EC:3.6.1.16)
ADRA1B	0001996 // positive regulation of heart rate by epinephrine-norepinephrine (GO_REF:0000019 [IEA] Ensembl:ENSMUSP00000070200) /// 0007186 // G-protein coupled receptor signaling pathway (PMID:2154750 [TAS]) /// 0016049 // cell growth (GO_REF:0000019 [IEA] Ensembl:ENSMUSP00000070200) /// 0007188 // adenylate cyclase-modulating G-protein coupled receptor signaling pathway (PMID:10820200 [TAS]) /// 0…	0031965 // nuclear membrane (PMID:22120526 [IDA]) /// 0005886 // plasma membrane (Reactome:REACT_15291 [TAS]) /// 0005887 // integral to plasma membrane (PMID:1328250 [TAS]) /// 0005886 // plasma membrane (Reactome:REACT_22264 [TAS]) /// 0005886 // plasma membrane (Reactome:REACT_22424 [TAS]) /// 0005886 // plasma membrane (Reactome:REACT_16992 [TAS]) /// 0005634 // nucleus (PMID:22120526 [IDA]) …	0004937 // alpha1-adrenergic receptor activity (GO_REF:0000019 [IEA] Ensembl:ENSMUSP00000070200) /// 0046982 // protein heterodimerization activity (PMID:22120526 [IDA])
ADRBK1	0045087 // innate immune response (Reactome:REACT_6802 [TAS]) /// 0007217 // tachykinin receptor signaling pathway (PMID:17986524 [IDA]) /// 0007173 // epidermal growth factor receptor signaling pathway (Reactome:REACT_9417 [TAS]) /// 0060048 // cardiac muscle contraction (PMID:15051637 [IMP]) /// 0007165 // signal transduction (GO_REF:0000002 [IEA] InterPro:IPR000239) /// 0002029 // desensitizat…	0005737 // cytoplasm (PMID:17986524 [IDA]) /// 0005829 // cytosol (Reactome:REACT_15534 [TAS]) /// 0016020 // membrane (GO_REF:0000024 [ISS] UniProtKB:P21146) /// 0005886 // plasma membrane (Reactome:REACT_15534 [TAS]) /// 0005886 // plasma membrane (Reactome:REACT_15422 [TAS]) /// 0005886 // plasma membrane (Reactome:REACT_19213 [TAS])	0005515 // protein binding (PMID:17006543 [IPI] UniProtKB:Q00987) /// 0047696 // beta-adrenergic receptor kinase activity (GO_REF:0000003 [IEA] EC:2.7.11.15) /// 0031755 // Edg-2 lysophosphatidic acid receptor binding (PMID:19306925 [IDA]) /// 0004672 // protein kinase activity (GO_REF:0000024 [ISS] UniProtKB:P21146) /// 0005515 // protein binding (PMID:17006543 [IPI] UniProtKB:P0CG48) /// 003169…
ADRBK2	0007165 // signal transduction (GO_REF:0000002 [IEA] InterPro:IPR000239) /// 0038032 // termination of G-protein coupled receptor signaling pathway (GO_REF:0000002 [IEA] InterPro:IPR000342|InterPro:IPR016137) /// 0031623 // receptor internalization (PMID:20074556 [IDA]) /// 0038032 // termination of G-protein coupled receptor signaling pathway (GO_REF:0000002 [IEA] InterPro:IPR016137)		0047696 // beta-adrenergic receptor kinase activity (GO_REF:0000003 [IEA] EC:2.7.11.15) /// 0005524 // ATP binding (GO_REF:0000037 [IEA] UniProtKB-KW:KW-0067) /// 0004703 // G-protein coupled receptor kinase activity (GO_REF:0000019 [IEA] Ensembl:ENSMUSP00000070445) /// 0004672 // protein kinase activity (PMID:8427589 [TAS])
ADRM1	0043248 // proteasome assembly (PMID:16990800 [IDA]) /// 0010950 // positive regulation of endopeptidase activity (PMID:16990800 [IDA]) /// 0006368 // transcription elongation from RNA polymerase II promoter (PMID:11818576 [IMP])	0005887 // integral to plasma membrane (PMID:8033103 [TAS]) /// 0016020 // membrane (PMID:8033103 [TAS]) /// 0000502 // proteasome complex (PMID:16990800 [IDA])	0005515 // protein binding (PMID:19490896 [IPI] UniProtKB:Q9Y5K5) /// 0005515 // protein binding (PMID:20059542 [IPI] UniProtKB:Q9UMX0) /// 0005515 // protein binding (PMID:17139257 [IPI] UniProtKB:Q9Y5K5) /// 0005515 // protein binding (PMID:20059542 [IPI] UniProtKB:Q9UHD9) /// 0070628 // proteasome binding (PMID:18162577 [IDA]) /// 0005515 // protein binding (PMID:19615732 [IPI] UniProtKB:Q9Y5K…
ADSL	0044208 // 'de novo' AMP biosynthetic process (GO_REF:0000041 [IEA] UniPathway:UPA00075) /// 0006189 // 'de novo' IMP biosynthetic process (GO_REF:0000041 [IEA] UniPathway:UPA00074) /// 0051262 // protein tetramerization (PMID:16973378 [IDA]) /// 0009152 // purine ribonucleotide biosynthetic process (GO_REF:0000002 [IEA] InterPro:IPR004769) /// 0007584 // response to nutrient (GO_REF:0000019 [IEA…	0005739 // mitochondrion (GO_REF:0000019 [IEA] Ensembl:ENSMUSP00000023043) /// 0005829 // cytosol (Reactome:REACT_1463 [TAS]) /// 0005829 // cytosol (Reactome:REACT_1042 [TAS])	0004018 // N6-(1,2-dicarboxyethyl)AMP AMP-lyase (fumarate-forming) activity (PMID:16973378 [IDA]) /// 0070626 // (S)-2-(5-amino-1-(5-phospho-D-ribosyl)imidazole-4-carboxamido)succinate AMP-lyase (fumarate-forming) activity (GO_REF:0000003 [IEA] EC:4.3.2.2) /// 0004018 // N6-(1,2-dicarboxyethyl)AMP AMP-lyase (fumarate-forming) activity (PMID:10888601 [IDA]) /// 0004018 // N6-(1,2-dicarboxyethyl)AM…
ADSS	0044208 // 'de novo' AMP biosynthetic process (GO_REF:0000041 [IEA] UniPathway:UPA00075) /// 0002376 // immune system process (PMID:15786719 [NAS]) /// 0006167 // AMP biosynthetic process (PMID:15786719 [NAS]) /// 0006167 // AMP biosynthetic process (PMID:1592113 [NAS]) /// 0006184 // GTP catabolic process (GO_REF:0000019 [IEA] Ensembl:ENSRNOP00000005961) /// 0071257 // cellular response to elect…	0005829 // cytosol (Reactome:REACT_1719 [TAS])	0000287 // magnesium ion binding (GO_REF:0000020 [IEA] HAMAP:MF_03127) /// 0005525 // GTP binding (PMID:15786719 [NAS]) /// 0005515 // protein binding (PMID:23455924 [IPI] UniProtKB:Q8NB12) /// 0042301 // phosphate ion binding (PMID:15786719 [NAS]) /// 0004019 // adenylosuccinate synthase activity (PMID:1592113 [NAS]) /// 0005525 // GTP binding (PMID:1592113 [NAS]) /// 0042301 // phosphate ion bi…
ADSSL1	0044208 // 'de novo' AMP biosynthetic process (GO_REF:0000041 [IEA] UniPathway:UPA00075) /// 0009168 // purine ribonucleoside monophosphate biosynthetic process (GO_REF:0000019 [IEA] Ensembl:ENSRNOP00000066165) /// 0014850 // response to muscle activity (GO_REF:0000019 [IEA] Ensembl:ENSRNOP00000066165) /// 0002376 // immune system process (PMID:15786719 [NAS]) /// 0006167 // AMP biosynthetic proc…	0005737 // cytoplasm (GO_REF:0000019 [IEA] Ensembl:ENSMUSP00000021726) /// 0005829 // cytosol (Reactome:REACT_1719 [TAS]) /// 0005737 // cytoplasm (PMID:15786719 [IDA])	0004019 // adenylosuccinate synthase activity (PMID:15786719 [IDA]) /// 0003924 // GTPase activity (GO_REF:0000019 [IEA] Ensembl:ENSRNOP00000066165) /// 0005525 // GTP binding (PMID:15786719 [NAS]) /// 0042803 // protein homodimerization activity (GO_REF:0000019 [IEA] Ensembl:ENSRNOP00000066165) /// 0042301 // phosphate ion binding (PMID:15786719 [NAS]) /// 0000287 // magnesium ion binding (GO_RE…
ADTRP		0005886 // plasma membrane (GO_REF:0000039 [IEA] UniProtKB-SubCell:SL-0039) /// 0016021 // integral to membrane (GO_REF:0000037 [IEA] UniProtKB-KW:KW-0812) /// 0016021 // integral to membrane (GO_REF:0000002 [IEA] InterPro:IPR006838)
AEBP1	0006351 // transcription, DNA-dependent (GO_REF:0000037 [IEA] UniProtKB-KW:KW-0804) /// 0007155 // cell adhesion (GO_REF:0000002 [IEA] InterPro:IPR000421) /// 0007517 // muscle organ development (PMID:9624159 [TAS]) /// 0001501 // skeletal system development (PMID:8920928 [TAS])	0005634 // nucleus (GO_REF:0000039 [IEA] UniProtKB-SubCell:SL-0191) /// 0070062 // extracellular vesicular exosome (PMID:19199708 [IDA]) /// 0031012 // extracellular matrix (PMID:20551380 [IDA]) /// 0005615 // extracellular space (PMID:20551380 [IDA]) /// 0005737 // cytoplasm (GO_REF:0000039 [IEA] UniProtKB-SubCell:SL-0086)	0004180 // carboxypeptidase activity (PMID:8920928 [TAS]) /// 0008270 // zinc ion binding (GO_REF:0000002 [IEA] InterPro:IPR000834) /// 0003677 // DNA binding (GO_REF:0000037 [IEA] UniProtKB-KW:KW-0238) /// 0004181 // metallocarboxypeptidase activity (GO_REF:0000002 [IEA] InterPro:IPR000834) /// 0003714 // transcription corepressor activity (GO_REF:0000019 [IEA] Ensembl:ENSMUSP00000099987) /// 00…
AEBP2	0016568 // chromatin modification (GO_REF:0000037 [IEA] UniProtKB-KW:KW-0156) /// 0006355 // regulation of transcription, DNA-dependent (GO_REF:0000019 [IEA] Ensembl:ENSMUSP00000084896) /// 0006351 // transcription, DNA-dependent (GO_REF:0000037 [IEA] UniProtKB-KW:KW-0804)	0035098 // ESC/E(Z) complex (PMID:20075857 [IDA]) /// 0035098 // ESC/E(Z) complex (GO_REF:0000019 [IEA] Ensembl:ENSMUSP00000084896)	0046872 // metal ion binding (GO_REF:0000002 [IEA] InterPro:IPR007087) /// 0003677 // DNA binding (GO_REF:0000019 [IEA] Ensembl:ENSMUSP00000084896) /// 0046872 // metal ion binding (GO_REF:0000037 [IEA] UniProtKB-KW:KW-0479) /// 0003714 // transcription corepressor activity (GO_REF:0000019 [IEA] Ensembl:ENSMUSP00000084896)
AEN	0090305 // nucleic acid phosphodiester bond hydrolysis (PMID:18264133 [IDA]) /// 0042771 // intrinsic apoptotic signaling pathway in response to DNA damage by p53 class mediator (PMID:18264133 [IDA]) /// 0010212 // response to ionizing radiation (PMID:16171785 [IDA]) /// 0090305 // nucleic acid phosphodiester bond hydrolysis (PMID:16171785 [IDA])	0005654 // nucleoplasm (PMID:16171785 [IDA]) /// 0005730 // nucleolus (PMID:18264133 [IDA]) /// 0005654 // nucleoplasm (PMID:18264133 [IDA])	0004527 // exonuclease activity (PMID:18264133 [IDA]) /// 0003676 // nucleic acid binding (GO_REF:0000002 [IEA] InterPro:IPR012337) /// 0004527 // exonuclease activity (PMID:16171785 [IDA])
AES	0045892 // negative regulation of transcription, DNA-dependent (GO_REF:0000019 [IEA] Ensembl:ENSMUSP00000002518) /// 0006351 // transcription, DNA-dependent (GO_REF:0000037 [IEA] UniProtKB-KW:KW-0804) /// 0090090 // negative regulation of canonical Wnt receptor signaling pathway (PMID:19460168 [IDA]) /// 0070555 // response to interleukin-1 (PMID:15489227 [IDA]) /// 0031668 // cellular response t…	0005634 // nucleus (GO_REF:0000019 [IEA] Ensembl:ENSRNOP00000059140) /// 0005634 // nucleus (GO_REF:0000019 [IEA] Ensembl:ENSMUSP00000002518) /// 0005634 // nucleus (PMID:22952044 [IDA])	0005515 // protein binding (PMID:22952044 [IPI] UniProtKB:Q9Y3E5) /// 0005515 // protein binding (PMID:10660609 [IPI] UniProtKB:Q04206) /// 0003714 // transcription corepressor activity (PMID:19460168 [IDA]) /// 0005515 // protein binding (PMID:11390640 [IPI] UniProtKB:Q96QT6) /// 0003714 // transcription corepressor activity (PMID:10660609 [IPI] UniProtKB:Q04206) /// 0005515 // protein binding (…
AF011889.4
AF121898.3
AF127936.7
AF196970.3
AF196972.9
AF238380.5
AFAP1		0005737 // cytoplasm (GO_REF:0000037 [IEA] UniProtKB-KW:KW-0963) /// 0005856 // cytoskeleton (GO_REF:0000039 [IEA] UniProtKB-SubCell:SL-0090)	0003779 // actin binding (GO_REF:0000037 [IEA] UniProtKB-KW:KW-0009)
AFF1	0045893 // positive regulation of transcription, DNA-dependent (GO_REF:0000019 [IEA] Ensembl:ENSMUSP00000031256)	0005634 // nucleus (GO_REF:0000039 [IEA] UniProtKB-SubCell:SL-0191) /// 0005634 // nucleus (GO_REF:0000019 [IEA] Ensembl:ENSMUSP00000031256)	0005515 // protein binding (PMID:22190034 [IPI] UniProtKB:P04608) /// 0003700 // sequence-specific DNA binding transcription factor activity (PMID:7689231 [TAS])
AFF3	0006355 // regulation of transcription, DNA-dependent (GO_REF:0000037 [IEA] UniProtKB-KW:KW-0805) /// 0006351 // transcription, DNA-dependent (GO_REF:0000037 [IEA] UniProtKB-KW:KW-0804) /// 0034612 // response to tumor necrosis factor (PMID:20444755 [IMP]) /// 0035116 // embryonic hindlimb morphogenesis (PMID:18616733 [IMP])	0005634 // nucleus (PMID:8555498 [IDA])	0003690 // double-stranded DNA binding (PMID:8555498 [IDA])
AFF4	0007286 // spermatid development (GO_REF:0000019 [IEA] Ensembl:ENSMUSP00000051479) /// 0006366 // transcription from RNA polymerase II promoter (PMID:10588740 [TAS])	0005634 // nucleus (GO_REF:0000019 [IEA] Ensembl:ENSMUSP00000051479)	0005515 // protein binding (PMID:21729782 [IPI] UniProtKB:P42568) /// 0005515 // protein binding (PMID:20153263 [IPI] UniProtKB:P42568) /// 0005515 // protein binding (PMID:22190034 [IPI] UniProtKB:P04608) /// 0005515 // protein binding (PMID:20153263 [IPI] UniProtKB:Q03111) /// 0005515 // protein binding (PMID:21729782 [IPI] UniProtKB:Q03111) /// 0005515 // protein binding (PMID:20153263 [IPI] U…
AFG3L1P
AFG3L2	0042552 // myelination (GO_REF:0000019 [IEA] Ensembl:ENSMUSP00000025408) /// 0007528 // neuromuscular junction development (GO_REF:0000019 [IEA] Ensembl:ENSMUSP00000025408) /// 0042407 // cristae formation (GO_REF:0000019 [IEA] Ensembl:ENSMUSP00000025408) /// 0040014 // regulation of multicellular organism growth (GO_REF:0000019 [IEA] Ensembl:ENSMUSP00000025408) /// 0021675 // nerve development (…	0005743 // mitochondrial inner membrane (GO_REF:0000019 [IEA] Ensembl:ENSMUSP00000025408) /// 0016021 // integral to membrane (GO_REF:0000037 [IEA] UniProtKB-KW:KW-0812) /// 0016021 // integral to membrane (GO_REF:0000002 [IEA] InterPro:IPR011546)	0004222 // metalloendopeptidase activity (GO_REF:0000002 [IEA] InterPro:IPR000642|InterPro:IPR005936|InterPro:IPR011546) /// 0051082 // unfolded protein binding (PMID:10395799 [TAS]) /// 0005524 // ATP binding (GO_REF:0000037 [IEA] UniProtKB-KW:KW-0067) /// 0008270 // zinc ion binding (GO_REF:0000002 [IEA] InterPro:IPR011546) /// 0017111 // nucleoside-triphosphatase activity (GO_REF:0000002 [IEA]…
AFMID	0044281 // small molecule metabolic process (Reactome:REACT_111217 [TAS]) /// 0006569 // tryptophan catabolic process (Reactome:REACT_916 [TAS]) /// 0034354 // de novo NAD biosynthetic process from tryptophan (GO_REF:0000020 [IEA] HAMAP:MF_03014) /// 0019441 // tryptophan catabolic process to kynurenine (GO_REF:0000041 [IEA] UniPathway:UPA00333) /// 0034641 // cellular nitrogen compound metabolic…	0005634 // nucleus (GO_REF:0000039 [IEA] UniProtKB-SubCell:SL-0191) /// 0005829 // cytosol (GO_REF:0000039 [IEA] UniProtKB-SubCell:SL-0091)	0004061 // arylformamidase activity (GO_REF:0000003 [IEA] EC:3.5.1.9) /// 0016787 // hydrolase activity (GO_REF:0000002 [IEA] InterPro:IPR013094)
AFP	0001542 // ovulation from ovarian follicle (GO_REF:0000019 [IEA] Ensembl:ENSMUSP00000041006) /// 0042448 // progesterone metabolic process (GO_REF:0000019 [IEA] Ensembl:ENSMUSP00000041006) /// 0006810 // transport (GO_REF:0000002 [IEA] InterPro:IPR000264) /// 0060395 // SMAD protein signal transduction (GO_REF:0000019 [IEA] Ensembl:ENSMUSP00000041006)	0005615 // extracellular space (GO_REF:0000002 [IEA] InterPro:IPR000264|InterPro:IPR001703|InterPro:IPR014760|InterPro:IPR020858|InterPro:IPR021177) /// 0005615 // extracellular space (GO_REF:0000019 [IEA] Ensembl:ENSMUSP00000041006)	0046872 // metal ion binding (GO_REF:0000037 [IEA] UniProtKB-KW:KW-0479)
AFTPH	0015031 // protein transport (GO_REF:0000037 [IEA] UniProtKB-KW:KW-0653)	0030121 // AP-1 adaptor complex (PMID:15758025 [IDA]) /// 0005829 // cytosol (PMID:15758025 [IDA])	0030276 // clathrin binding (PMID:15758025 [IDA])
AGA	0006517 // protein deglycosylation (PMID:1904874 [IMP]) /// 0006517 // protein deglycosylation (PMID:1281977 [IDA])	0005783 // endoplasmic reticulum (PMID:8776587 [IDA]) /// 0005764 // lysosome (PMID:8776587 [IDA])	0016787 // hydrolase activity (GO_REF:0000002 [IEA] InterPro:IPR000246) /// 0003948 // N4-(beta-N-acetylglucosaminyl)-L-asparaginase activity (PMID:1281977 [IDA]) /// 0003948 // N4-(beta-N-acetylglucosaminyl)-L-asparaginase activity (PMID:1904874 [IMP]) /// 0008233 // peptidase activity (GO_REF:0000037 [IEA] UniProtKB-KW:KW-0645) /// 0043621 // protein self-association (GO_REF:0000019 [IEA] Ensem…
AGAP1	0007264 // small GTPase mediated signal transduction (GO_REF:0000002 [IEA] InterPro:IPR001806) /// 0032312 // regulation of ARF GTPase activity (GO_REF:0000002 [IEA] InterPro:IPR001164) /// 0007264 // small GTPase mediated signal transduction (GO_REF:0000002 [IEA] InterPro:IPR013684) /// 0015031 // protein transport (GO_REF:0000037 [IEA] UniProtKB-KW:KW-0653)	0005622 // intracellular (GO_REF:0000002 [IEA] InterPro:IPR013684) /// 0005737 // cytoplasm (GO_REF:0000039 [IEA] UniProtKB-SubCell:SL-0086)	0008270 // zinc ion binding (GO_REF:0000002 [IEA] InterPro:IPR001164) /// 0005525 // GTP binding (GO_REF:0000037 [IEA] UniProtKB-KW:KW-0342) /// 0008060 // ARF GTPase activator activity (GO_REF:0000002 [IEA] InterPro:IPR001164) /// 0005543 // phospholipid binding (PMID:18954304 [IDA]) /// 0005525 // GTP binding (GO_REF:0000038 [IEA] UniProtKB-KW:KW-0342) /// 0005525 // GTP binding (GO_REF:0000002…
AGAP11	0032312 // regulation of ARF GTPase activity (GO_REF:0000002 [IEA] InterPro:IPR001164)		0008270 // zinc ion binding (GO_REF:0000002 [IEA] InterPro:IPR001164) /// 0008060 // ARF GTPase activator activity (GO_REF:0000002 [IEA] InterPro:IPR001164)
AGAP2	0043524 // negative regulation of neuron apoptotic process (PMID:18374643 [IGI] UniProtKB:Q99538) /// 0032312 // regulation of ARF GTPase activity (GO_REF:0000002 [IEA] InterPro:IPR001164) /// 0007264 // small GTPase mediated signal transduction (GO_REF:0000002 [IEA] InterPro:IPR013684) /// 0060749 // mammary gland alveolus development (GO_REF:0000019 [IEA] Ensembl:ENSMUSP00000043466) /// 0007411…	0005634 // nucleus (PMID:11136977 [ISS] UniProtKB:Q8CGU4) /// 0005622 // intracellular (GO_REF:0000002 [IEA] InterPro:IPR013684)	0008270 // zinc ion binding (GO_REF:0000002 [IEA] InterPro:IPR001164) /// 0005515 // protein binding (PMID:20075866 [IPI] UniProtKB:Q08501) /// 0030295 // protein kinase activator activity (GO_REF:0000019 [IEA] Ensembl:ENSRNOP00000029533) /// 0005525 // GTP binding (GO_REF:0000037 [IEA] UniProtKB-KW:KW-0342) /// 0008060 // ARF GTPase activator activity (GO_REF:0000002 [IEA] InterPro:IPR001164) //…
AGAP3	0000060 // protein import into nucleus, translocation (GO_REF:0000019 [IEA] Ensembl:ENSMUSP00000024123) /// 0006184 // GTP catabolic process (GO_REF:0000002 [IEA] InterPro:IPR020849) /// 0032312 // regulation of ARF GTPase activity (GO_REF:0000002 [IEA] InterPro:IPR001164) /// 0034614 // cellular response to reactive oxygen species (GO_REF:0000019 [IEA] Ensembl:ENSMUSP00000024123) /// 0007165 // …	0016020 // membrane (GO_REF:0000002 [IEA] InterPro:IPR020849) /// 0071944 // cell periphery (GO_REF:0000019 [IEA] Ensembl:ENSMUSP00000024123) /// 0005634 // nucleus (GO_REF:0000019 [IEA] Ensembl:ENSMUSP00000024123) /// 0005622 // intracellular (GO_REF:0000002 [IEA] InterPro:IPR013684) /// 0005737 // cytoplasm (GO_REF:0000039 [IEA] UniProtKB-SubCell:SL-0086)	0008270 // zinc ion binding (GO_REF:0000002 [IEA] InterPro:IPR001164) /// 0003924 // GTPase activity (GO_REF:0000019 [IEA] Ensembl:ENSMUSP00000024123) /// 0005525 // GTP binding (GO_REF:0000037 [IEA] UniProtKB-KW:KW-0342) /// 0008060 // ARF GTPase activator activity (GO_REF:0000002 [IEA] InterPro:IPR001164) /// 0005525 // GTP binding (GO_REF:0000038 [IEA] UniProtKB-KW:KW-0342) /// 0031593 // poly…
AGAP4	0032312 // regulation of ARF GTPase activity (GO_REF:0000002 [IEA] InterPro:IPR001164)		0008270 // zinc ion binding (GO_REF:0000002 [IEA] InterPro:IPR001164) /// 0008060 // ARF GTPase activator activity (GO_REF:0000002 [IEA] InterPro:IPR001164)
AGAP6	0032312 // regulation of ARF GTPase activity (GO_REF:0000002 [IEA] InterPro:IPR001164)		0008270 // zinc ion binding (GO_REF:0000002 [IEA] InterPro:IPR001164) /// 0008060 // ARF GTPase activator activity (GO_REF:0000002 [IEA] InterPro:IPR001164)
AGAP8	0032312 // regulation of ARF GTPase activity (GO_REF:0000002 [IEA] InterPro:IPR001164)		0008270 // zinc ion binding (GO_REF:0000002 [IEA] InterPro:IPR001164) /// 0008060 // ARF GTPase activator activity (GO_REF:0000002 [IEA] InterPro:IPR001164)
AGAP9	0032312 // regulation of ARF GTPase activity (GO_REF:0000002 [IEA] InterPro:IPR001164)		0008270 // zinc ion binding (GO_REF:0000002 [IEA] InterPro:IPR001164) /// 0008060 // ARF GTPase activator activity (GO_REF:0000002 [IEA] InterPro:IPR001164)
AGBL2		0005829 // cytosol (GO_REF:0000019 [IEA] Ensembl:ENSMUSP00000129216) /// 0005829 // cytosol (GO_REF:0000024 [ISS] UniProtKB:Q8CDK2)	0008270 // zinc ion binding (GO_REF:0000002 [IEA] InterPro:IPR000834) /// 0004181 // metallocarboxypeptidase activity (GO_REF:0000002 [IEA] InterPro:IPR000834)
AGBL3		0005829 // cytosol (GO_REF:0000039 [IEA] UniProtKB-SubCell:SL-0091)	0008270 // zinc ion binding (GO_REF:0000002 [IEA] InterPro:IPR000834) /// 0004181 // metallocarboxypeptidase activity (PMID:17244817 [IDA]) /// 0004181 // metallocarboxypeptidase activity (GO_REF:0000002 [IEA] InterPro:IPR000834)
AGBL5	0035611 // protein branching point deglutamylation (GO_REF:0000024 [ISS] UniProtKB:Q09M02) /// 0035608 // protein deglutamylation (GO_REF:0000024 [ISS] UniProtKB:Q09M02) /// 0035611 // protein branching point deglutamylation (GO_REF:0000019 [IEA] Ensembl:ENSMUSP00000110348)	0005634 // nucleus (GO_REF:0000019 [IEA] Ensembl:ENSMUSP00000110348) /// 0005634 // nucleus (GO_REF:0000024 [ISS] UniProtKB:Q09M02) /// 0005737 // cytoplasm (GO_REF:0000054 [IDA]) /// 0005829 // cytosol (GO_REF:0000024 [ISS] UniProtKB:Q09M02) /// 0005829 // cytosol (GO_REF:0000019 [IEA] Ensembl:ENSMUSP00000110348)	0008270 // zinc ion binding (GO_REF:0000002 [IEA] InterPro:IPR000834) /// 0015631 // tubulin binding (GO_REF:0000024 [ISS] UniProtKB:Q09M02) /// 0015631 // tubulin binding (GO_REF:0000019 [IEA] Ensembl:ENSMUSP00000110348) /// 0004181 // metallocarboxypeptidase activity (GO_REF:0000019 [IEA] Ensembl:ENSMUSP00000110348) /// 0004181 // metallocarboxypeptidase activity (GO_REF:0000024 [ISS] UniProtKB…
AGER	0051092 // positive regulation of NF-kappaB transcription factor activity (PMID:10391939 [IDA]) /// 0045087 // innate immune response (Reactome:REACT_6802 [TAS]) /// 0006954 // inflammatory response (GO_REF:0000037 [IEA] UniProtKB-KW:KW-0395) /// 0031175 // neuron projection development (PMID:10391939 [IGI] UniProtKB:P63159) /// 0050930 // induction of positive chemotaxis (GO_REF:0000019 [IEA] En…	0016020 // membrane (GO_REF:0000038 [IEA] UniProtKB-KW:KW-0472) /// 0005886 // plasma membrane (Reactome:REACT_25382 [TAS]) /// 0005887 // integral to plasma membrane (PMID:1378843 [TAS]) /// 0005576 // extracellular region (GO_REF:0000039 [IEA] UniProtKB-SubCell:SL-0243) /// 0005886 // plasma membrane (Reactome:REACT_25032 [TAS])	0005515 // protein binding (PMID:16061848 [IPI] UniProtKB:P25815) /// 0042802 // identical protein binding (PMID:24119142 [IPI] UniProtKB:Q15109) /// 0044548 // S100 protein binding (PMID:15033494 [IPI] UniProtKB:P80511) /// 0005515 // protein binding (PMID:17474147 [IPI] UniProtKB:P16333) /// 0005515 // protein binding (PMID:17660747 [IPI] UniProtKB:P04271) /// 0004872 // receptor activity (PMID…
AGFG1	0030154 // cell differentiation (GO_REF:0000037 [IEA] UniProtKB-KW:KW-0221) /// 0032312 // regulation of ARF GTPase activity (GO_REF:0000002 [IEA] InterPro:IPR001164) /// 0007275 // multicellular organismal development (GO_REF:0000037 [IEA] UniProtKB-KW:KW-0217) /// 0007283 // spermatogenesis (GO_REF:0000037 [IEA] UniProtKB-KW:KW-0744) /// 0006406 // mRNA export from nucleus (PMID:7634337 [TAS])	0016023 // cytoplasmic membrane-bounded vesicle (GO_REF:0000039 [IEA] UniProtKB-SubCell:SL-0088) /// 0005643 // nuclear pore (PMID:7637788 [TAS])	0008270 // zinc ion binding (GO_REF:0000002 [IEA] InterPro:IPR001164) /// 0008060 // ARF GTPase activator activity (GO_REF:0000002 [IEA] InterPro:IPR001164) /// 0003677 // DNA binding (GO_REF:0000037 [IEA] UniProtKB-KW:KW-0238) /// 0003723 // RNA binding (PMID:7634337 [TAS]) /// 0005515 // protein binding (PMID:11545741 [IPI] UniProtKB:Q9H4D5) /// 0005515 // protein binding (PMID:18775314 [IPI] U…
AGFG2	0032312 // regulation of ARF GTPase activity (GO_REF:0000002 [IEA] InterPro:IPR001164) /// 0008150 // biological_process (GO_REF:0000015 [ND])	0005575 // cellular_component (GO_REF:0000015 [ND])	0008270 // zinc ion binding (GO_REF:0000002 [IEA] InterPro:IPR001164) /// 0003674 // molecular_function (GO_REF:0000015 [ND]) /// 0008060 // ARF GTPase activator activity (GO_REF:0000002 [IEA] InterPro:IPR001164)
AGGF1	0001938 // positive regulation of endothelial cell proliferation (PMID:14961121 [IDA]) /// 0045766 // positive regulation of angiogenesis (PMID:14961121 [IDA]) /// 0007155 // cell adhesion (PMID:14961121 [IDA]) /// 0006396 // RNA processing (PMID:15486042 [TAS]) /// 0001570 // vasculogenesis (PMID:15905966 [TAS]) /// 0001525 // angiogenesis (GO_REF:0000037 [IEA] UniProtKB-KW:KW-0037)	0048471 // perinuclear region of cytoplasm (PMID:14961121 [IDA]) /// 0005576 // extracellular region (PMID:14961121 [IDA]) /// 0005737 // cytoplasm (PMID:14961121 [IDA])	0003676 // nucleic acid binding (GO_REF:0000002 [IEA] InterPro:IPR000467) /// 0005515 // protein binding (PMID:14961121 [IPI] UniProtKB:O43508)
AGK	0046513 // ceramide biosynthetic process (GO_REF:0000019 [IEA] Ensembl:ENSMUSP00000031977) /// 0046486 // glycerolipid metabolic process (GO_REF:0000041 [IEA] UniPathway:UPA00230) /// 0007205 // protein kinase C-activating G-protein coupled receptor signaling pathway (GO_REF:0000002 [IEA] InterPro:IPR001206)	0031966 // mitochondrial membrane (GO_REF:0000039 [IEA] UniProtKB-SubCell:SL-0171)	0005524 // ATP binding (GO_REF:0000037 [IEA] UniProtKB-KW:KW-0067) /// 0047620 // acylglycerol kinase activity (GO_REF:0000003 [IEA] EC:2.7.1.94) /// 0004143 // diacylglycerol kinase activity (GO_REF:0000003 [IEA] EC:2.7.1.107) /// 0004143 // diacylglycerol kinase activity (GO_REF:0000002 [IEA] InterPro:IPR001206) /// 0001729 // ceramide kinase activity (GO_REF:0000019 [IEA] Ensembl:ENSMUSP000000…
AGL	0051384 // response to glucocorticoid stimulus (GO_REF:0000019 [IEA] Ensembl:ENSRNOP00000052593) /// 0044281 // small molecule metabolic process (Reactome:REACT_111217 [TAS]) /// 0005980 // glycogen catabolic process (Reactome:REACT_1008 [TAS]) /// 0005975 // carbohydrate metabolic process (Reactome:REACT_474 [TAS]) /// 0005980 // glycogen catabolic process (GO_REF:0000033 [IBA] PANTHER:PTN000060…	0005829 // cytosol (Reactome:REACT_1433 [TAS]) /// 0016234 // inclusion body (GO_REF:0000019 [IEA] Ensembl:ENSMUSP00000044012) /// 0005829 // cytosol (Reactome:REACT_1507 [TAS]) /// 0043033 // isoamylase complex (PMID:1374391 [TAS]) /// 0005737 // cytoplasm (PMID:17908927 [IDA]) /// 0016529 // sarcoplasmic reticulum (GO_REF:0000019 [IEA] Ensembl:ENSRNOP00000052593)	0004134 // 4-alpha-glucanotransferase activity (GO_REF:0000033 [IBA] PANTHER:PTN000060169) /// 0004135 // amylo-alpha-1,6-glucosidase activity (GO_REF:0000033 [IBA] PANTHER:PTN000060169) /// 0005515 // protein binding (PMID:17908927 [IPI] UniProtKB:Q6VVB1) /// 0030247 // polysaccharide binding (GO_REF:0000019 [IEA] Ensembl:ENSMUSP00000044012) /// 0031593 // polyubiquitin binding (GO_REF:0000019 […
AGPAT1	0019432 // triglyceride biosynthetic process (Reactome:REACT_1190 [TAS]) /// 0006112 // energy reserve metabolic process (Reactome:REACT_1505 [TAS]) /// 0006654 // phosphatidic acid biosynthetic process (PMID:9212163 [IGI]) /// 0044281 // small molecule metabolic process (Reactome:REACT_111217 [TAS]) /// 0044255 // cellular lipid metabolic process (Reactome:REACT_22279 [TAS]) /// 0001819 // posit…	0005783 // endoplasmic reticulum (PMID:9461603 [TAS]) /// 0005789 // endoplasmic reticulum membrane (Reactome:REACT_787 [TAS]) /// 0016021 // integral to membrane (GO_REF:0000037 [IEA] UniProtKB-KW:KW-0812) /// 0005789 // endoplasmic reticulum membrane (Reactome:REACT_2042 [TAS])	0003841 // 1-acylglycerol-3-phosphate O-acyltransferase activity (PMID:9212163 [IGI]) /// 0003841 // 1-acylglycerol-3-phosphate O-acyltransferase activity (GO_REF:0000019 [IEA] Ensembl:ENSMUSP00000048573)
AGPAT3	0044281 // small molecule metabolic process (Reactome:REACT_111217 [TAS]) /// 0044255 // cellular lipid metabolic process (Reactome:REACT_22279 [TAS]) /// 0019432 // triglyceride biosynthetic process (Reactome:REACT_1190 [TAS]) /// 0006654 // phosphatidic acid biosynthetic process (Reactome:REACT_120906 [TAS]) /// 0046474 // glycerophospholipid biosynthetic process (Reactome:REACT_121401 [TAS]) /…	0005783 // endoplasmic reticulum (PMID:16780588 [IDA]) /// 0005886 // plasma membrane (PMID:16780588 [IDA]) /// 0005635 // nuclear envelope (GO_REF:0000039 [IEA] UniProtKB-SubCell:SL-0178) /// 0016021 // integral to membrane (GO_REF:0000037 [IEA] UniProtKB-KW:KW-0812) /// 0005789 // endoplasmic reticulum membrane (Reactome:REACT_2042 [TAS])	0016746 // transferase activity, transferring acyl groups (GO_REF:0000002 [IEA] InterPro:IPR002123) /// 0003841 // 1-acylglycerol-3-phosphate O-acyltransferase activity (PMID:15367102 [NAS])
AGPAT4	0044281 // small molecule metabolic process (Reactome:REACT_111217 [TAS]) /// 0044255 // cellular lipid metabolic process (Reactome:REACT_22279 [TAS]) /// 0019432 // triglyceride biosynthetic process (Reactome:REACT_1190 [TAS]) /// 0006654 // phosphatidic acid biosynthetic process (Reactome:REACT_120906 [TAS]) /// 0046474 // glycerophospholipid biosynthetic process (Reactome:REACT_121401 [TAS]) /…	0016021 // integral to membrane (GO_REF:0000037 [IEA] UniProtKB-KW:KW-0812) /// 0005789 // endoplasmic reticulum membrane (Reactome:REACT_2042 [TAS])	0016746 // transferase activity, transferring acyl groups (GO_REF:0000038 [IEA] UniProtKB-KW:KW-0012) /// 0003841 // 1-acylglycerol-3-phosphate O-acyltransferase activity (PMID:15367102 [NAS])
AGPAT5	0044281 // small molecule metabolic process (Reactome:REACT_111217 [TAS]) /// 0044255 // cellular lipid metabolic process (Reactome:REACT_22279 [TAS]) /// 0019432 // triglyceride biosynthetic process (Reactome:REACT_1190 [TAS]) /// 0006654 // phosphatidic acid biosynthetic process (Reactome:REACT_120906 [TAS]) /// 0046474 // glycerophospholipid biosynthetic process (Reactome:REACT_121401 [TAS]) /…	0005635 // nuclear envelope (GO_REF:0000039 [IEA] UniProtKB-SubCell:SL-0178) /// 0016021 // integral to membrane (GO_REF:0000037 [IEA] UniProtKB-KW:KW-0812) /// 0005739 // mitochondrion (GO_REF:0000054 [IDA]) /// 0005741 // mitochondrial outer membrane (Reactome:REACT_121245 [TAS]) /// 0005789 // endoplasmic reticulum membrane (Reactome:REACT_2042 [TAS])	0003841 // 1-acylglycerol-3-phosphate O-acyltransferase activity (PMID:15367102 [NAS])
AGPAT6	0019432 // triglyceride biosynthetic process (PMID:18238778 [IDA]) /// 0040014 // regulation of multicellular organism growth (GO_REF:0000019 [IEA] Ensembl:ENSMUSP00000127325) /// 0019432 // triglyceride biosynthetic process (Reactome:REACT_1190 [TAS]) /// 0046339 // diacylglycerol metabolic process (GO_REF:0000019 [IEA] Ensembl:ENSMUSP00000127325) /// 0002071 // glandular epithelial cell maturat…	0005783 // endoplasmic reticulum (PMID:18238778 [IDA]) /// 0016021 // integral to membrane (PMID:18238778 [NAS]) /// 0016020 // membrane (PMID:18238778 [IDA]) /// 0005783 // endoplasmic reticulum (GO_REF:0000024 [ISS] UniProtKB:Q8K2C8) /// 0005783 // endoplasmic reticulum (GO_REF:0000019 [IEA] Ensembl:ENSMUSP00000127325) /// 0005789 // endoplasmic reticulum membrane (Reactome:REACT_22419 [TAS]) /…	0004366 // glycerol-3-phosphate O-acyltransferase activity (PMID:18238778 [IDA]) /// 0003841 // 1-acylglycerol-3-phosphate O-acyltransferase activity (PMID:18238778 [IDA])
AGPAT9	0044281 // small molecule metabolic process (Reactome:REACT_111217 [TAS]) /// 0044255 // cellular lipid metabolic process (Reactome:REACT_22279 [TAS]) /// 0019432 // triglyceride biosynthetic process (PMID:17170135 [IDA]) /// 0032006 // regulation of TOR signaling cascade (PMID:17002884 [IDA]) /// 0019432 // triglyceride biosynthetic process (Reactome:REACT_1190 [TAS]) /// 0006654 // phosphatidic…	0005783 // endoplasmic reticulum (PMID:17170135 [IDA]) /// 0016021 // integral to membrane (GO_REF:0000037 [IEA] UniProtKB-KW:KW-0812) /// 0005789 // endoplasmic reticulum membrane (PMID:17002884 [IDA]) /// 0005789 // endoplasmic reticulum membrane (Reactome:REACT_2042 [TAS])	0004366 // glycerol-3-phosphate O-acyltransferase activity (PMID:17170135 [IDA]) /// 0003841 // 1-acylglycerol-3-phosphate O-acyltransferase activity (GO_REF:0000003 [IEA] EC:2.3.1.51)
AGPHD1
AGPS	0044281 // small molecule metabolic process (Reactome:REACT_111217 [TAS]) /// 0044255 // cellular lipid metabolic process (Reactome:REACT_16957 [TAS]) /// 0008611 // ether lipid biosynthetic process (Reactome:REACT_1407 [TAS]) /// 0008611 // ether lipid biosynthetic process (GO_REF:0000041 [IEA] UniPathway:UPA00781) /// 0008610 // lipid biosynthetic process (GO_REF:0000002 [IEA] InterPro:IPR02565…	0005778 // peroxisomal membrane (PMID:21525035 [IDA]) /// 0005739 // mitochondrion (PMID:20833797 [IDA]) /// 0005777 // peroxisome (PMID:10415121 [IDA]) /// 0005782 // peroxisomal matrix (Reactome:REACT_16930 [TAS]) /// 0005782 // peroxisomal matrix (Reactome:REACT_15 [TAS]) /// 0005777 // peroxisome (PMID:9553082 [IDA])	0008609 // alkylglycerone-phosphate synthase activity (PMID:9553082 [IDA]) /// 0008762 // UDP-N-acetylmuramate dehydrogenase activity (GO_REF:0000002 [IEA] InterPro:IPR006094|InterPro:IPR016167) /// 0008609 // alkylglycerone-phosphate synthase activity (PMID:10415121 [IDA]) /// 0050660 // flavin adenine dinucleotide binding (GO_REF:0000002 [IEA] InterPro:IPR004113|InterPro:IPR016164) /// 0008609 …
AGRN	0007165 // signal transduction (PMID:9652404 [TAS]) /// 0006027 // glycosaminoglycan catabolic process (Reactome:REACT_120752 [TAS]) /// 0030203 // glycosaminoglycan metabolic process (Reactome:REACT_121408 [TAS]) /// 0030198 // extracellular matrix organization (Reactome:REACT_118779 [TAS]) /// 0030203 // glycosaminoglycan metabolic process (Reactome:REACT_121314 [TAS]) /// 0030203 // glycosamin…	0030054 // cell junction (GO_REF:0000037 [IEA] UniProtKB-KW:KW-0965) /// 0005886 // plasma membrane (Reactome:REACT_121392 [TAS]) /// 0005796 // Golgi lumen (Reactome:REACT_120897 [TAS]) /// 0070062 // extracellular vesicular exosome (PMID:19199708 [IDA]) /// 0031012 // extracellular matrix (PMID:22261194 [TAS]) /// 0043202 // lysosomal lumen (Reactome:REACT_121392 [TAS]) /// 0005796 // Golgi lum…	0005515 // protein binding (PMID:9417121 [IPI] UniProtKB:Q14118) /// 0002162 // dystroglycan binding (GO_REF:0000024 [ISS] UniProtKB:P31696) /// 0043236 // laminin binding (PMID:9652404 [TAS]) /// 0005509 // calcium ion binding (GO_REF:0000024 [ISS] UniProtKB:P31696) /// 0033691 // sialic acid binding (GO_REF:0000024 [ISS] UniProtKB:P31696) /// 0035374 // chondroitin sulfate binding (GO_REF:00000…
AGTPBP1	0007005 // mitochondrion organization (GO_REF:0000024 [ISS] UniProtKB:Q641K1) /// 0021772 // olfactory bulb development (GO_REF:0000024 [ISS] UniProtKB:Q641K1) /// 0021702 // cerebellar Purkinje cell differentiation (GO_REF:0000024 [ISS] UniProtKB:Q641K1) /// 0035610 // protein side chain deglutamylation (GO_REF:0000024 [ISS] UniProtKB:Q641K1) /// 0035609 // C-terminal protein deglutamylation (GO…	0005739 // mitochondrion (GO_REF:0000024 [ISS] UniProtKB:Q641K1) /// 0005634 // nucleus (GO_REF:0000039 [IEA] UniProtKB-SubCell:SL-0191) /// 0005829 // cytosol (GO_REF:0000024 [ISS] UniProtKB:Q641K1)	0008270 // zinc ion binding (GO_REF:0000002 [IEA] InterPro:IPR000834) /// 0015631 // tubulin binding (GO_REF:0000024 [ISS] UniProtKB:Q641K1) /// 0004181 // metallocarboxypeptidase activity (GO_REF:0000024 [ISS] UniProtKB:Q641K1)
AGTR1	0050729 // positive regulation of inflammatory response (PMID:17159080 [TAS]) /// 0002034 // regulation of blood vessel size by renin-angiotensin (PMID:10993080 [IC] GO:0001596) /// 0019229 // regulation of vasoconstriction (PMID:17159080 [NAS]) /// 0003081 // regulation of systemic arterial blood pressure by renin-angiotensin (PMID:1378723 [IC] GO:0001596) /// 0032430 // positive regulation of p…	0005886 // plasma membrane (Reactome:REACT_14853 [TAS]) /// 0005886 // plasma membrane (Reactome:REACT_15291 [TAS]) /// 0016021 // integral to membrane (PMID:8135787 [NAS]) /// 0005887 // integral to plasma membrane (PMID:1378723 [IC] GO:0001596) /// 0005886 // plasma membrane (PMID:19023134 [IDA]) /// 0005886 // plasma membrane (Reactome:REACT_22263 [TAS]) /// 0005886 // plasma membrane (Reactom…	0004945 // angiotensin type II receptor activity (PMID:1567413 [IDA]) /// 0005515 // protein binding (PMID:15611106 [IPI] UniProtKB:P49407) /// 0001596 // angiotensin type I receptor activity (PMID:10993080 [IDA]) /// 0031711 // bradykinin receptor binding (PMID:10993080 [IPI] UniProtKB:P30411) /// 0005515 // protein binding (PMID:23597562 [IPI] UniProtKB:P01019:PRO_0000032458) /// 0001596 // ang…
AGTRAP	0001666 // response to hypoxia (GO_REF:0000019 [IEA] Ensembl:ENSRNOP00000011747) /// 0008217 // regulation of blood pressure (GO_REF:0000019 [IEA] Ensembl:ENSMUSP00000030865)	0005886 // plasma membrane (GO_REF:0000019 [IEA] Ensembl:ENSMUSP00000030865) /// 0005789 // endoplasmic reticulum membrane (GO_REF:0000039 [IEA] UniProtKB-SubCell:SL-0097) /// 0016021 // integral to membrane (GO_REF:0000037 [IEA] UniProtKB-KW:KW-0812) /// 0005938 // cell cortex (GO_REF:0000019 [IEA] Ensembl:ENSMUSP00000030865) /// 0000139 // Golgi membrane (GO_REF:0000039 [IEA] UniProtKB-SubCell:…	0005515 // protein binding (PMID:16189514 [IPI] UniProtKB:Q9UKF7) /// 0004945 // angiotensin type II receptor activity (GO_REF:0000019 [IEA] Ensembl:ENSMUSP00000030865) /// 0005515 // protein binding (PMID:19060904 [IPI] UniProtKB:Q9UKF7) /// 0005515 // protein binding (PMID:19060904 [IPI] UniProtKB:Q96AL5) /// 0005515 // protein binding (PMID:16189514 [IPI] UniProtKB:Q96AL5)
AGXT2L2
AHCTF1	0000910 // cytokinesis (PMID:17098863 [IMP]) /// 0000278 // mitotic cell cycle (Reactome:REACT_152 [TAS]) /// 0051292 // nuclear pore complex assembly (PMID:17098863 [IMP]) /// 0015031 // protein transport (GO_REF:0000037 [IEA] UniProtKB-KW:KW-0653) /// 0051028 // mRNA transport (GO_REF:0000037 [IEA] UniProtKB-KW:KW-0509)	0000785 // chromatin (PMID:17098863 [IDA]) /// 0005654 // nucleoplasm (GO_REF:0000039 [IEA] UniProtKB-SubCell:SL-0190) /// 0005829 // cytosol (Reactome:REACT_150369 [TAS]) /// 0070062 // extracellular vesicular exosome (PMID:19056867 [IDA]) /// 0005829 // cytosol (Reactome:REACT_14798 [TAS]) /// 0005829 // cytosol (Reactome:REACT_150152 [TAS]) /// 0005829 // cytosol (Reactome:REACT_150414 [TAS]) …	0003677 // DNA binding (GO_REF:0000037 [IEA] UniProtKB-KW:KW-0238) /// 0003700 // sequence-specific DNA binding transcription factor activity (GO_REF:0000019 [IEA] Ensembl:ENSMUSP00000027768)
AHCY	0044281 // small molecule metabolic process (Reactome:REACT_111217 [TAS]) /// 0006730 // one-carbon metabolic process (GO_REF:0000037 [IEA] UniProtKB-KW:KW-0554) /// 0032259 // methylation (Reactome:REACT_6946 [TAS]) /// 0006805 // xenobiotic metabolic process (Reactome:REACT_6959 [TAS]) /// 0006805 // xenobiotic metabolic process (Reactome:REACT_13433 [TAS]) /// 0034641 // cellular nitrogen comp…	0070062 // extracellular vesicular exosome (PMID:19056867 [IDA]) /// 0005829 // cytosol (Reactome:REACT_6756 [TAS]) /// 0070062 // extracellular vesicular exosome (PMID:20458337 [IDA]) /// 0042470 // melanosome (GO_REF:0000039 [IEA] UniProtKB-SubCell:SL-0161)	0004013 // adenosylhomocysteinase activity (PMID:2596825 [TAS]) /// 0004013 // adenosylhomocysteinase activity (Reactome:REACT_6756 [TAS])
AHCYL1	0031440 // regulation of mRNA 3'-end processing (GO_REF:0000019 [IEA] Ensembl:ENSMUSP00000029490) /// 0044070 // regulation of anion transport (GO_REF:0000019 [IEA] Ensembl:ENSMUSP00000029490) /// 0006611 // protein export from nucleus (GO_REF:0000019 [IEA] Ensembl:ENSMUSP00000029490) /// 0006730 // one-carbon metabolic process (GO_REF:0000037 [IEA] UniProtKB-KW:KW-0554) /// 0006378 // mRNA polya…	0070062 // extracellular vesicular exosome (PMID:20458337 [IDA]) /// 0005783 // endoplasmic reticulum (GO_REF:0000039 [IEA] UniProtKB-SubCell:SL-0095)	0004013 // adenosylhomocysteinase activity (GO_REF:0000003 [IEA] EC:3.3.1.1) /// 0005515 // protein binding (PMID:22190034 [IPI] UniProtKB:P04608)
AHCYL2	0006730 // one-carbon metabolic process (GO_REF:0000038 [IEA] UniProtKB-KW:KW-0554) /// 0006730 // one-carbon metabolic process (GO_REF:0000002 [IEA] InterPro:IPR000043|InterPro:IPR020082) /// 0006730 // one-carbon metabolic process (GO_REF:0000037 [IEA] UniProtKB-KW:KW-0554) /// 0006730 // one-carbon metabolic process (GO_REF:0000002 [IEA] InterPro:IPR000043)		0004013 // adenosylhomocysteinase activity (GO_REF:0000002 [IEA] InterPro:IPR000043) /// 0004013 // adenosylhomocysteinase activity (GO_REF:0000003 [IEA] EC:3.3.1.1) /// 0004013 // adenosylhomocysteinase activity (GO_REF:0000002 [IEA] InterPro:IPR000043|InterPro:IPR020082)
AHDC1			0003677 // DNA binding (GO_REF:0000037 [IEA] UniProtKB-KW:KW-0238)
AHI1	0039023 // pronephric duct morphogenesis (GO_REF:0000024 [ISS] UniProtKB:Q07DM1) /// 0065001 // specification of axis polarity (GO_REF:0000024 [ISS] UniProtKB:Q8K3E5) /// 0070121 // Kupffer's vesicle development (GO_REF:0000024 [ISS] UniProtKB:Q07DM1) /// 0010842 // retina layer formation (GO_REF:0000024 [ISS] UniProtKB:Q8K3E5) /// 0034613 // cellular protein localization (GO_REF:0000024 [ISS] Un…	0001750 // photoreceptor outer segment (GO_REF:0000019 [IEA] Ensembl:ENSMUSP00000101164) /// 0005813 // centrosome (PMID:18633336 [IDA]) /// 0072372 // primary cilium (PMID:18633336 [IDA]) /// 0005929 // cilium (GO_REF:0000024 [ISS] UniProtKB:Q8K3E5) /// 0031513 // nonmotile primary cilium (GO_REF:0000024 [ISS] UniProtKB:Q8K3E5) /// 0005814 // centriole (GO_REF:0000024 [ISS] UniProtKB:Q8K3E5) ///…	0005515 // protein binding (PMID:22623184 [IPI] UniProtKB:P50570) /// 0005515 // protein binding (PMID:18633336 [IPI] UniProtKB:O15259)
AHNAK	0051259 // protein oligomerization (PMID:21940993 [ISS] UniProtKB:E9Q616) /// 0043484 // regulation of RNA splicing (PMID:21940993 [ISS] UniProtKB:E9Q616) /// 1901385 // regulation of voltage-gated calcium channel activity (PMID:22038483 [IMP])	0005829 // cytosol (PMID:21940993 [ISS] UniProtKB:E9Q616) /// 0070062 // extracellular vesicular exosome (PMID:19056867 [IDA]) /// 0070062 // extracellular vesicular exosome (PMID:19199708 [IDA]) /// 0043034 // costamere (PMID:21940993 [ISS] UniProtKB:E9Q616) /// 0015629 // actin cytoskeleton (PMID:21940993 [IDA]) /// 0005886 // plasma membrane (PMID:22057634 [IDA]) /// 0030315 // T-tubule (PMID:…	0005515 // protein binding (PMID:16417406 [IPI] UniProtKB:P55160) /// 0044548 // S100 protein binding (PMID:14699089 [IPI] UniProtKB:P60903) /// 0005515 // protein binding (PMID:20029029 [IPI] UniProtKB:P00533) /// 0005515 // protein binding (PMID:17185750 [IPI] UniProtKB:Q9NZM1) /// 0005515 // protein binding (PMID:17185750 [IPI] UniProtKB:O75923) /// 0005515 // protein binding (PMID:22038483 [I…
AHNAK2	0001778 // plasma membrane repair (PMID:21940993 [ISS] UniProtKB:E9PYB0)	0030018 // Z disc (PMID:21940993 [ISS] UniProtKB:E9PYB0) /// 0005634 // nucleus (GO_REF:0000039 [IEA] UniProtKB-SubCell:SL-0191) /// 0030659 // cytoplasmic vesicle membrane (PMID:21940993 [ISS] UniProtKB:E9PYB0) /// 0030315 // T-tubule (PMID:17185750 [NAS]) /// 0005737 // cytoplasm (PMID:17185750 [NAS]) /// 0042383 // sarcolemma (PMID:17185750 [NAS]) /// 0043034 // costamere (PMID:21940993 [ISS] …	0005515 // protein binding (PMID:17185750 [IPI] UniProtKB:Q9NZM1) /// 0005515 // protein binding (PMID:17185750 [IPI] UniProtKB:O75923)
AHR	0006805 // xenobiotic metabolic process (PMID:19538249 [TAS]) /// 0030888 // regulation of B cell proliferation (PMID:15681594 [IDA]) /// 0006950 // response to stress (PMID:7961644 [IDA]) /// 0010468 // regulation of gene expression (PMID:15681594 [IDA]) /// 0030522 // intracellular receptor mediated signaling pathway (PMID:10395741 [IDA]) /// 0007049 // cell cycle (PMID:12213388 [TAS]) /// 0001…	0034752 // cytosolic aryl hydrocarbon receptor complex (PMID:19538249 [TAS]) /// 0005667 // transcription factor complex (PMID:19538249 [TAS]) /// 0005634 // nucleus (PMID:23275542 [IDA]) /// 0005634 // nucleus (PMID:15681594 [IDA]) /// 0005737 // cytoplasm (PMID:15681594 [IDA]) /// 0005634 // nucleus (PMID:10395741 [IDA])	0004879 // ligand-activated sequence-specific DNA binding RNA polymerase II transcription factor activity (PMID:10395741 [IDA]) /// 0005515 // protein binding (PMID:9079689 [IPI] UniProtKB:P27540) /// 0003677 // DNA binding (PMID:15681594 [IDA]) /// 0008134 // transcription factor binding (PMID:9079689 [IPI] UniProtKB:O00327) /// 0051879 // Hsp90 protein binding (PMID:9079689 [IDA]) /// 0005515 /…
AHRR	0000122 // negative regulation of transcription from RNA polymerase II promoter (GO_REF:0000019 [IEA] Ensembl:ENSMUSP00000022059) /// 0006351 // transcription, DNA-dependent (GO_REF:0000037 [IEA] UniProtKB-KW:KW-0804) /// 0033235 // positive regulation of protein sumoylation (GO_REF:0000019 [IEA] Ensembl:ENSMUSP00000022059) /// 0006351 // transcription, DNA-dependent (GO_REF:0000038 [IEA] UniProt…	0005634 // nucleus (GO_REF:0000039 [IEA] UniProtKB-SubCell:SL-0191) /// 0005634 // nucleus (GO_REF:0000019 [IEA] Ensembl:ENSMUSP00000022059) /// 0005737 // cytoplasm (GO_REF:0000039 [IEA] UniProtKB-SubCell:SL-0086)	0003677 // DNA binding (GO_REF:0000038 [IEA] UniProtKB-KW:KW-0238) /// 0003677 // DNA binding (GO_REF:0000037 [IEA] UniProtKB-KW:KW-0238) /// 0046983 // protein dimerization activity (GO_REF:0000002 [IEA] InterPro:IPR011598) /// 0004871 // signal transducer activity (GO_REF:0000002 [IEA] InterPro:IPR000014)
AHSA1	0032781 // positive regulation of ATPase activity (PMID:12504007 [IDA]) /// 0006950 // response to stress (GO_REF:0000002 [IEA] InterPro:IPR013538) /// 0006950 // response to stress (GO_REF:0000037 [IEA] UniProtKB-KW:KW-0346) /// 0006950 // response to stress (GO_REF:0000038 [IEA] UniProtKB-KW:KW-0346)	0070062 // extracellular vesicular exosome (PMID:19056867 [IDA]) /// 0005829 // cytosol (GO_REF:0000039 [IEA] UniProtKB-SubCell:SL-0091) /// 0005783 // endoplasmic reticulum (GO_REF:0000039 [IEA] UniProtKB-SubCell:SL-0095)	0005515 // protein binding (PMID:19875381 [IPI] UniProtKB:P07900) /// 0005515 // protein binding (PMID:16696853 [IPI] UniProtKB:P30793) /// 0005515 // protein binding (PMID:12604615 [IPI] UniProtKB:P15705) /// 0005515 // protein binding (PMID:12604615 [IPI] UniProtKB:P07900) /// 0051087 // chaperone binding (PMID:12504007 [IDA]) /// 0051087 // chaperone binding (GO_REF:0000002 [IEA] InterPro:IPR0…
AHSA2	0006950 // response to stress (GO_REF:0000037 [IEA] UniProtKB-KW:KW-0346)		0051087 // chaperone binding (GO_REF:0000002 [IEA] InterPro:IPR015310) /// 0001671 // ATPase activator activity (GO_REF:0000002 [IEA] InterPro:IPR015310)
AIDA	0043508 // negative regulation of JUN kinase activity (PMID:17681137 [IDA]) /// 0046329 // negative regulation of JNK cascade (GO_REF:0000024 [ISS] UniProtKB:Q8C4Q6) /// 0043496 // regulation of protein homodimerization activity (GO_REF:0000024 [ISS] UniProtKB:Q8C4Q6) /// 0009953 // dorsal/ventral pattern formation (GO_REF:0000024 [ISS] UniProtKB:Q6PBN2)	0005737 // cytoplasm (GO_REF:0000019 [IEA] Ensembl:ENSMUSP00000104795) /// 0005575 // cellular_component (GO_REF:0000015 [ND])	0019904 // protein domain specific binding (GO_REF:0000019 [IEA] Ensembl:ENSMUSP00000104795)
AIF1L		0015629 // actin cytoskeleton (GO_REF:0000054 [IDA]) /// 0070062 // extracellular vesicular exosome (PMID:19056867 [IDA]) /// 0032587 // ruffle membrane (GO_REF:0000039 [IEA] UniProtKB-SubCell:SL-0301) /// 0005925 // focal adhesion (GO_REF:0000054 [IDA]) /// 0005737 // cytoplasm (GO_REF:0000037 [IEA] UniProtKB-KW:KW-0963) /// 0043234 // protein complex (GO_REF:0000019 [IEA] Ensembl:ENSRNOP0000001…	0051015 // actin filament binding (PMID:18699778 [IDA]) /// 0005509 // calcium ion binding (GO_REF:0000002 [IEA] InterPro:IPR002048|InterPro:IPR011992)
AIFM1	0070059 // intrinsic apoptotic signaling pathway in response to endoplasmic reticulum stress (GO_REF:0000024 [ISS] UniProtKB:Q9Z0X1) /// 0006309 // apoptotic DNA fragmentation (GO_REF:0000019 [IEA] Ensembl:ENSMUSP00000041104) /// 0032981 // mitochondrial respiratory chain complex I assembly (PMID:20111043 [IMP]) /// 0030182 // neuron differentiation (PMID:20111043 [IDA]) /// 0070059 // intrinsic …	0005758 // mitochondrial intermembrane space (PMID:20111043 [IMP]) /// 0005634 // nucleus (PMID:23217327 [IDA]) /// 0005829 // cytosol (GO_REF:0000024 [ISS] UniProtKB:Q9Z0X1) /// 0005743 // mitochondrial inner membrane (PMID:18309324 [TAS]) /// 0005739 // mitochondrion (PMID:20833797 [IDA]) /// 0005739 // mitochondrion (GO_REF:0000019 [IEA] Ensembl:ENSRNOP00000008503) /// 0005634 // nucleus (GO_R…	0005515 // protein binding (PMID:22371500 [IPI] UniProtKB:Q63ZY3-2) /// 0050660 // flavin adenine dinucleotide binding (GO_REF:0000002 [IEA] InterPro:IPR001327|InterPro:IPR016156) /// 0016174 // NAD(P)H oxidase activity (PMID:18309324 [TAS]) /// 0003677 // DNA binding (GO_REF:0000037 [IEA] UniProtKB-KW:KW-0238) /// 0005515 // protein binding (PMID:21364629 [IPI] UniProtKB:Q9Y255) /// 0005515 // p…
AIFM2	0043065 // positive regulation of apoptotic process (PMID:11980907 [IDA]) /// 0008637 // apoptotic mitochondrial changes (PMID:11980907 [IDA]) /// 0043065 // positive regulation of apoptotic process (GO_REF:0000033 [IBA] PANTHER:PTN000530987)	0005811 // lipid particle (PMID:14741744 [IDA]) /// 0005739 // mitochondrion (PMID:11980907 [IDA]) /// 0005615 // extracellular space (PMID:22664934 [IDA]) /// 0016021 // integral to membrane (GO_REF:0000037 [IEA] UniProtKB-KW:KW-0812) /// 0005829 // cytosol (PMID:11980907 [IDA]) /// 0005737 // cytoplasm (PMID:12135761 [IDA]) /// 0005741 // mitochondrial outer membrane (PMID:11980907 [IDA])	0050660 // flavin adenine dinucleotide binding (PMID:15958387 [IDA]) /// 0003677 // DNA binding (PMID:15958387 [IDA]) /// 0004174 // electron-transferring-flavoprotein dehydrogenase activity (PMID:15958387 [IDA]) /// 0008137 // NADH dehydrogenase (ubiquinone) activity (GO_REF:0000033 [IBA] PANTHER:PTN000531058)
AIG1		0016021 // integral to membrane (GO_REF:0000037 [IEA] UniProtKB-KW:KW-0812) /// 0016021 // integral to membrane (GO_REF:0000002 [IEA] InterPro:IPR006838)	0005515 // protein binding (PMID:21988832 [IPI] UniProtKB:Q96PM5)
AIM1	0008150 // biological_process (GO_REF:0000015 [ND])	0005575 // cellular_component (GO_REF:0000015 [ND])	0003674 // molecular_function (GO_REF:0000015 [ND])
AIM2	0045087 // innate immune response (Reactome:REACT_6802 [TAS]) /// 0006954 // inflammatory response (GO_REF:0000037 [IEA] UniProtKB-KW:KW-0395) /// 0032731 // positive regulation of interleukin-1 beta production (GO_REF:0000019 [IEA] Ensembl:ENSMUSP00000119465) /// 0032088 // negative regulation of NF-kappaB transcription factor activity (PMID:16432157 [IDA]) /// 0002230 // positive regulation of …	0097169 // AIM2 inflammasome complex (PMID:19158679 [IDA]) /// 0005634 // nucleus (GO_REF:0000039 [IEA] UniProtKB-SubCell:SL-0191) /// 0005829 // cytosol (Reactome:REACT_75821 [TAS]) /// 0005737 // cytoplasm (PMID:19158676 [IDA]) /// 0097169 // AIM2 inflammasome complex (GO_REF:0000019 [IEA] Ensembl:ENSMUSP00000119465) /// 0097169 // AIM2 inflammasome complex (PMID:19158676 [IDA]) /// 0005737 // …	0042802 // identical protein binding (PMID:19158676 [IPI] UniProtKB:O14862) /// 0042802 // identical protein binding (GO_REF:0000019 [IEA] Ensembl:ENSMUSP00000119465) /// 0005515 // protein binding (PMID:22801494 [IPI] UniProtKB:P19525) /// 0005515 // protein binding (PMID:22286270 [IPI] UniProtKB:Q9ULZ3) /// 0003690 // double-stranded DNA binding (GO_REF:0000019 [IEA] Ensembl:ENSMUSP00000119465)…
AIMP1	0006935 // chemotaxis (PMID:7545917 [TAS]) /// 0006954 // inflammatory response (GO_REF:0000037 [IEA] UniProtKB-KW:KW-0395) /// 0050900 // leukocyte migration (PMID:11306575 [IDA]) /// 0006006 // glucose metabolic process (GO_REF:0000037 [IEA] UniProtKB-KW:KW-0313) /// 0006418 // tRNA aminoacylation for protein translation (Reactome:REACT_15306 [TAS]) /// 0007165 // signal transduction (PMID:9405…	0005829 // cytosol (Reactome:REACT_15504 [TAS]) /// 0005615 // extracellular space (GO_REF:0000037 [IEA] UniProtKB-KW:KW-0202) /// 0005829 // cytosol (Reactome:REACT_15420 [TAS]) /// 0005634 // nucleus (GO_REF:0000039 [IEA] UniProtKB-SubCell:SL-0191) /// 0005829 // cytosol (Reactome:REACT_15489 [TAS]) /// 0005829 // cytosol (Reactome:REACT_15346 [TAS]) /// 0005829 // cytosol (Reactome:REACT_15342…	0005515 // protein binding (PMID:22190034 [IPI] UniProtKB:P04591:PRO_0000038593) /// 0042803 // protein homodimerization activity (PMID:11306575 [IDA]) /// 0005125 // cytokine activity (PMID:11306575 [ISS] UniProtKB:P31230) /// 0000049 // tRNA binding (PMID:11306575 [IDA]) /// 0005125 // cytokine activity (GO_REF:0000019 [IEA] Ensembl:ENSMUSP00000029663)
AIMP2	0006915 // apoptotic process (GO_REF:0000037 [IEA] UniProtKB-KW:KW-0053) /// 0008285 // negative regulation of cell proliferation (GO_REF:0000019 [IEA] Ensembl:ENSMUSP00000031613) /// 0006418 // tRNA aminoacylation for protein translation (Reactome:REACT_15306 [TAS]) /// 0010467 // gene expression (Reactome:REACT_71 [TAS]) /// 0060510 // Type II pneumocyte differentiation (GO_REF:0000019 [IEA] En…	0005829 // cytosol (Reactome:REACT_15342 [TAS]) /// 0005634 // nucleus (GO_REF:0000019 [IEA] Ensembl:ENSMUSP00000031613) /// 0005829 // cytosol (Reactome:REACT_15504 [TAS]) /// 0005829 // cytosol (Reactome:REACT_15420 [TAS]) /// 0005829 // cytosol (Reactome:REACT_15345 [TAS]) /// 0005829 // cytosol (Reactome:REACT_15516 [TAS]) /// 0005634 // nucleus (GO_REF:0000039 [IEA] UniProtKB-SubCell:SL-0191…	0005515 // protein binding (PMID:22190034 [IPI] UniProtKB:P04591:PRO_0000038593) /// 0005515 // protein binding (PMID:16189514 [IPI] UniProtKB:Q15046) /// 0005515 // protein binding (PMID:16189514 [IPI] UniProtKB:Q0VDD7) /// 0005515 // protein binding (PMID:21516116 [IPI] UniProtKB:Q0VDD7) /// 0005515 // protein binding (PMID:21988832 [IPI] UniProtKB:Q15046) /// 0005515 // protein binding (PMID:2…
AIP	0051344 // negative regulation of cyclic-nucleotide phosphodiesterase activity (GO_REF:0000019 [IEA] Ensembl:ENSRNOP00000000599) /// 0010738 // regulation of protein kinase A signaling cascade (GO_REF:0000019 [IEA] Ensembl:ENSRNOP00000000599) /// 0006805 // xenobiotic metabolic process (GO_REF:0000019 [IEA] Ensembl:ENSMUSP00000113807) /// 0006626 // protein targeting to mitochondrion (PMID:145572…	0005829 // cytosol (PMID:14557246 [TAS]) /// 0005829 // cytosol (PMID:17329248 [IDA]) /// 0005886 // plasma membrane (PMID:17329248 [IDA])	0005515 // protein binding (PMID:17329248 [IPI] UniProtKB:O00408) /// 0005515 // protein binding (PMID:14557246 [IPI] UniProtKB:Q9NS69) /// 0036004 // GAF domain binding (PMID:17329248 [IDA]) /// 0008134 // transcription factor binding (PMID:9447995 [TAS]) /// 0004871 // signal transducer activity (PMID:9111057 [TAS]) /// 0003713 // transcription coactivator activity (PMID:9447995 [TAS]) /// 0051…
AJ003147.9
AJUBA	0000122 // negative regulation of transcription from RNA polymerase II promoter (GO_REF:0000019 [IEA] Ensembl:ENSMUSP00000056977) /// 0033673 // negative regulation of kinase activity (GO_REF:0000019 [IEA] Ensembl:ENSMUSP00000056977) /// 0001666 // response to hypoxia (PMID:22286099 [IDA]) /// 0000278 // mitotic cell cycle (Reactome:REACT_152 [TAS]) /// 0030032 // lamellipodium assembly (GO_REF:0…	0005634 // nucleus (PMID:18805794 [IDA]) /// 0005829 // cytosol (Reactome:REACT_169343 [TAS]) /// 0005667 // transcription factor complex (GO_REF:0000019 [IEA] Ensembl:ENSMUSP00000056977) /// 0005829 // cytosol (Reactome:REACT_169141 [TAS]) /// 0030027 // lamellipodium (GO_REF:0000019 [IEA] Ensembl:ENSMUSP00000056977) /// 0005925 // focal adhesion (GO_REF:0000019 [IEA] Ensembl:ENSMUSP00000056977)…	0005515 // protein binding (PMID:20616046 [IPI] UniProtKB:Q9UKV8) /// 0008270 // zinc ion binding (GO_REF:0000002 [IEA] InterPro:IPR001781) /// 0051015 // actin filament binding (GO_REF:0000019 [IEA] Ensembl:ENSMUSP00000056977) /// 0005515 // protein binding (PMID:20303269 [IPI] UniProtKB:Q9H4B6) /// 0005515 // protein binding (PMID:20303269 [IPI] UniProtKB:Q9NRM7) /// 0005515 // protein binding …
AK1	0044281 // small molecule metabolic process (Reactome:REACT_111217 [TAS]) /// 0009142 // nucleoside triphosphate biosynthetic process (GO_REF:0000002 [IEA] InterPro:IPR028582) /// 0055086 // nucleobase-containing small molecule metabolic process (Reactome:REACT_1698 [TAS]) /// 0006139 // nucleobase-containing compound metabolic process (GO_REF:0000002 [IEA] InterPro:IPR000850) /// 0015949 // nucl…	0036126 // sperm flagellum (GO_REF:0000019 [IEA] Ensembl:ENSMUSP00000068479) /// 0070062 // extracellular vesicular exosome (PMID:19056867 [IDA]) /// 0005886 // plasma membrane (GO_REF:0000019 [IEA] Ensembl:ENSMUSP00000068479) /// 0005829 // cytosol (Reactome:REACT_763 [TAS]) /// 0001520 // outer dense fiber (GO_REF:0000019 [IEA] Ensembl:ENSMUSP00000068479) /// 0005829 // cytosol (Reactome:REACT_…	0004017 // adenylate kinase activity (GO_REF:0000003 [IEA] EC:2.7.4.3) /// 0005524 // ATP binding (GO_REF:0000002 [IEA] InterPro:IPR000850|InterPro:IPR006267|InterPro:IPR028582) /// 0005524 // ATP binding (GO_REF:0000037 [IEA] UniProtKB-KW:KW-0067) /// 0019205 // nucleobase-containing compound kinase activity (GO_REF:0000002 [IEA] InterPro:IPR000850) /// 0004550 // nucleoside diphosphate kinase a…
AK2	0006172 // ADP biosynthetic process (GO_REF:0000019 [IEA] Ensembl:ENSRNOP00000000134) /// 0006139 // nucleobase-containing compound metabolic process (GO_REF:0000002 [IEA] InterPro:IPR000850) /// 0046033 // AMP metabolic process (GO_REF:0000019 [IEA] Ensembl:ENSRNOP00000000134) /// 0015949 // nucleobase-containing small molecule interconversion (Reactome:REACT_21330 [TAS]) /// 0046939 // nucleoti…	0005758 // mitochondrial intermembrane space (Reactome:REACT_2031 [TAS]) /// 0097226 // sperm mitochondrial sheath (GO_REF:0000019 [IEA] Ensembl:ENSMUSP00000030583) /// 0005758 // mitochondrial intermembrane space (GO_REF:0000019 [IEA] Ensembl:ENSRNOP00000000134) /// 0070062 // extracellular vesicular exosome (PMID:20458337 [IDA]) /// 0005758 // mitochondrial intermembrane space (Reactome:REACT_3…	0004017 // adenylate kinase activity (GO_REF:0000019 [IEA] Ensembl:ENSRNOP00000000134) /// 0004017 // adenylate kinase activity (GO_REF:0000003 [IEA] EC:2.7.4.3) /// 0005524 // ATP binding (GO_REF:0000037 [IEA] UniProtKB-KW:KW-0067) /// 0004017 // adenylate kinase activity (GO_REF:0000002 [IEA] InterPro:IPR007862) /// 0005524 // ATP binding (GO_REF:0000038 [IEA] UniProtKB-KW:KW-0067) /// 0019205 …
AK3	0046041 // ITP metabolic process (PMID:11485571 [IDA]) /// 0046051 // UTP metabolic process (PMID:11485571 [IDA]) /// 0046039 // GTP metabolic process (PMID:11485571 [IDA]) /// 0046033 // AMP metabolic process (PMID:11485571 [IDA]) /// 0007596 // blood coagulation (Reactome:REACT_604 [TAS])	0005759 // mitochondrial matrix (Reactome:REACT_25345 [TAS]) /// 0005739 // mitochondrion (GO_REF:0000024 [ISS] UniProtKB:Q9WTP7) /// 0005759 // mitochondrial matrix (PMID:11485571 [ISS] UniProtKB:Q9WTP7)	0005525 // GTP binding (GO_REF:0000037 [IEA] UniProtKB-KW:KW-0342) /// 0004017 // adenylate kinase activity (PMID:11485571 [IDA]) /// 0046899 // nucleoside triphosphate adenylate kinase activity (PMID:11485571 [IDA]) /// 0005524 // ATP binding (GO_REF:0000002 [IEA] InterPro:IPR000850|InterPro:IPR006259)
AK4	0046034 // ATP metabolic process (PMID:19766732 [IDA]) /// 0042493 // response to drug (GO_REF:0000019 [IEA] Ensembl:ENSRNOP00000065349) /// 0046039 // GTP metabolic process (PMID:19766732 [IDA]) /// 0006165 // nucleoside diphosphate phosphorylation (PMID:23416111 [IDA]) /// 0001889 // liver development (GO_REF:0000019 [IEA] Ensembl:ENSRNOP00000065349) /// 0007420 // brain development (GO_REF:000…	0005759 // mitochondrial matrix (PMID:11485571 [ISS] UniProtKB:Q9WUR9) /// 0005759 // mitochondrial matrix (GO_REF:0000019 [IEA] Ensembl:ENSMUSP00000102559) /// 0005739 // mitochondrion (PMID:19766732 [IDA])	0005525 // GTP binding (GO_REF:0000037 [IEA] UniProtKB-KW:KW-0342) /// 0005524 // ATP binding (GO_REF:0000037 [IEA] UniProtKB-KW:KW-0067) /// 0004017 // adenylate kinase activity (GO_REF:0000002 [IEA] InterPro:IPR007862) /// 0004017 // adenylate kinase activity (PMID:19766732 [IDA]) /// 0046899 // nucleoside triphosphate adenylate kinase activity (PMID:19766732 [IDA]) /// 0004017 // adenylate kin…
AK5	0044281 // small molecule metabolic process (Reactome:REACT_111217 [TAS]) /// 0055086 // nucleobase-containing small molecule metabolic process (Reactome:REACT_1698 [TAS]) /// 0006139 // nucleobase-containing compound metabolic process (GO_REF:0000002 [IEA] InterPro:IPR000850) /// 0009220 // pyrimidine ribonucleotide biosynthetic process (PMID:10215863 [TAS]) /// 0015949 // nucleobase-containing …	0005829 // cytosol (Reactome:REACT_271 [TAS]) /// 0005829 // cytosol (Reactome:REACT_1716 [TAS])	0004017 // adenylate kinase activity (GO_REF:0000003 [IEA] EC:2.7.4.3) /// 0005524 // ATP binding (GO_REF:0000037 [IEA] UniProtKB-KW:KW-0067) /// 0019206 // nucleoside kinase activity (Reactome:REACT_271 [EXP]) /// 0019205 // nucleobase-containing compound kinase activity (GO_REF:0000002 [IEA] InterPro:IPR000850) /// 0004550 // nucleoside diphosphate kinase activity (PMID:23416111 [IDA]) /// 0019…
AKAP1	0007596 // blood coagulation (Reactome:REACT_604 [TAS])	0016021 // integral to membrane (GO_REF:0000037 [IEA] UniProtKB-KW:KW-0812) /// 0005741 // mitochondrial outer membrane (GO_REF:0000039 [IEA] UniProtKB-SubCell:SL-0172) /// 0005739 // mitochondrion (GO_REF:0000019 [IEA] Ensembl:ENSMUSP00000018572) /// 0005829 // cytosol (Reactome:REACT_24992 [TAS])	0005515 // protein binding (PMID:16642035 [IPI] UniProtKB:P13861) /// 0003723 // RNA binding (GO_REF:0000002 [IEA] InterPro:IPR004087|InterPro:IPR004088) /// 0003723 // RNA binding (PMID:8769136 [TAS]) /// 0005515 // protein binding (PMID:24083380 [IPI] UniProtKB:P13861) /// 0044822 /// 0005515 // protein binding (PMID:12223483 [IPI] UniProtKB:Q99417) /// 0005515 // protein binding (PMID:12223483…
AKAP10	0038032 // termination of G-protein coupled receptor signaling pathway (GO_REF:0000002 [IEA] InterPro:IPR000342|InterPro:IPR016137) /// 0007165 // signal transduction (PMID:9326583 [TAS]) /// 0008104 // protein localization (GO_REF:0000019 [IEA] Ensembl:ENSMUSP00000099710) /// 0007596 // blood coagulation (Reactome:REACT_604 [TAS])	0005739 // mitochondrion (GO_REF:0000039 [IEA] UniProtKB-SubCell:SL-0173) /// 0005829 // cytosol (Reactome:REACT_24992 [TAS])
AKAP11	0035556 // intracellular signal transduction (PMID:10209101 [TAS])	0005815 // microtubule organizing center (GO_REF:0000039 [IEA] UniProtKB-SubCell:SL-0048) /// 0005737 // cytoplasm (GO_REF:0000039 [IEA] UniProtKB-SubCell:SL-0086)	0051018 // protein kinase A binding (PMID:10209101 [TAS]) /// 0008157 // protein phosphatase 1 binding (PMID:10209101 [TAS])
AKAP12	0006605 // protein targeting (GO_REF:0000002 [IEA] InterPro:IPR001573) /// 0030819 // positive regulation of cAMP biosynthetic process (PMID:17081159 [IMP]) /// 0007186 // G-protein coupled receptor signaling pathway (PMID:10858453 [TAS]) /// 0090036 // regulation of protein kinase C signaling cascade (GO_REF:0000002 [IEA] InterPro:IPR028540) /// 0010739 // positive regulation of protein kinase A…	0005938 // cell cortex (GO_REF:0000039 [IEA] UniProtKB-SubCell:SL-0138) /// 0005856 // cytoskeleton (GO_REF:0000039 [IEA] UniProtKB-SubCell:SL-0090) /// 0005737 // cytoplasm (PMID:10858453 [TAS])	0005515 // protein binding (PMID:20029029 [IPI] UniProtKB:P00533) /// 0051018 // protein kinase A binding (GO_REF:0000002 [IEA] InterPro:IPR028540) /// 0008179 // adenylate cyclase binding (PMID:17081159 [IPI] UniProtKB:Q8NFM4) /// 0008179 // adenylate cyclase binding (PMID:17081159 [IPI] UniProtKB:O43306)
AKAP13	0043065 // positive regulation of apoptotic process (Reactome:REACT_13638 [TAS]) /// 0045859 // regulation of protein kinase activity (GO_REF:0000019 [IEA] Ensembl:ENSRNOP00000014802) /// 0035556 // intracellular signal transduction (GO_REF:0000002 [IEA] InterPro:IPR002219) /// 0051168 // nuclear export (GO_REF:0000019 [IEA] Ensembl:ENSRNOP00000014802) /// 0006468 // protein phosphorylation (PMID…	0005634 // nucleus (GO_REF:0000039 [IEA] UniProtKB-SubCell:SL-0191) /// 0005829 // cytosol (Reactome:REACT_13694 [TAS]) /// 0016020 // membrane (GO_REF:0000039 [IEA] UniProtKB-SubCell:SL-0162) /// 0005829 // cytosol (Reactome:REACT_19216 [TAS]) /// 0005829 // cytosol (Reactome:REACT_10098 [TAS]) /// 0048471 // perinuclear region of cytoplasm (GO_REF:0000019 [IEA] Ensembl:ENSRNOP00000014802)	0005515 // protein binding (PMID:16301118 [IPI] UniProtKB:P21980) /// 0004871 // signal transducer activity (PMID:8290273 [TAS]) /// 0032947 // protein complex scaffold (GO_REF:0000019 [IEA] Ensembl:ENSRNOP00000014802) /// 0046872 // metal ion binding (GO_REF:0000037 [IEA] UniProtKB-KW:KW-0479) /// 0005089 // Rho guanyl-nucleotide exchange factor activity (GO_REF:0000002 [IEA] InterPro:IPR000219)…
AKAP17A	0007165 // signal transduction (PMID:1438229 [NAS]) /// 0008380 // RNA splicing (GO_REF:0000037 [IEA] UniProtKB-KW:KW-0508) /// 0006397 // mRNA processing (GO_REF:0000037 [IEA] UniProtKB-KW:KW-0507) /// 0042113 // B cell activation (PMID:1438229 [NAS]) /// 0006355 // regulation of transcription, DNA-dependent (PMID:1438229 [NAS]) /// 0043484 // regulation of RNA splicing (PMID:19840947 [IMP])	0005634 // nucleus (PMID:19840947 [IDA]) /// 0005681 // spliceosomal complex (GO_REF:0000037 [IEA] UniProtKB-KW:KW-0747) /// 0016607 // nuclear speck (PMID:16982639 [IDA])	0005515 // protein binding (PMID:16982639 [IPI] UniProtKB:O95218) /// 0051018 // protein kinase A binding (PMID:19840947 [IDA]) /// 0044822 /// 0000166 // nucleotide binding (GO_REF:0000002 [IEA] InterPro:IPR012677)
AKAP2
AKAP6	1902261 /// 0070886 // positive regulation of calcineurin-NFAT signaling cascade (GO_REF:0000024 [ISS] UniProtKB:Q9WVC7) /// 0001508 // regulation of action potential (PMID:11299204 [IC] GO:0060306) /// 0010738 // regulation of protein kinase A signaling cascade (GO_REF:0000024 [ISS] UniProtKB:Q9WVC7) /// 0030307 // positive regulation of cell growth (PMID:16177794 [ISS] UniProtKB:Q9WVC7) /// 003…	0014704 // intercalated disc (PMID:9679148 [ISS] UniProtKB:Q9WVC7) /// 0031965 // nuclear membrane (GO_REF:0000039 [IEA] UniProtKB-SubCell:SL-0182) /// 0034704 // calcium channel complex (PMID:10830164 [IDA]) /// 0014701 // junctional sarcoplasmic reticulum membrane (GO_REF:0000024 [ISS] UniProtKB:Q9WVC7) /// 0005635 // nuclear envelope (PMID:10413680 [IDA]) /// 0048471 // perinuclear region of c…	0034237 // protein kinase A regulatory subunit binding (GO_REF:0000024 [ISS] UniProtKB:Q9WVC7) /// 0005515 // protein binding (PMID:17923693 [IPI] UniProtKB:Q91YE8) /// 0008179 // adenylate cyclase binding (GO_REF:0000024 [ISS] UniProtKB:Q9WVC7) /// 0032947 // protein complex scaffold (GO_REF:0000024 [ISS] UniProtKB:Q9WVC7) /// 0051018 // protein kinase A binding (PMID:10830164 [TAS]) /// 0005515…
AKAP7	1902261 /// 0071320 // cellular response to cAMP (PMID:11299204 [IDA]) /// 0001508 // regulation of action potential (PMID:11299204 [IC] GO:0060306) /// 0008150 // biological_process (GO_REF:0000015 [ND]) /// 0008104 // protein localization (PMID:9545239 [IC] GO:0051018) /// 0035556 // intracellular signal transduction (PMID:10613906 [TAS]) /// 0006811 // ion transport (PMID:9545239 [TAS]) /// 00…	0005634 // nucleus (GO_REF:0000039 [IEA] UniProtKB-SubCell:SL-0191) /// 0016328 // lateral plasma membrane (PMID:10613906 [IDA]) /// 0005634 // nucleus (GO_REF:0000019 [IEA] Ensembl:ENSMUSP00000043624) /// 0005886 // plasma membrane (PMID:10613906 [TAS]) /// 0005829 // cytosol (PMID:10613906 [IDA]) /// 0016324 // apical plasma membrane (PMID:10613906 [IDA]) /// 0005737 // cytoplasm (GO_REF:000001…	0051018 // protein kinase A binding (PMID:10613906 [IDA]) /// 0005515 // protein binding (PMID:17244820 [IPI] UniProtKB:P17252) /// 0000166 // nucleotide binding (GO_REF:0000037 [IEA] UniProtKB-KW:KW-0547) /// 0051018 // protein kinase A binding (PMID:10613906 [TAS]) /// 0034237 // protein kinase A regulatory subunit binding (GO_REF:0000019 [IEA] Ensembl:ENSMUSP00000043624) /// 0051018 // protein…
AKAP8	0007067 // mitosis (PMID:9473338 [TAS]) /// 0007165 // signal transduction (PMID:9473338 [TAS]) /// 0007076 // mitotic chromosome condensation (GO_REF:0000019 [IEA] Ensembl:ENSMUSP00000002699)	0005739 // mitochondrion (GO_REF:0000019 [IEA] Ensembl:ENSRNOP00000008827) /// 0000793 // condensed chromosome (GO_REF:0000019 [IEA] Ensembl:ENSMUSP00000002699) /// 0005794 // Golgi apparatus (GO_REF:0000019 [IEA] Ensembl:ENSRNOP00000008827) /// 0001939 // female pronucleus (GO_REF:0000019 [IEA] Ensembl:ENSMUSP00000002699) /// 0016363 // nuclear matrix (GO_REF:0000024 [ISS] UniProtKB:Q9DBR0) /// …	0003690 // double-stranded DNA binding (GO_REF:0000019 [IEA] Ensembl:ENSRNOP00000008827) /// 0034237 // protein kinase A regulatory subunit binding (GO_REF:0000019 [IEA] Ensembl:ENSRNOP00000008827) /// 0044822 /// 0008270 // zinc ion binding (GO_REF:0000019 [IEA] Ensembl:ENSRNOP00000008827) /// 0003677 // DNA binding (GO_REF:0000002 [IEA] InterPro:IPR007071)
AKAP8L	0008150 // biological_process (GO_REF:0000015 [ND])	0005634 // nucleus (PMID:10761695 [TAS]) /// 0005634 // nucleus (GO_REF:0000002 [IEA] InterPro:IPR007071) /// 0016363 // nuclear matrix (PMID:16391387 [IDA])	0005515 // protein binding (PMID:21911577 [IPI] UniProtKB:P29991:PRO_0000308465) /// 0046872 // metal ion binding (GO_REF:0000037 [IEA] UniProtKB-KW:KW-0479) /// 0016301 // kinase activity (GO_REF:0000038 [IEA] UniProtKB-KW:KW-0418) /// 0017151 // DEAD/H-box RNA helicase binding (PMID:10748171 [TAS]) /// 0005515 // protein binding (PMID:18313049 [IPI] UniProtKB:Q68DV7) /// 0044822 /// 0003677 // …
AKAP9	0000086 // G2/M transition of mitotic cell cycle (Reactome:REACT_2203 [TAS]) /// 0000278 // mitotic cell cycle (Reactome:REACT_152 [TAS]) /// 0007165 // signal transduction (PMID:10390370 [TAS]) /// 0006810 // transport (PMID:10390370 [TAS]) /// 0007268 // synaptic transmission (Reactome:REACT_13685 [TAS]) /// 0007268 // synaptic transmission (Reactome:REACT_13477 [TAS])	0008076 // voltage-gated potassium channel complex (PMID:11799244 [IDA]) /// 0005829 // cytosol (Reactome:REACT_169343 [TAS]) /// 0005829 // cytosol (Reactome:REACT_15470 [TAS]) /// 0005829 // cytosol (Reactome:REACT_15313 [TAS]) /// 0005856 // cytoskeleton (PMID:9482789 [TAS]) /// 0005829 // cytosol (Reactome:REACT_169300 [TAS]) /// 0005813 // centrosome (PMID:21399614 [IDA]) /// 0005829 // cyto…	0005515 // protein binding (PMID:19242490 [IPI] UniProtKB:Q08379) /// 0044325 // ion channel binding (PMID:11799244 [IPI] UniProtKB:P51787) /// 0005515 // protein binding (PMID:16980960 [IPI] UniProtKB:Q2M2Z5) /// 0005102 // receptor binding (PMID:9482789 [TAS]) /// 0005515 // protein binding (PMID:12163479 [IPI] UniProtKB:Q9NZA1-1) /// 0032947 // protein complex scaffold (PMID:11799244 [IDA]) //…
AKD1
AKIP1	0034446 // substrate adhesion-dependent cell spreading (GO_REF:0000019 [IEA] Ensembl:ENSMUSP00000033335)	0005634 // nucleus (GO_REF:0000039 [IEA] UniProtKB-SubCell:SL-0191)	0005515 // protein binding (PMID:15630084 [IPI] UniProtKB:P17612)
AKIRIN1		0005634 // nucleus (PMID:18066067 [IDA])
AKIRIN2	0045087 // innate immune response (GO_REF:0000037 [IEA] UniProtKB-KW:KW-0399) /// 0009790 // embryo development (GO_REF:0000019 [IEA] Ensembl:ENSMUSP00000081322) /// 0000122 // negative regulation of transcription from RNA polymerase II promoter (GO_REF:0000019 [IEA] Ensembl:ENSRNOP00000010962) /// 0006351 // transcription, DNA-dependent (GO_REF:0000037 [IEA] UniProtKB-KW:KW-0804) /// 0045944 // …	0005634 // nucleus (PMID:18066067 [IDA]) /// 0017053 // transcriptional repressor complex (GO_REF:0000024 [ISS] UniProtKB:Q25C79)
AKNA	0006355 // regulation of transcription, DNA-dependent (GO_REF:0000037 [IEA] UniProtKB-KW:KW-0805) /// 0006351 // transcription, DNA-dependent (GO_REF:0000037 [IEA] UniProtKB-KW:KW-0804)	0005634 // nucleus (GO_REF:0000039 [IEA] UniProtKB-SubCell:SL-0191)	0003677 // DNA binding (GO_REF:0000037 [IEA] UniProtKB-KW:KW-0238)
AKNAD1
AKR1A1	0046185 // aldehyde catabolic process (GO_REF:0000019 [IEA] Ensembl:ENSMUSP00000030455) /// 0006081 // cellular aldehyde metabolic process (PMID:2498333 [TAS]) /// 0042840 // D-glucuronate catabolic process (GO_REF:0000019 [IEA] Ensembl:ENSMUSP00000030455) /// 0006006 // glucose metabolic process (PMID:2498333 [TAS]) /// 0019853 // L-ascorbic acid biosynthetic process (GO_REF:0000019 [IEA] Ensemb…	0070062 // extracellular vesicular exosome (PMID:19056867 [IDA]) /// 0016324 // apical plasma membrane (GO_REF:0000019 [IEA] Ensembl:ENSMUSP00000030455) /// 0070062 // extracellular vesicular exosome (PMID:19199708 [IDA]) /// 0070062 // extracellular vesicular exosome (PMID:20458337 [IDA]) /// 0005829 // cytosol (GO_REF:0000019 [IEA] Ensembl:ENSMUSP00000030455) /// 0005615 // extracellular space …	0009055 // electron carrier activity (PMID:2498333 [TAS]) /// 0047939 // L-glucuronate reductase activity (GO_REF:0000019 [IEA] Ensembl:ENSMUSP00000030455) /// 0004032 // alditol:NADP+ 1-oxidoreductase activity (PMID:2498333 [TAS]) /// 0016491 // oxidoreductase activity (GO_REF:0000002 [IEA] InterPro:IPR018170|InterPro:IPR020471)
AKR1B1	0044281 // small molecule metabolic process (Reactome:REACT_111217 [TAS]) /// 0006950 // response to stress (PMID:8435445 [TAS]) /// 0006700 // C21-steroid hormone biosynthetic process (Reactome:REACT_11038 [TAS]) /// 0044598 // doxorubicin metabolic process (PMID:20837989 [IMP]) /// 0044597 // daunorubicin metabolic process (PMID:20837989 [IMP]) /// 0008202 // steroid metabolic process (Reactome…	0005829 // cytosol (Reactome:REACT_9986 [TAS]) /// 0070062 // extracellular vesicular exosome (PMID:19056867 [IDA]) /// 0070062 // extracellular vesicular exosome (PMID:20458337 [IDA]) /// 0005615 // extracellular space (PMID:2112546 [TAS])	0004033 // aldo-keto reductase (NADP) activity (PMID:8435445 [TAS]) /// 0009055 // electron carrier activity (PMID:2112546 [TAS]) /// 0004032 // alditol:NADP+ 1-oxidoreductase activity (GO_REF:0000003 [IEA] EC:1.1.1.21) /// 0043795 // glyceraldehyde oxidoreductase activity (PMID:20837989 [IDA]) /// 0016491 // oxidoreductase activity (GO_REF:0000002 [IEA] InterPro:IPR018170) /// 0016491 // oxidore…
AKR1B10	0016488 // farnesol catabolic process (PMID:21187079 [IDA]) /// 0007603 // phototransduction, visible light (Reactome:REACT_160125 [TAS]) /// 0044598 // doxorubicin metabolic process (PMID:20837989 [IMP]) /// 0044597 // daunorubicin metabolic process (PMID:20837989 [IMP]) /// 0006081 // cellular aldehyde metabolic process (PMID:9565553 [TAS]) /// 0008202 // steroid metabolic process (PMID:9565553…	0005829 // cytosol (Reactome:REACT_160311 [TAS]) /// 0005764 // lysosome (GO_REF:0000039 [IEA] UniProtKB-SubCell:SL-0158) /// 0005576 // extracellular region (GO_REF:0000039 [IEA] UniProtKB-SubCell:SL-0243) /// 0005575 // cellular_component (GO_REF:0000015 [ND])	0004033 // aldo-keto reductase (NADP) activity (PMID:9565553 [TAS]) /// 0045550 // geranylgeranyl reductase activity (PMID:21187079 [IDA]) /// 0047718 // indanol dehydrogenase activity (PMID:20837989 [IDA]) /// 0005515 // protein binding (PMID:18056116 [IPI] UniProtKB:Q13085) /// 0001758 // retinal dehydrogenase activity (PMID:21851338 [IDA])
AKR1B15			0016491 // oxidoreductase activity (GO_REF:0000037 [IEA] UniProtKB-KW:KW-0560)
AKR1C1	0015721 // bile acid and bile salt transport (PMID:8486699 [TAS]) /// 0030299 // intestinal cholesterol absorption (PMID:8486699 [TAS]) /// 0051260 // protein homooligomerization (PMID:8486699 [IDA]) /// 0042448 // progesterone metabolic process (PMID:21232532 [IDA]) /// 0071395 // cellular response to jasmonic acid stimulus (PMID:19487289 [IDA]) /// 0055114 // oxidation-reduction process (PMID:8…	0005829 // cytosol (Reactome:REACT_160311 [TAS]) /// 0005829 // cytosol (PMID:8486699 [IDA])	0004032 // alditol:NADP+ 1-oxidoreductase activity (PMID:21232532 [IDA]) /// 0047086 // ketosteroid monooxygenase activity (PMID:21232532 [IDA]) /// 0047042 // androsterone dehydrogenase (B-specific) activity (PMID:8486699 [IDA]) /// 0047115 // trans-1,2-dihydrobenzene-1,2-diol dehydrogenase activity (PMID:8486699 [IDA]) /// 0004033 // aldo-keto reductase (NADP) activity (PMID:7789999 [TAS]) /// …
AKR1C2	0008284 // positive regulation of cell proliferation (PMID:18508192 [IDA]) /// 0051897 // positive regulation of protein kinase B signaling cascade (PMID:18508192 [IDA]) /// 0007586 // digestion (PMID:8573067 [IDA]) /// 0008202 // steroid metabolic process (PMID:8573067 [IDA]) /// 0007186 // G-protein coupled receptor signaling pathway (PMID:18508192 [IDA]) /// 0042448 // progesterone metabolic p…	0005737 // cytoplasm (GO_REF:0000039 [IEA] UniProtKB-SubCell:SL-0086)	0004032 // alditol:NADP+ 1-oxidoreductase activity (PMID:21232532 [IDA]) /// 0047086 // ketosteroid monooxygenase activity (PMID:21232532 [IDA]) /// 0031406 // carboxylic acid binding (PMID:8573067 [IDA]) /// 0018636 // phenanthrene 9,10-monooxygenase activity (PMID:21851338 [IDA]) /// 0047115 // trans-1,2-dihydrobenzene-1,2-diol dehydrogenase activity (PMID:8573067 [IDA]) /// 0032052 // bile aci…
AKR1C3	0008284 // positive regulation of cell proliferation (PMID:18508192 [IDA]) /// 0051897 // positive regulation of protein kinase B signaling cascade (PMID:18508192 [IDA]) /// 0016488 // farnesol catabolic process (PMID:21187079 [IDA]) /// 0008284 // positive regulation of cell proliferation (PMID:21851338 [IMP]) /// 2000224 // regulation of testosterone biosynthetic process (PMID:19336506 [IMP]) /…	0005829 // cytosol (Reactome:REACT_160311 [TAS]) /// 0005634 // nucleus (PMID:18574251 [IDA]) /// 0005737 // cytoplasm (PMID:19942269 [IDA]) /// 0005622 // intracellular (GO_REF:0000054 [IDA]) /// 0005829 // cytosol (Reactome:REACT_150443 [TAS]) /// 0005737 // cytoplasm (PMID:22170488 [IDA]) /// 0005737 // cytoplasm (PMID:19336506 [IDA]) /// 0005829 // cytosol (Reactome:REACT_150241 [TAS]) /// 00…	0004032 // alditol:NADP+ 1-oxidoreductase activity (PMID:21232532 [IDA]) /// 0047086 // ketosteroid monooxygenase activity (PMID:21232532 [IDA]) /// 0036131 // prostaglandin D2 11-ketoreductase activity (GO_REF:0000003 [IEA] EC:1.1.1.188) /// 0047045 // testosterone 17-beta-dehydrogenase (NADP+) activity (GO_REF:0000003 [IEA] EC:1.1.1.64) /// 0047035 // testosterone dehydrogenase (NAD+) activity …
AKR7A2	0044598 // doxorubicin metabolic process (PMID:20837989 [IMP]) /// 0044597 // daunorubicin metabolic process (PMID:20837989 [IMP]) /// 0006081 // cellular aldehyde metabolic process (PMID:9576847 [TAS]) /// 0005975 // carbohydrate metabolic process (PMID:9576847 [TAS])	0070062 // extracellular vesicular exosome (PMID:19056867 [IDA]) /// 0005794 // Golgi apparatus (GO_REF:0000039 [IEA] UniProtKB-SubCell:SL-0132)	0009055 // electron carrier activity (PMID:9576847 [TAS]) /// 0004032 // alditol:NADP+ 1-oxidoreductase activity (PMID:9576847 [TAS]) /// 0019119 // phenanthrene-9,10-epoxide hydrolase activity (PMID:20837989 [IDA])
AKR7A3	0006081 // cellular aldehyde metabolic process (PMID:10383892 [TAS]) /// 0046223 // aflatoxin catabolic process (GO_REF:0000019 [IEA] Ensembl:ENSRNOP00000024160)	0070062 // extracellular vesicular exosome (PMID:19056867 [IDA]) /// 0005829 // cytosol (PMID:10383892 [TAS]) /// 0005739 // mitochondrion (GO_REF:0000019 [IEA] Ensembl:ENSMUSP00000073459)	0009055 // electron carrier activity (PMID:10383892 [TAS]) /// 0004032 // alditol:NADP+ 1-oxidoreductase activity (GO_REF:0000019 [IEA] Ensembl:ENSRNOP00000024160) /// 0004033 // aldo-keto reductase (NADP) activity (PMID:10383892 [TAS])
AKR7L			0016491 // oxidoreductase activity (GO_REF:0000037 [IEA] UniProtKB-KW:KW-0560)
AKT1	0006809 // nitric oxide biosynthetic process (PMID:10376602 [TAS]) /// 0051091 // positive regulation of sequence-specific DNA binding transcription factor activity (PMID:19057511 [IDA]) /// 0031018 // endocrine pancreas development (Reactome:REACT_13698 [TAS]) /// 0032869 // cellular response to insulin stimulus (PMID:16814735 [IMP]) /// 0007186 // G-protein coupled receptor signaling pathway (P…	0005829 // cytosol (Reactome:REACT_147764 [TAS]) /// 0005886 // plasma membrane (Reactome:REACT_12391 [TAS]) /// 0005886 // plasma membrane (PMID:21432781 [TAS]) /// 0005886 // plasma membrane (Reactome:REACT_12584 [TAS]) /// 0005886 // plasma membrane (PMID:20333297 [IDA]) /// 0005654 // nucleoplasm (Reactome:REACT_12572 [TAS]) /// 0005654 // nucleoplasm (Reactome:REACT_147791 [TAS]) /// 0005829…	0004672 // protein kinase activity (GO_REF:0000019 [IEA] Ensembl:ENSMUSP00000001780) /// 0005515 // protein binding (PMID:20856200 [IPI] UniProtKB:Q00987) /// 0005515 // protein binding (PMID:19197339 [IPI] UniProtKB:Q96S96) /// 0005515 // protein binding (PMID:22309289 [IPI] UniProtKB:P03165) /// 0005515 // protein binding (PMID:21445305 [IPI] UniProtKB:P11021) /// 0005515 // protein binding (PM…
AKT1S1	0045087 // innate immune response (Reactome:REACT_6802 [TAS]) /// 0007173 // epidermal growth factor receptor signaling pathway (Reactome:REACT_9417 [TAS]) /// 0008543 // fibroblast growth factor receptor signaling pathway (Reactome:REACT_9470 [TAS]) /// 0038095 // Fc-epsilon receptor signaling pathway (Reactome:REACT_163936 [TAS]) /// 0045792 // negative regulation of cell size (PMID:17386266 [I…	0031931 // TORC1 complex (PMID:17386266 [IDA]) /// 0005829 // cytosol (Reactome:REACT_147737 [TAS]) /// 0043234 // protein complex (GO_REF:0000019 [IEA] Ensembl:ENSRNOP00000027478) /// 0005829 // cytosol (GO_REF:0000019 [IEA] Ensembl:ENSMUSP00000103512) /// 0005634 // nucleus (GO_REF:0000019 [IEA] Ensembl:ENSRNOP00000027478) /// 0005829 // cytosol (Reactome:REACT_12383 [TAS]) /// 0005829 // cytos…	0005515 // protein binding (PMID:17979178 [IPI] UniProtKB:Q04917) /// 0005515 // protein binding (PMID:17386266 [IPI] UniProtKB:Q8N122) /// 0005515 // protein binding (PMID:17604271 [IPI] UniProtKB:P29311) /// 0005515 // protein binding (PMID:12524439 [IPI] UniProtKB:Q04917) /// 0005515 // protein binding (PMID:19648646 [IPI] UniProtKB:P29311)
AKT2	0006006 // glucose metabolic process (GO_REF:0000037 [IEA] UniProtKB-KW:KW-0313) /// 0032287 // peripheral nervous system myelin maintenance (GO_REF:0000019 [IEA] Ensembl:ENSMUSP00000103981) /// 0071156 // regulation of cell cycle arrest (PMID:21432781 [TAS]) /// 0031340 // positive regulation of vesicle fusion (GO_REF:0000019 [IEA] Ensembl:ENSMUSP00000103981) /// 0045725 // positive regulation o…	0005938 // cell cortex (GO_REF:0000024 [ISS] UniProtKB:Q60823) /// 0005886 // plasma membrane (PMID:21432781 [TAS]) /// 0005938 // cell cortex (GO_REF:0000019 [IEA] Ensembl:ENSMUSP00000103981) /// 0005886 // plasma membrane (GO_REF:0000024 [ISS] UniProtKB:Q60823) /// 0005634 // nucleus (PMID:20059950 [IDA]) /// 0005634 // nucleus (PMID:21432781 [TAS]) /// 0032587 // ruffle membrane (GO_REF:000002…	0005515 // protein binding (PMID:12434148 [IPI] UniProtKB:P49841) /// 0005515 // protein binding (PMID:16417406 [IPI] UniProtKB:P55160) /// 0005515 // protein binding (PMID:20059950 [IPI] UniProtKB:P53804) /// 0004672 // protein kinase activity (GO_REF:0000002 [IEA] InterPro:IPR000719) /// 0005524 // ATP binding (GO_REF:0000002 [IEA] InterPro:IPR000719) /// 0016301 // kinase activity (Reactome:RE…
AKT3	0007165 // signal transduction (PMID:18524868 [IMP]) /// 0000002 // mitochondrial genome maintenance (PMID:18524868 [IMP]) /// 0006468 // protein phosphorylation (PMID:10092583 [TAS])		0005515 // protein binding (PMID:20059950 [IPI] UniProtKB:P53804) /// 0005524 // ATP binding (PMID:16540465 [IDA]) /// 0005515 // protein binding (PMID:19713527 [IPI] UniProtKB:Q9Y4K3) /// 0004674 // protein serine/threonine kinase activity (PMID:16540465 [IDA]) /// 0004672 // protein kinase activity (PMID:10092583 [TAS])
AKTIP	0008333 // endosome to lysosome transport (PMID:18799622 [IMP]) /// 0006915 // apoptotic process (GO_REF:0000037 [IEA] UniProtKB-KW:KW-0053) /// 0007032 // endosome organization (PMID:18799622 [IMP]) /// 0045022 // early endosome to late endosome transport (PMID:18799622 [IMP]) /// 0032092 // positive regulation of protein binding (PMID:14749367 [IDA]) /// 0007040 // lysosome organization (PMID:1…	0070695 // FHF complex (PMID:18799622 [IDA]) /// 0030897 // HOPS complex (PMID:18799622 [IDA]) /// 0005886 // plasma membrane (PMID:14749367 [IDA])	0005515 // protein binding (PMID:18799622 [IPI] UniProtKB:Q96ED9) /// 0005515 // protein binding (PMID:18799622 [IPI] UniProtKB:Q9UJC3) /// 0005515 // protein binding (PMID:18799622 [IPI] UniProtKB:Q86VS8) /// 0016881 // acid-amino acid ligase activity (GO_REF:0000002 [IEA] InterPro:IPR000608) /// 0005515 // protein binding (PMID:18799622 [IPI] UniProtKB:Q8N612) /// 0019787 // small conjugating p…
AL033532.1
AL133493.2
AL139819.1
AL163953.3
AL358933.1
AL360004.1
AL450307.1
AL583842.3
AL589743.1
AL591479.1
AL591845.1
AL592284.1
ALAD	0044281 // small molecule metabolic process (Reactome:REACT_111217 [TAS]) /// 0006779 // porphyrin-containing compound biosynthetic process (GO_REF:0000038 [IEA] UniProtKB-KW:KW-0627) /// 0033014 // tetrapyrrole biosynthetic process (GO_REF:0000002 [IEA] InterPro:IPR001731) /// 0071353 // cellular response to interleukin-4 (GO_REF:0000019 [IEA] Ensembl:ENSMUSP00000103068) /// 0006783 // heme bios…	0005829 // cytosol (Reactome:REACT_9437 [TAS]) /// 0005634 // nucleus (PMID:21630459 [IDA]) /// 0005829 // cytosol (Reactome:REACT_9430 [TAS])	0046872 // metal ion binding (GO_REF:0000002 [IEA] InterPro:IPR001731) /// 0008270 // zinc ion binding (PMID:11032836 [IDA]) /// 0032791 // lead ion binding (PMID:11032836 [IDA]) /// 0004655 // porphobilinogen synthase activity (GO_REF:0000003 [IEA] EC:4.2.1.24) /// 0003824 // catalytic activity (PMID:2063868 [TAS]) /// 0004655 // porphobilinogen synthase activity (PMID:11032836 [IDA]) /// 000465…
ALAS1	0044281 // small molecule metabolic process (Reactome:REACT_111217 [TAS]) /// 0044255 // cellular lipid metabolic process (Reactome:REACT_22279 [TAS]) /// 0009058 // biosynthetic process (GO_REF:0000002 [IEA] InterPro:IPR004839) /// 0006782 // protoporphyrinogen IX biosynthetic process (GO_REF:0000041 [IEA] UniPathway:UPA00251) /// 0006778 // porphyrin-containing compound metabolic process (React…	0005759 // mitochondrial matrix (Reactome:REACT_115949 [TAS]) /// 0005759 // mitochondrial matrix (Reactome:REACT_9463 [TAS])	0030170 // pyridoxal phosphate binding (GO_REF:0000002 [IEA] InterPro:IPR004839|InterPro:IPR015422) /// 0003824 // catalytic activity (GO_REF:0000002 [IEA] InterPro:IPR015421|InterPro:IPR015422) /// 0003870 // 5-aminolevulinate synthase activity (GO_REF:0000003 [IEA] EC:2.3.1.37) /// 0030170 // pyridoxal phosphate binding (GO_REF:0000002 [IEA] InterPro:IPR004839|InterPro:IPR015421|InterPro:IPR015…
ALCAM	0007155 // cell adhesion (GO_REF:0000037 [IEA] UniProtKB-KW:KW-0130) /// 0007411 // axon guidance (Reactome:REACT_18266 [TAS]) /// 0007165 // signal transduction (PMID:7760007 [TAS]) /// 0008045 // motor neuron axon guidance (GO_REF:0000019 [IEA] Ensembl:ENSMUSP00000023312)	0016020 // membrane (GO_REF:0000038 [IEA] UniProtKB-KW:KW-0472) /// 0009897 // external side of plasma membrane (GO_REF:0000019 [IEA] Ensembl:ENSMUSP00000023312) /// 0070062 // extracellular vesicular exosome (PMID:19056867 [IDA]) /// 0016021 // integral to membrane (GO_REF:0000037 [IEA] UniProtKB-KW:KW-0812) /// 0070062 // extracellular vesicular exosome (PMID:20458337 [IDA]) /// 0043025 // neur…	0005102 // receptor binding (PMID:7760007 [TAS])
ALDH16A1			0016620 // oxidoreductase activity, acting on the aldehyde or oxo group of donors, NAD or NADP as acceptor (GO_REF:0000002 [IEA] InterPro:IPR016163)
ALDH18A1	0044281 // small molecule metabolic process (Reactome:REACT_111217 [TAS]) /// 0006536 // glutamate metabolic process (PMID:11092761 [IMP]) /// 0019240 // citrulline biosynthetic process (PMID:11092761 [IMP]) /// 0055129 // L-proline biosynthetic process (GO_REF:0000041 [IEA] UniPathway:UPA00098) /// 0008652 // cellular amino acid biosynthetic process (Reactome:REACT_238 [TAS]) /// 0034641 // cell…	0005743 // mitochondrial inner membrane (Reactome:REACT_21319 [TAS])	0004350 // glutamate-5-semialdehyde dehydrogenase activity (PMID:11092761 [IDA]) /// 0005524 // ATP binding (GO_REF:0000037 [IEA] UniProtKB-KW:KW-0067) /// 0004349 // glutamate 5-kinase activity (PMID:11092761 [IDA]) /// 0044822
ALDH1A2	0034097 // response to cytokine stimulus (PMID:18495959 [IDA]) /// 0021915 // neural tube development (PMID:16237707 [IMP]) /// 0008284 // positive regulation of cell proliferation (GO_REF:0000019 [IEA] Ensembl:ENSMUSP00000034723) /// 0021983 // pituitary gland development (GO_REF:0000019 [IEA] Ensembl:ENSRNOP00000021757) /// 0001936 // regulation of endothelial cell proliferation (GO_REF:0000019…	0005737 // cytoplasm (PMID:18495959 [IDA]) /// 0048471 // perinuclear region of cytoplasm (GO_REF:0000019 [IEA] Ensembl:ENSRNOP00000021757) /// 0005829 // cytosol (GO_REF:0000019 [IEA] Ensembl:ENSRNOP00000021757)	0001758 // retinal dehydrogenase activity (GO_REF:0000019 [IEA] Ensembl:ENSMUSP00000034723) /// 0016620 // oxidoreductase activity, acting on the aldehyde or oxo group of donors, NAD or NADP as acceptor (GO_REF:0000002 [IEA] InterPro:IPR016163) /// 0016918 // retinal binding (GO_REF:0000019 [IEA] Ensembl:ENSRNOP00000021757) /// 0004028 // 3-chloroallyl aldehyde dehydrogenase activity (GO_REF:0000…
ALDH1A3	0050885 // neuromuscular process controlling balance (GO_REF:0000019 [IEA] Ensembl:ENSMUSP00000015278) /// 0021768 // nucleus accumbens development (GO_REF:0000019 [IEA] Ensembl:ENSMUSP00000015278) /// 0060166 // olfactory pit development (GO_REF:0000019 [IEA] Ensembl:ENSMUSP00000015278) /// 0042573 // retinoic acid metabolic process (PMID:11585737 [IDA]) /// 0007626 // locomotory behavior (GO_RE…	0005737 // cytoplasm (PMID:11585737 [IDA])	0004029 // aldehyde dehydrogenase (NAD) activity (GO_REF:0000019 [IEA] Ensembl:ENSMUSP00000015278) /// 0016620 // oxidoreductase activity, acting on the aldehyde or oxo group of donors, NAD or NADP as acceptor (GO_REF:0000002 [IEA] InterPro:IPR016163) /// 0042803 // protein homodimerization activity (PMID:11585737 [IDA]) /// 0070324 // thyroid hormone binding (GO_REF:0000019 [IEA] Ensembl:ENSMUSP…
ALDH1B1	0005975 // carbohydrate metabolic process (PMID:1306115 [NAS]) /// 0006068 // ethanol catabolic process (GO_REF:0000041 [IEA] UniPathway:UPA00780)	0005759 // mitochondrial matrix (GO_REF:0000039 [IEA] UniProtKB-SubCell:SL-0170)	0004029 // aldehyde dehydrogenase (NAD) activity (GO_REF:0000003 [IEA] EC:1.2.1.3)
ALDH1L1	0009058 // biosynthetic process (GO_REF:0000002 [IEA] InterPro:IPR005793) /// 0006730 // one-carbon metabolic process (GO_REF:0000037 [IEA] UniProtKB-KW:KW-0554) /// 0009258 // 10-formyltetrahydrofolate catabolic process (GO_REF:0000002 [IEA] InterPro:IPR011407) /// 0009058 // biosynthetic process (GO_REF:0000002 [IEA] InterPro:IPR002376|InterPro:IPR005793) /// 0009058 // biosynthetic process (GO…	0005739 // mitochondrion (GO_REF:0000019 [IEA] Ensembl:ENSMUSP00000114304) /// 0070062 // extracellular vesicular exosome (PMID:19056867 [IDA])	0003824 // catalytic activity (PMID:10204077 [TAS]) /// 0016620 // oxidoreductase activity, acting on the aldehyde or oxo group of donors, NAD or NADP as acceptor (GO_REF:0000002 [IEA] InterPro:IPR016163) /// 0016742 // hydroxymethyl-, formyl- and related transferase activity (GO_REF:0000002 [IEA] InterPro:IPR002376|InterPro:IPR005793) /// 0016742 // hydroxymethyl-, formyl- and related transferas…
ALDH1L2	0006730 // one-carbon metabolic process (GO_REF:0000037 [IEA] UniProtKB-KW:KW-0554) /// 0009258 // 10-formyltetrahydrofolate catabolic process (GO_REF:0000002 [IEA] InterPro:IPR011407) /// 0009058 // biosynthetic process (GO_REF:0000002 [IEA] InterPro:IPR002376|InterPro:IPR005793)		0016620 // oxidoreductase activity, acting on the aldehyde or oxo group of donors, NAD or NADP as acceptor (GO_REF:0000002 [IEA] InterPro:IPR016163) /// 0016742 // hydroxymethyl-, formyl- and related transferase activity (GO_REF:0000002 [IEA] InterPro:IPR002376|InterPro:IPR005793) /// 0008168 // methyltransferase activity (GO_REF:0000002 [IEA] InterPro:IPR001555) /// 0016155 // formyltetrahydrofo…
ALDH2	0044281 // small molecule metabolic process (Reactome:REACT_111217 [TAS]) /// 0006066 // alcohol metabolic process (PMID:1306115 [TAS]) /// 0006069 // ethanol oxidation (Reactome:REACT_34 [TAS]) /// 0005975 // carbohydrate metabolic process (PMID:8903321 [TAS]) /// 0006805 // xenobiotic metabolic process (Reactome:REACT_13433 [TAS]) /// 0007268 // synaptic transmission (Reactome:REACT_13685 [TAS]…	0070062 // extracellular vesicular exosome (PMID:19056867 [IDA]) /// 0005759 // mitochondrial matrix (Reactome:REACT_1080 [TAS]) /// 0005759 // mitochondrial matrix (Reactome:REACT_15407 [TAS])	0009055 // electron carrier activity (PMID:8903321 [TAS]) /// 0016620 // oxidoreductase activity, acting on the aldehyde or oxo group of donors, NAD or NADP as acceptor (GO_REF:0000002 [IEA] InterPro:IPR016163) /// 0004029 // aldehyde dehydrogenase (NAD) activity (Reactome:REACT_15407 [EXP]) /// 0004030 // aldehyde dehydrogenase [NAD(P)+] activity (PMID:8903321 [TAS]) /// 0004029 // aldehyde dehy…
ALDH3A2	0055114 // oxidation-reduction process (PMID:9133646 [IDA]) /// 0006714 // sesquiterpenoid metabolic process (PMID:18035827 [IDA]) /// 0007417 // central nervous system development (PMID:8528251 [IMP]) /// 0006081 // cellular aldehyde metabolic process (PMID:8528251 [NAS]) /// 0033306 // phytol metabolic process (PMID:15110319 [IMP]) /// 0007422 // peripheral nervous system development (PMID:8528…	0005789 // endoplasmic reticulum membrane (GO_REF:0000039 [IEA] UniProtKB-SubCell:SL-0097) /// 0016021 // integral to membrane (GO_REF:0000037 [IEA] UniProtKB-KW:KW-0812) /// 0005743 // mitochondrial inner membrane (GO_REF:0000019 [IEA] Ensembl:ENSMUSP00000073764) /// 0005783 // endoplasmic reticulum (GO_REF:0000019 [IEA] Ensembl:ENSMUSP00000073764) /// 0043231 // intracellular membrane-bounded o…	0004030 // aldehyde dehydrogenase [NAD(P)+] activity (GO_REF:0000002 [IEA] InterPro:IPR012394) /// 0052814 // medium-chain-aldehyde dehydrogenase activity (PMID:18035827 [IDA]) /// 0004029 // aldehyde dehydrogenase (NAD) activity (PMID:9133646 [IDA]) /// 0016620 // oxidoreductase activity, acting on the aldehyde or oxo group of donors, NAD or NADP as acceptor (GO_REF:0000002 [IEA] InterPro:IPR016…
ALDH3B1	0006066 // alcohol metabolic process (PMID:7828891 [TAS]) /// 0006081 // cellular aldehyde metabolic process (GO_REF:0000002 [IEA] InterPro:IPR012394) /// 0055114 // oxidation-reduction process (PMID:20699116 [IDA]) /// 0006629 // lipid metabolic process (PMID:7828891 [TAS]) /// 0034599 // cellular response to oxidative stress (PMID:20699116 [IDA]) /// 0006068 // ethanol catabolic process (GO_REF…	0005737 // cytoplasm (PMID:20699116 [IDA]) /// 0070062 // extracellular vesicular exosome (PMID:19056867 [IDA]) /// 0005886 // plasma membrane (GO_REF:0000039 [IEA] UniProtKB-SubCell:SL-0039) /// 0005829 // cytosol (GO_REF:0000019 [IEA] Ensembl:ENSMUSP00000056276)	0004030 // aldehyde dehydrogenase [NAD(P)+] activity (GO_REF:0000002 [IEA] InterPro:IPR012394) /// 0004028 // 3-chloroallyl aldehyde dehydrogenase activity (PMID:7828891 [TAS]) /// 0004030 // aldehyde dehydrogenase [NAD(P)+] activity (PMID:20699116 [IDA]) /// 0016491 // oxidoreductase activity (GO_REF:0000002 [IEA] InterPro:IPR015590|InterPro:IPR016161|InterPro:IPR016162)
ALDH4A1	0006561 // proline biosynthetic process (GO_REF:0000002 [IEA] InterPro:IPR005931) /// 0044281 // small molecule metabolic process (Reactome:REACT_111217 [TAS]) /// 0006562 // proline catabolic process (Reactome:REACT_1002 [TAS]) /// 0019470 // 4-hydroxyproline catabolic process (PMID:21998747 [TAS]) /// 0006560 // proline metabolic process (PMID:8621661 [TAS]) /// 0010133 // proline catabolic pro…	0005759 // mitochondrial matrix (Reactome:REACT_2180 [TAS])	0003842 // 1-pyrroline-5-carboxylate dehydrogenase activity (Reactome:REACT_2180 [EXP]) /// 0042802 // identical protein binding (PMID:22516612 [IPI] UniProtKB:P30038) /// 0004029 // aldehyde dehydrogenase (NAD) activity (PMID:8621661 [TAS]) /// 0009055 // electron carrier activity (PMID:8621661 [TAS]) /// 0016491 // oxidoreductase activity (GO_REF:0000002 [IEA] InterPro:IPR015590|InterPro:IPR016…
ALDH6A1	0044281 // small molecule metabolic process (Reactome:REACT_111217 [TAS]) /// 0019859 // thymine metabolic process (GO_REF:0000024 [ISS] UniProtKB:Q02253) /// 0009083 // branched-chain amino acid catabolic process (Reactome:REACT_197 [TAS]) /// 0006210 // thymine catabolic process (PMID:23835272 [IMP]) /// 0050873 // brown fat cell differentiation (GO_REF:0000019 [IEA] Ensembl:ENSMUSP00000082288)…	0005759 // mitochondrial matrix (Reactome:REACT_1077 [TAS]) /// 0005739 // mitochondrion (PMID:1527093 [NAS])	0018478 // malonate-semialdehyde dehydrogenase (acetylating) activity (GO_REF:0000024 [ISS] UniProtKB:Q02253) /// 0000062 // fatty-acyl-CoA binding (GO_REF:0000024 [ISS] UniProtKB:Q07536) /// 0004491 // methylmalonate-semialdehyde dehydrogenase (acylating) activity (GO_REF:0000002 [IEA] InterPro:IPR010061) /// 0004491 // methylmalonate-semialdehyde dehydrogenase (acylating) activity (PMID:2383527…
ALDH7A1	0044281 // small molecule metabolic process (Reactome:REACT_111217 [TAS]) /// 0006081 // cellular aldehyde metabolic process (GO_REF:0000024 [ISS] UniProtKB:P83402) /// 0007605 // sensory perception of sound (PMID:9417906 [TAS]) /// 0034641 // cellular nitrogen compound metabolic process (Reactome:REACT_13 [TAS]) /// 0019285 // glycine betaine biosynthetic process from choline (GO_REF:0000041 [IE…	0005759 // mitochondrial matrix (Reactome:REACT_1540 [TAS]) /// 0005634 // nucleus (GO_REF:0000039 [IEA] UniProtKB-SubCell:SL-0191) /// 0005829 // cytosol (GO_REF:0000039 [IEA] UniProtKB-SubCell:SL-0091)	0008802 // betaine-aldehyde dehydrogenase activity (GO_REF:0000003 [IEA] EC:1.2.1.8) /// 0004043 // L-aminoadipate-semialdehyde dehydrogenase activity (Reactome:REACT_1540 [EXP]) /// 0016620 // oxidoreductase activity, acting on the aldehyde or oxo group of donors, NAD or NADP as acceptor (GO_REF:0000002 [IEA] InterPro:IPR016163) /// 0005515 // protein binding (PMID:21988832 [IPI] UniProtKB:Q1292…
ALDH9A1	0045329 // carnitine biosynthetic process (GO_REF:0000041 [IEA] UniPathway:UPA00118) /// 0044281 // small molecule metabolic process (Reactome:REACT_111217 [TAS]) /// 0045329 // carnitine biosynthetic process (Reactome:REACT_2125 [TAS]) /// 0042136 // neurotransmitter biosynthetic process (PMID:2925663 [IDA]) /// 0001889 // liver development (GO_REF:0000019 [IEA] Ensembl:ENSRNOP00000005611) /// 0…	0005829 // cytosol (GO_REF:0000019 [IEA] Ensembl:ENSRNOP00000005611) /// 0005737 // cytoplasm (PMID:2925663 [TAS]) /// 0005829 // cytosol (GO_REF:0000019 [IEA] Ensembl:ENSMUSP00000028004) /// 0005739 // mitochondrion (GO_REF:0000019 [IEA] Ensembl:ENSMUSP00000028004) /// 0070062 // extracellular vesicular exosome (PMID:19056867 [IDA]) /// 0005829 // cytosol (Reactome:REACT_220 [TAS])	0004028 // 3-chloroallyl aldehyde dehydrogenase activity (Reactome:REACT_220 [TAS]) /// 0004029 // aldehyde dehydrogenase (NAD) activity (PMID:2925663 [IDA]) /// 0042803 // protein homodimerization activity (GO_REF:0000019 [IEA] Ensembl:ENSRNOP00000005611) /// 0047105 // 4-trimethylammoniobutyraldehyde dehydrogenase activity (GO_REF:0000003 [IEA] EC:1.2.1.47) /// 0019145 // aminobutyraldehyde deh…
ALDOA	0051289 // protein homotetramerization (GO_REF:0000024 [ISS] UniProtKB:P00883) /// 0006096 // glycolysis (Reactome:REACT_1383 [TAS]) /// 0006941 // striated muscle contraction (PMID:14615364 [IMP]) /// 0006096 // glycolysis (GO_REF:0000041 [IEA] UniPathway:UPA00109) /// 0006000 // fructose metabolic process (PMID:14615364 [IMP]) /// 0008360 // regulation of cell shape (PMID:9244396 [IDA]) /// 000…	0031674 // I band (PMID:1008835 [TAS]) /// 0070062 // extracellular vesicular exosome (PMID:19056867 [IDA]) /// 0070062 // extracellular vesicular exosome (PMID:19199708 [IDA]) /// 0005829 // cytosol (Reactome:REACT_235 [TAS]) /// 0005615 // extracellular space (PMID:23580065 [IDA]) /// 0005634 // nucleus (PMID:21630459 [IDA]) /// 0005576 // extracellular region (Reactome:REACT_21351 [TAS]) /// 0…	0003779 // actin binding (PMID:1008835 [TAS]) /// 0004332 // fructose-bisphosphate aldolase activity (GO_REF:0000002 [IEA] InterPro:IPR000741) /// 0070061 // fructose binding (PMID:10048322 [IDA]) /// 0042802 // identical protein binding (PMID:14766013 [TAS]) /// 0015631 // tubulin binding (PMID:17329259 [TAS]) /// 0005515 // protein binding (PMID:20849852 [IPI] UniProtKB:P12004) /// 0004332 // f…
ALDOC	0006096 // glycolysis (Reactome:REACT_1383 [TAS]) /// 0051289 // protein homotetramerization (GO_REF:0000019 [IEA] Ensembl:ENSRNOP00000015535) /// 0006096 // glycolysis (GO_REF:0000041 [IEA] UniPathway:UPA00109) /// 0006094 // gluconeogenesis (Reactome:REACT_1520 [TAS]) /// 0001666 // response to hypoxia (GO_REF:0000019 [IEA] Ensembl:ENSRNOP00000015535) /// 0051290 // protein heterotetramerizatio…	0070062 // extracellular vesicular exosome (PMID:19056867 [IDA]) /// 0005856 // cytoskeleton (PMID:9244396 [IC] GO:0008092) /// 0005739 // mitochondrion (GO_REF:0000019 [IEA] Ensembl:ENSMUSP00000017534) /// 0070062 // extracellular vesicular exosome (PMID:20458337 [IDA]) /// 0005829 // cytosol (Reactome:REACT_235 [TAS]) /// 0030424 // axon (GO_REF:0000019 [IEA] Ensembl:ENSRNOP00000015535) /// 000…	0004332 // fructose-bisphosphate aldolase activity (PMID:15537755 [IDA]) /// 0004332 // fructose-bisphosphate aldolase activity (GO_REF:0000002 [IEA] InterPro:IPR000741) /// 0005515 // protein binding (PMID:11399750 [IPI] UniProtKB:P36543) /// 0004332 // fructose-bisphosphate aldolase activity (PMID:9244396 [IDA]) /// 0008092 // cytoskeletal protein binding (PMID:9244396 [IDA]) /// 0004332 // fru…
ALG1	0043687 // post-translational protein modification (Reactome:REACT_22161 [TAS]) /// 0097502 /// 0044267 // cellular protein metabolic process (Reactome:REACT_17015 [TAS]) /// 0018279 // protein N-linked glycosylation via asparagine (Reactome:REACT_22426 [TAS]) /// 0006486 // protein glycosylation (PMID:10704531 [TAS]) /// 0009103 // lipopolysaccharide biosynthetic process (PMID:10704531 [TAS]) //…	0016021 // integral to membrane (GO_REF:0000037 [IEA] UniProtKB-KW:KW-0812) /// 0005789 // endoplasmic reticulum membrane (Reactome:REACT_22214 [TAS]) /// 0005783 // endoplasmic reticulum (PMID:10704531 [TAS])	0016757 // transferase activity, transferring glycosyl groups (GO_REF:0000038 [IEA] UniProtKB-KW:KW-0328) /// 0004578 // chitobiosyldiphosphodolichol beta-mannosyltransferase activity (GO_REF:0000003 [IEA] EC:2.4.1.142) /// 0000030 // mannosyltransferase activity (PMID:10704531 [TAS]) /// 0016757 // transferase activity, transferring glycosyl groups (GO_REF:0000002 [IEA] InterPro:IPR026051)
ALG10	0043687 // post-translational protein modification (Reactome:REACT_22161 [TAS]) /// 0044267 // cellular protein metabolic process (Reactome:REACT_17015 [TAS]) /// 0018279 // protein N-linked glycosylation via asparagine (Reactome:REACT_22426 [TAS]) /// 0006488 // dolichol-linked oligosaccharide biosynthetic process (Reactome:REACT_22433 [TAS])	0005789 // endoplasmic reticulum membrane (GO_REF:0000039 [IEA] UniProtKB-SubCell:SL-0097) /// 0016021 // integral to membrane (GO_REF:0000002 [IEA] InterPro:IPR016900) /// 0016021 // integral to membrane (GO_REF:0000037 [IEA] UniProtKB-KW:KW-0812)	0016758 // transferase activity, transferring hexosyl groups (GO_REF:0000002 [IEA] InterPro:IPR016900)
ALG10B	0043687 // post-translational protein modification (Reactome:REACT_22161 [TAS]) /// 0044267 // cellular protein metabolic process (Reactome:REACT_17015 [TAS]) /// 0018279 // protein N-linked glycosylation via asparagine (Reactome:REACT_22426 [TAS]) /// 0006488 // dolichol-linked oligosaccharide biosynthetic process (Reactome:REACT_22433 [TAS])	0016021 // integral to membrane (GO_REF:0000002 [IEA] InterPro:IPR016900) /// 0005886 // plasma membrane (GO_REF:0000039 [IEA] UniProtKB-SubCell:SL-0039) /// 0016021 // integral to membrane (GO_REF:0000037 [IEA] UniProtKB-KW:KW-0812)	0016758 // transferase activity, transferring hexosyl groups (GO_REF:0000002 [IEA] InterPro:IPR016900)
ALG11	0043687 // post-translational protein modification (Reactome:REACT_22161 [TAS]) /// 0044267 // cellular protein metabolic process (Reactome:REACT_17015 [TAS]) /// 0018279 // protein N-linked glycosylation via asparagine (Reactome:REACT_22426 [TAS]) /// 0006488 // dolichol-linked oligosaccharide biosynthetic process (Reactome:REACT_22433 [TAS])	0005789 // endoplasmic reticulum membrane (GO_REF:0000039 [IEA] UniProtKB-SubCell:SL-0097) /// 0016021 // integral to membrane (GO_REF:0000037 [IEA] UniProtKB-KW:KW-0812)	0004377 // GDP-Man:Man3GlcNAc2-PP-Dol alpha-1,2-mannosyltransferase activity (GO_REF:0000003 [IEA] EC:2.4.1.131)
ALG12	0043687 // post-translational protein modification (Reactome:REACT_22161 [TAS]) /// 0006488 // dolichol-linked oligosaccharide biosynthetic process (PMID:11983712 [IDA]) /// 0097502 /// 0044267 // cellular protein metabolic process (Reactome:REACT_17015 [TAS]) /// 0006457 // protein folding (PMID:12217961 [NAS]) /// 0018279 // protein N-linked glycosylation via asparagine (Reactome:REACT_22426 [T…	0005789 // endoplasmic reticulum membrane (Reactome:REACT_22117 [TAS]) /// 0005783 // endoplasmic reticulum (PMID:12217961 [NAS]) /// 0016021 // integral to membrane (GO_REF:0000037 [IEA] UniProtKB-KW:KW-0812)	0000009 // alpha-1,6-mannosyltransferase activity (PMID:12217961 [IC] GO:0006487) /// 0052917 // dol-P-Man:Man(7)GlcNAc(2)-PP-Dol alpha-1,6-mannosyltransferase activity (GO_REF:0000003 [IEA] EC:2.4.1.260) /// 0016757 // transferase activity, transferring glycosyl groups (GO_REF:0000002 [IEA] InterPro:IPR005599)
ALG13	0043687 // post-translational protein modification (Reactome:REACT_22161 [TAS]) /// 0030259 // lipid glycosylation (GO_REF:0000002 [IEA] InterPro:IPR007235) /// 0044267 // cellular protein metabolic process (Reactome:REACT_17015 [TAS]) /// 0018279 // protein N-linked glycosylation via asparagine (Reactome:REACT_22426 [TAS]) /// 0006488 // dolichol-linked oligosaccharide biosynthetic process (Reac…	0005789 // endoplasmic reticulum membrane (Reactome:REACT_22332 [TAS])	0030246 // carbohydrate binding (GO_REF:0000002 [IEA] InterPro:IPR007235) /// 0004577 // N-acetylglucosaminyldiphosphodolichol N-acetylglucosaminyltransferase activity (GO_REF:0000003 [IEA] EC:2.4.1.141) /// 0016758 // transferase activity, transferring hexosyl groups (GO_REF:0000002 [IEA] InterPro:IPR007235) /// 0008234 // cysteine-type peptidase activity (GO_REF:0000037 [IEA] UniProtKB-KW:KW-07…
ALG14	0043687 // post-translational protein modification (Reactome:REACT_22161 [TAS]) /// 0044267 // cellular protein metabolic process (Reactome:REACT_17015 [TAS]) /// 0018279 // protein N-linked glycosylation via asparagine (Reactome:REACT_22426 [TAS]) /// 0006488 // dolichol-linked oligosaccharide biosynthetic process (Reactome:REACT_22433 [TAS])	0005789 // endoplasmic reticulum membrane (Reactome:REACT_22332 [TAS]) /// 0016021 // integral to membrane (GO_REF:0000037 [IEA] UniProtKB-KW:KW-0812)
ALG1L6P
ALG2	0043687 // post-translational protein modification (Reactome:REACT_22161 [TAS]) /// 0097502 /// 0044267 // cellular protein metabolic process (Reactome:REACT_17015 [TAS]) /// 0018279 // protein N-linked glycosylation via asparagine (Reactome:REACT_22426 [TAS]) /// 0033577 // protein glycosylation in endoplasmic reticulum (PMID:12684507 [IGI]) /// 0006488 // dolichol-linked oligosaccharide biosynt…	0005737 // cytoplasm (PMID:17045351 [IDA]) /// 0005737 // cytoplasm (PMID:11278427 [IDA]) /// 0005634 // nucleus (PMID:17045351 [IDA]) /// 0005634 // nucleus (PMID:11278427 [IDA]) /// 0016021 // integral to membrane (GO_REF:0000037 [IEA] UniProtKB-KW:KW-0812) /// 0016020 // membrane (PMID:16996505 [IDA]) /// 0048471 // perinuclear region of cytoplasm (PMID:17196169 [IDA]) /// 0005737 // cytoplasm…	0004378 // GDP-Man:Man1GlcNAc2-PP-Dol alpha-1,3-mannosyltransferase activity (GO_REF:0000003 [IEA] EC:2.4.1.132) /// 0043495 // protein anchor (PMID:16957052 [IMP]) /// 0048306 // calcium-dependent protein binding (PMID:12445460 [IPI] UniProtKB:P50995) /// 0046982 // protein heterodimerization activity (PMID:11278427 [IPI] UniProtKB:Q9UBV8) /// 0048306 // calcium-dependent protein binding (PMID:1…
ALG3	0043687 // post-translational protein modification (Reactome:REACT_22161 [TAS]) /// 0097502 /// 0044267 // cellular protein metabolic process (Reactome:REACT_17015 [TAS]) /// 0018279 // protein N-linked glycosylation via asparagine (Reactome:REACT_22426 [TAS]) /// 0006486 // protein glycosylation (PMID:10581255 [NAS]) /// 0006488 // dolichol-linked oligosaccharide biosynthetic process (Reactome:R…	0005789 // endoplasmic reticulum membrane (Reactome:REACT_22415 [TAS]) /// 0016021 // integral to membrane (GO_REF:0000037 [IEA] UniProtKB-KW:KW-0812) /// 0005789 // endoplasmic reticulum membrane (PMID:10581255 [IDA]) /// 0016021 // integral to membrane (GO_REF:0000002 [IEA] InterPro:IPR007873) /// 0005783 // endoplasmic reticulum (GO_REF:0000002 [IEA] InterPro:IPR007873)	0000033 // alpha-1,3-mannosyltransferase activity (PMID:10581255 [IDA]) /// 0016758 // transferase activity, transferring hexosyl groups (GO_REF:0000002 [IEA] InterPro:IPR007873) /// 0052925 // dol-P-Man:Man(5)GlcNAc(2)-PP-Dol alpha-1,3-mannosyltransferase activity (GO_REF:0000003 [IEA] EC:2.4.1.258)
ALG5	0043687 // post-translational protein modification (Reactome:REACT_22161 [TAS]) /// 0044267 // cellular protein metabolic process (Reactome:REACT_17015 [TAS]) /// 0006486 // protein glycosylation (PMID:10359825 [TAS]) /// 0018279 // protein N-linked glycosylation via asparagine (Reactome:REACT_22426 [TAS]) /// 0018279 // protein N-linked glycosylation via asparagine (Reactome:REACT_22346 [TAS]) /…	0016021 // integral to membrane (GO_REF:0000037 [IEA] UniProtKB-KW:KW-0812) /// 0005789 // endoplasmic reticulum membrane (Reactome:REACT_22143 [TAS])	0004576 // oligosaccharyl transferase activity (PMID:10359825 [TAS]) /// 0016757 // transferase activity, transferring glycosyl groups (GO_REF:0000038 [IEA] UniProtKB-KW:KW-0328) /// 0004581 // dolichyl-phosphate beta-glucosyltransferase activity (GO_REF:0000003 [IEA] EC:2.4.1.117)
ALG6	0043687 // post-translational protein modification (Reactome:REACT_22161 [TAS]) /// 0006487 // protein N-linked glycosylation (PMID:11106564 [IGI]) /// 0006487 // protein N-linked glycosylation (PMID:10359825 [IGI]) /// 0006487 // protein N-linked glycosylation (PMID:10924277 [IDA]) /// 0044267 // cellular protein metabolic process (Reactome:REACT_17015 [TAS]) /// 0018279 // protein N-linked glyc…	0005789 // endoplasmic reticulum membrane (Reactome:REACT_22194 [TAS]) /// 0016021 // integral to membrane (GO_REF:0000037 [IEA] UniProtKB-KW:KW-0812) /// 0005575 // cellular_component (GO_REF:0000015 [ND]) /// 0005789 // endoplasmic reticulum membrane (GO_REF:0000002 [IEA] InterPro:IPR004856)	0016758 // transferase activity, transferring hexosyl groups (GO_REF:0000002 [IEA] InterPro:IPR004856) /// 0046527 // glucosyltransferase activity (PMID:10359825 [IDA])
ALG8	0043687 // post-translational protein modification (Reactome:REACT_22161 [TAS]) /// 0006487 // protein N-linked glycosylation (PMID:12480927 [IMP]) /// 0097502 /// 0044267 // cellular protein metabolic process (Reactome:REACT_17015 [TAS]) /// 0018279 // protein N-linked glycosylation via asparagine (Reactome:REACT_22426 [TAS]) /// 0006488 // dolichol-linked oligosaccharide biosynthetic process (R…	0005789 // endoplasmic reticulum membrane (Reactome:REACT_22158 [TAS]) /// 0016021 // integral to membrane (GO_REF:0000037 [IEA] UniProtKB-KW:KW-0812) /// 0005789 // endoplasmic reticulum membrane (GO_REF:0000002 [IEA] InterPro:IPR004856)	0000033 // alpha-1,3-mannosyltransferase activity (PMID:12480927 [IMP]) /// 0016758 // transferase activity, transferring hexosyl groups (GO_REF:0000002 [IEA] InterPro:IPR004856)
ALG9_1
ALKBH1	0000737 // DNA catabolic process, endonucleolytic (PMID:19959401 [IDA]) /// 0001701 // in utero embryonic development (GO_REF:0000019 [IEA] Ensembl:ENSMUSP00000124565) /// 0042245 // RNA repair (PMID:18603530 [IDA]) /// 0001890 // placenta development (GO_REF:0000019 [IEA] Ensembl:ENSMUSP00000124565) /// 0006307 // DNA dealkylation involved in DNA repair (PMID:18603530 [IDA]) /// 0043524 // negat…	0005739 // mitochondrion (PMID:18603530 [IDA]) /// 0005719 // nuclear euchromatin (GO_REF:0000019 [IEA] Ensembl:ENSMUSP00000124565)	0008198 // ferrous iron binding (PMID:18603530 [IDA]) /// 0003906 // DNA-(apurinic or apyrimidinic site) lyase activity (PMID:19959401 [IDA]) /// 0042056 // chemoattractant activity (GO_REF:0000019 [IEA] Ensembl:ENSMUSP00000124565) /// 0070579 // methylcytosine dioxygenase activity (PMID:18603530 [IDA])
ALKBH2	0006281 // DNA repair (Reactome:REACT_127 [TAS]) /// 0080111 // DNA demethylation (PMID:18775698 [TAS]) /// 0035511 // oxidative DNA demethylation (PMID:18432238 [IDA]) /// 0006307 // DNA dealkylation involved in DNA repair (Reactome:REACT_526 [TAS]) /// 0006307 // DNA dealkylation involved in DNA repair (Reactome:REACT_2020 [TAS]) /// 0070989 // oxidative demethylation (PMID:18775698 [TAS]) /// …	0005654 // nucleoplasm (Reactome:REACT_783 [TAS]) /// 0005654 // nucleoplasm (Reactome:REACT_1696 [TAS]) /// 0005654 // nucleoplasm (Reactome:REACT_2185 [TAS])	0043734 // DNA-N1-methyladenine dioxygenase activity (PMID:18432238 [IDA]) /// 0051747 // cytosine C-5 DNA demethylase activity (PMID:18775698 [TAS]) /// 0051747 // cytosine C-5 DNA demethylase activity (PMID:18432238 [IDA]) /// 0008198 // ferrous iron binding (PMID:18432238 [IDA]) /// 0016706 // oxidoreductase activity, acting on paired donors, with incorporation or reduction of molecular oxygen…
ALKBH3	0035552 // oxidative single-stranded DNA demethylation (PMID:16858410 [IDA]) /// 0006307 // DNA dealkylation involved in DNA repair (PMID:22055184 [IDA]) /// 0006281 // DNA repair (Reactome:REACT_127 [TAS]) /// 0008283 // cell proliferation (PMID:22055184 [IMP]) /// 0006307 // DNA dealkylation involved in DNA repair (PMID:16858410 [IDA]) /// 0006307 // DNA dealkylation involved in DNA repair (Rea…	0005654 // nucleoplasm (Reactome:REACT_1435 [TAS]) /// 0005654 // nucleoplasm (Reactome:REACT_462 [TAS]) /// 0005654 // nucleoplasm (Reactome:REACT_1934 [TAS]) /// 0005737 // cytoplasm (GO_REF:0000039 [IEA] UniProtKB-SubCell:SL-0086)	0016706 // oxidoreductase activity, acting on paired donors, with incorporation or reduction of molecular oxygen, 2-oxoglutarate as one donor, and incorporation of one atom each of oxygen into both donors (GO_REF:0000002 [IEA] InterPro:IPR005123) /// 0051747 // cytosine C-5 DNA demethylase activity (GO_REF:0000019 [IEA] Ensembl:ENSMUSP00000038721) /// 0043734 // DNA-N1-methyladenine dioxygenase a…
ALKBH4	0036090 // cleavage furrow ingression (PMID:23673617 [IMP]) /// 0006355 // regulation of transcription, DNA-dependent (GO_REF:0000037 [IEA] UniProtKB-KW:KW-0805) /// 0031032 // actomyosin structure organization (PMID:23673617 [IMP]) /// 0006351 // transcription, DNA-dependent (GO_REF:0000037 [IEA] UniProtKB-KW:KW-0804) /// 0006482 // protein demethylation (PMID:23673617 [IDA])	0005634 // nucleus (GO_REF:0000039 [IEA] UniProtKB-SubCell:SL-0191) /// 0070938 // contractile ring (PMID:23673617 [IDA]) /// 0030496 // midbody (PMID:23673617 [IDA]) /// 0005737 // cytoplasm (GO_REF:0000039 [IEA] UniProtKB-SubCell:SL-0086)	0016706 // oxidoreductase activity, acting on paired donors, with incorporation or reduction of molecular oxygen, 2-oxoglutarate as one donor, and incorporation of one atom each of oxygen into both donors (PMID:21166655 [IDA]) /// 0046872 // metal ion binding (GO_REF:0000037 [IEA] UniProtKB-KW:KW-0479) /// 0003779 // actin binding (PMID:23673617 [IDA]) /// 0032451 // demethylase activity (PMID:23…
ALKBH5	0030154 // cell differentiation (GO_REF:0000037 [IEA] UniProtKB-KW:KW-0221) /// 0007283 // spermatogenesis (GO_REF:0000024 [ISS] UniProtKB:Q3TSG4) /// 0035553 // oxidative single-stranded RNA demethylation (PMID:23177736 [IDA]) /// 0007283 // spermatogenesis (GO_REF:0000019 [IEA] Ensembl:ENSMUSP00000049116) /// 0006406 // mRNA export from nucleus (PMID:23177736 [IMP]) /// 0001666 // response to h…	0016607 // nuclear speck (PMID:23177736 [IDA]) /// 0005634 // nucleus (PMID:21264265 [IDA])	0046872 // metal ion binding (GO_REF:0000037 [IEA] UniProtKB-KW:KW-0479) /// 0016706 // oxidoreductase activity, acting on paired donors, with incorporation or reduction of molecular oxygen, 2-oxoglutarate as one donor, and incorporation of one atom each of oxygen into both donors (PMID:21264265 [IDA]) /// 0035515 // oxidative RNA demethylase activity (PMID:23177736 [IDA]) /// 0044822
ALKBH6		0005634 // nucleus (GO_REF:0000039 [IEA] UniProtKB-SubCell:SL-0191) /// 0005737 // cytoplasm (GO_REF:0000039 [IEA] UniProtKB-SubCell:SL-0086)	0016706 // oxidoreductase activity, acting on paired donors, with incorporation or reduction of molecular oxygen, 2-oxoglutarate as one donor, and incorporation of one atom each of oxygen into both donors (GO_REF:0000002 [IEA] InterPro:IPR005123) /// 0046872 // metal ion binding (GO_REF:0000037 [IEA] UniProtKB-KW:KW-0479) /// 0005515 // protein binding (PMID:22948820 [IPI] UniProtKB:Q9H867)
ALKBH7	1902445 /// 0006631 // fatty acid metabolic process (GO_REF:0000024 [ISS] UniProtKB:Q9D6Z0) /// 0010883 // regulation of lipid storage (GO_REF:0000024 [ISS] UniProtKB:Q9D6Z0) /// 0006974 // response to DNA damage stimulus (PMID:23666923 [IDA]) /// 0010883 // regulation of lipid storage (GO_REF:0000019 [IEA] Ensembl:ENSMUSP00000002737) /// 0006631 // fatty acid metabolic process (GO_REF:0000019 [I…	0005759 // mitochondrial matrix (PMID:23666923 [IDA]) /// 0005759 // mitochondrial matrix (GO_REF:0000019 [IEA] Ensembl:ENSMUSP00000002737)	0046872 // metal ion binding (GO_REF:0000037 [IEA] UniProtKB-KW:KW-0479) /// 0051213 // dioxygenase activity (GO_REF:0000037 [IEA] UniProtKB-KW:KW-0223)
ALKBH8	0030488 // tRNA methylation (PMID:20308323 [IDA]) /// 0006974 // response to DNA damage stimulus (PMID:20308323 [IDA])	0005829 // cytosol (PMID:20308323 [IDA]) /// 0005634 // nucleus (PMID:20308323 [IDA])	0005515 // protein binding (PMID:20308323 [IPI] UniProtKB:Q9UI30) /// 0003676 // nucleic acid binding (GO_REF:0000002 [IEA] InterPro:IPR000504) /// 0046872 // metal ion binding (GO_REF:0000037 [IEA] UniProtKB-KW:KW-0479) /// 0008168 // methyltransferase activity (GO_REF:0000002 [IEA] InterPro:IPR015095) /// 0016706 // oxidoreductase activity, acting on paired donors, with incorporation or reducti…
ALMS1	0051492 // regulation of stress fiber assembly (PMID:22693585 [IMP]) /// 0000086 // G2/M transition of mitotic cell cycle (Reactome:REACT_2203 [TAS]) /// 0000278 // mitotic cell cycle (Reactome:REACT_152 [TAS]) /// 0016197 // endosomal transport (PMID:22693585 [IMP])	0005829 // cytosol (Reactome:REACT_15470 [TAS]) /// 0005829 // cytosol (Reactome:REACT_169343 [TAS]) /// 0005829 // cytosol (Reactome:REACT_15313 [TAS]) /// 0005829 // cytosol (Reactome:REACT_169300 [TAS]) /// 0005813 // centrosome (PMID:21399614 [IDA]) /// 0005829 // cytosol (Reactome:REACT_15401 [TAS]) /// 0005829 // cytosol (Reactome:REACT_15467 [TAS]) /// 0005829 // cytosol (Reactome:REACT_15…	0003674 // molecular_function (GO_REF:0000015 [ND]) /// 0005515 // protein binding (PMID:23414517 [IPI] UniProtKB:O75923)
ALOXE3	0019369 // arachidonic acid metabolic process (PMID:17045234 [IDA]) /// 0035357 // peroxisome proliferator activated receptor signaling pathway (GO_REF:0000024 [ISS] UniProtKB:Q9WV07) /// 0006665 // sphingolipid metabolic process (PMID:21558561 [IDA]) /// 0051122 // hepoxilin biosynthetic process (PMID:12881489 [IDA]) /// 0061436 // establishment of skin barrier (GO_REF:0000024 [ISS] UniProtKB:Q9…	0005737 // cytoplasm (GO_REF:0000039 [IEA] UniProtKB-SubCell:SL-0086)	0005515 // protein binding (PMID:22622417 [IPI] UniProtKB:O75342) /// 0005506 // iron ion binding (GO_REF:0000002 [IEA] InterPro:IPR001885) /// 0051120 // hepoxilin A3 synthase activity (PMID:17045234 [IDA]) /// 0016702 // oxidoreductase activity, acting on single donors with incorporation of molecular oxygen, incorporation of two atoms of oxygen (GO_REF:0000002 [IEA] InterPro:IPR000907|InterPro:…
ALPK1			0005524 // ATP binding (GO_REF:0000002 [IEA] InterPro:IPR004166) /// 0016301 // kinase activity (GO_REF:0000038 [IEA] UniProtKB-KW:KW-0418) /// 0004674 // protein serine/threonine kinase activity (GO_REF:0000037 [IEA] UniProtKB-KW:KW-0723)
ALPK2			0005524 // ATP binding (GO_REF:0000002 [IEA] InterPro:IPR004166) /// 0004674 // protein serine/threonine kinase activity (GO_REF:0000037 [IEA] UniProtKB-KW:KW-0723)
ALPK3	0007507 // heart development (GO_REF:0000024 [ISS] UniProtKB:Q924C5)	0005634 // nucleus (GO_REF:0000024 [ISS] UniProtKB:Q924C5)	0005524 // ATP binding (GO_REF:0000002 [IEA] InterPro:IPR004166) /// 0004674 // protein serine/threonine kinase activity (GO_REF:0000037 [IEA] UniProtKB-KW:KW-0723)
ALS2	0001881 // receptor recycling (GO_REF:0000019 [IEA] Ensembl:ENSMUSP00000027178) /// 0045860 // positive regulation of protein kinase activity (PMID:16049005 [IDA]) /// 0032316 // regulation of Ran GTPase activity (PMID:11586298 [NAS]) /// 0032313 // regulation of Rab GTPase activity (GO_REF:0000019 [IEA] Ensembl:ENSMUSP00000027178) /// 0032855 // positive regulation of Rac GTPase activity (PMID:1…	0030027 // lamellipodium (GO_REF:0000024 [ISS] UniProtKB:Q920R0) /// 0005813 // centrosome (PMID:16085057 [IDA]) /// 0030425 // dendrite (PMID:15371724 [IDA]) /// 0005769 // early endosome (PMID:12837691 [IDA]) /// 0014069 // postsynaptic density (GO_REF:0000019 [IEA] Ensembl:ENSMUSP00000027178) /// 0001726 // ruffle (GO_REF:0000024 [ISS] UniProtKB:Q920R0) /// 0005737 // cytoplasm (GO_REF:0000019…	0043539 // protein serine/threonine kinase activator activity (PMID:16049005 [IDA]) /// 0030676 // Rac guanyl-nucleotide exchange factor activity (PMID:16049005 [IDA]) /// 0005089 // Rho guanyl-nucleotide exchange factor activity (GO_REF:0000002 [IEA] InterPro:IPR000219) /// 0017137 // Rab GTPase binding (PMID:15247254 [IDA]) /// 0017112 // Rab guanyl-nucleotide exchange factor activity (PMID:128…
ALS2CL	0008104 // protein localization (GO_REF:0000019 [IEA] Ensembl:ENSMUSP00000115718) /// 0007032 // endosome organization (PMID:17239822 [IGI] UniProtKB:Q96Q42)	0016023 // cytoplasmic membrane-bounded vesicle (GO_REF:0000019 [IEA] Ensembl:ENSMUSP00000115718)	0017137 // Rab GTPase binding (GO_REF:0000019 [IEA] Ensembl:ENSMUSP00000115718) /// 0005089 // Rho guanyl-nucleotide exchange factor activity (GO_REF:0000002 [IEA] InterPro:IPR000219) /// 0005096 // GTPase activator activity (GO_REF:0000037 [IEA] UniProtKB-KW:KW-0343) /// 0042802 // identical protein binding (PMID:17239822 [IPI] UniProtKB:Q60I27)
ALS2CR12	0043087 // regulation of GTPase activity (PMID:11586298 [NAS])	0001520 // outer dense fiber (GO_REF:0000019 [IEA] Ensembl:ENSMUSP00000062497) /// 0036126 // sperm flagellum (GO_REF:0000019 [IEA] Ensembl:ENSMUSP00000062497) /// 0005575 // cellular_component (GO_REF:0000015 [ND]) /// 0035686 // sperm fibrous sheath (GO_REF:0000019 [IEA] Ensembl:ENSMUSP00000062497)	0005515 // protein binding (PMID:16189514 [IPI] UniProtKB:O00204) /// 0003674 // molecular_function (GO_REF:0000015 [ND]) /// 0005515 // protein binding (PMID:19060904 [IPI] UniProtKB:O00204)
ALS2CR8
ALX1	0000122 // negative regulation of transcription from RNA polymerase II promoter (PMID:8756334 [IDA]) /// 0007420 // brain development (PMID:8673125 [TAS]) /// 0006366 // transcription from RNA polymerase II promoter (PMID:8756334 [TAS]) /// 0030326 // embryonic limb morphogenesis (GO_REF:0000019 [IEA] Ensembl:ENSMUSP00000129230) /// 0045944 // positive regulation of transcription from RNA polymer…	0005634 // nucleus (PMID:9753625 [IDA]) /// 0005667 // transcription factor complex (GO_REF:0000019 [IEA] Ensembl:ENSMUSP00000129230)	0003700 // sequence-specific DNA binding transcription factor activity (GO_REF:0000019 [IEA] Ensembl:ENSRNOP00000006007) /// 0046982 // protein heterodimerization activity (GO_REF:0000019 [IEA] Ensembl:ENSMUSP00000129230) /// 0043565 // sequence-specific DNA binding (GO_REF:0000019 [IEA] Ensembl:ENSMUSP00000129230) /// 0005515 // protein binding (PMID:16189514 [IPI] UniProtKB:O94829) /// 0003700 …
ALYREF	0006366 // transcription from RNA polymerase II promoter (Reactome:REACT_1366 [TAS]) /// 0006369 // termination of RNA polymerase II transcription (Reactome:REACT_894 [TAS]) /// 0000398 // mRNA splicing, via spliceosome (PMID:11991638 [IC] GO:0071013) /// 0031124 // mRNA 3'-end processing (Reactome:REACT_1849 [TAS]) /// 0046784 // intronless viral mRNA export from host nucleus (PMID:18974867 [IDA…	0005654 // nucleoplasm (Reactome:REACT_138 [TAS]) /// 0000346 // transcription export complex (PMID:15833825 [IDA]) /// 0005829 // cytosol (Reactome:REACT_1004 [TAS]) /// 0005654 // nucleoplasm (Reactome:REACT_1935 [TAS]) /// 0005654 // nucleoplasm (Reactome:REACT_696 [TAS]) /// 0005654 // nucleoplasm (Reactome:REACT_904 [TAS]) /// 0005829 // cytosol (Reactome:REACT_1799 [TAS]) /// 0005654 // nuc…	0005515 // protein binding (PMID:15047853 [IPI] UniProtKB:O00148) /// 0005515 // protein binding (PMID:15047853 [IPI] UniProtKB:Q13838) /// 0003676 // nucleic acid binding (GO_REF:0000002 [IEA] InterPro:IPR000504) /// 0005515 // protein binding (PMID:17234882 [IPI] UniProtKB:Q96ST2) /// 0005515 // protein binding (PMID:19165146 [IPI] UniProtKB:Q13769) /// 0005515 // protein binding (PMID:17190602…
AMACR	0044281 // small molecule metabolic process (Reactome:REACT_111217 [TAS]) /// 0044255 // cellular lipid metabolic process (Reactome:REACT_16957 [TAS]) /// 0008206 // bile acid metabolic process (Reactome:REACT_11040 [TAS]) /// 0008206 // bile acid metabolic process (PMID:10655068 [IDA]) /// 0006699 // bile acid biosynthetic process (Reactome:REACT_11053 [TAS]) /// 0033540 // fatty acid beta-oxida…	0005777 // peroxisome (PMID:7649182 [IDA]) /// 0005777 // peroxisome (PMID:11060344 [IDA]) /// 0005739 // mitochondrion (PMID:11060344 [IDA]) /// 0005739 // mitochondrion (PMID:7649182 [IDA]) /// 0005782 // peroxisomal matrix (Reactome:REACT_9998 [TAS]) /// 0005782 // peroxisomal matrix (Reactome:REACT_17018 [TAS]) /// 0005737 // cytoplasm (PMID:15941950 [IDA]) /// 0005782 // peroxisomal matrix (…	0008111 // alpha-methylacyl-CoA racemase activity (PMID:7649182 [IDA]) /// 0008111 // alpha-methylacyl-CoA racemase activity (PMID:10655068 [IMP]) /// 0005102 // receptor binding (PMID:20178365 [IPI] UniProtKB:P50542) /// 0003824 // catalytic activity (GO_REF:0000002 [IEA] InterPro:IPR003673) /// 0005102 // receptor binding (PMID:11060344 [IPI] UniProtKB:P50542) /// 0003824 // catalytic activity …
AMBP	0050777 // negative regulation of immune response (PMID:10097787 [NAS]) /// 0042167 // heme catabolic process (PMID:11877257 [NAS]) /// 0007565 // female pregnancy (PMID:10097787 [NAS]) /// 0016032 // viral reproduction (GO_REF:0000037 [IEA] UniProtKB-KW:KW-0945) /// 0007155 // cell adhesion (PMID:9570066 [NAS]) /// 0018298 // protein-chromophore linkage (GO_REF:0000037 [IEA] UniProtKB-KW:KW-0157…	0005576 // extracellular region (Reactome:REACT_160079 [TAS]) /// 0005576 // extracellular region (GO_REF:0000038 [IEA] UniProtKB-KW:KW-0964) /// 0070062 // extracellular vesicular exosome (PMID:19056867 [IDA]) /// 0005576 // extracellular region (PMID:11877257 [NAS]) /// 0072562 // blood microparticle (PMID:22516433 [IDA]) /// 0009986 // cell surface (GO_REF:0000019 [IEA] Ensembl:ENSRNOP00000009…	0042803 // protein homodimerization activity (PMID:11883904 [IPI] UniProtKB:P02760) /// 0004867 // serine-type endopeptidase inhibitor activity (GO_REF:0000002 [IEA] InterPro:IPR002223) /// 0019855 // calcium channel inhibitor activity (PMID:12817471 [NAS]) /// 0046904 // calcium oxalate binding (PMID:14516400 [NAS]) /// 0036094 // small molecule binding (GO_REF:0000002 [IEA] InterPro:IPR002345) …
AMBRA1	0043524 // negative regulation of neuron apoptotic process (GO_REF:0000019 [IEA] Ensembl:ENSMUSP00000049258) /// 0030154 // cell differentiation (GO_REF:0000037 [IEA] UniProtKB-KW:KW-0221) /// 0006914 // autophagy (GO_REF:0000019 [IEA] Ensembl:ENSMUSP00000049258) /// 0008285 // negative regulation of cell proliferation (GO_REF:0000019 [IEA] Ensembl:ENSMUSP00000049258) /// 0021915 // neural tube d…	0005737 // cytoplasm (PMID:17589504 [IDA]) /// 0031410 // cytoplasmic vesicle (GO_REF:0000037 [IEA] UniProtKB-KW:KW-0968) /// 0005930 // axoneme (GO_REF:0000024 [ISS] UniProtKB:A2AH22) /// 0005776 // autophagic vacuole (GO_REF:0000039 [IEA] UniProtKB-SubCell:SL-0023)	0005515 // protein binding (PMID:21358617 [IPI] UniProtKB:P10415) /// 0005515 // protein binding (PMID:23954414 [IPI] UniProtKB:Q14457) /// 0005515 // protein binding (PMID:22190034 [IPI] UniProtKB:P12504) /// 0005515 // protein binding (PMID:23954414 [IPI] UniProtKB:A8MW95) /// 0005515 // protein binding (PMID:20562859 [IPI] UniProtKB:Q14457) /// 0005515 // protein binding (PMID:21358617 [IPI] U…
AMD1	0044281 // small molecule metabolic process (Reactome:REACT_111217 [TAS]) /// 0006595 // polyamine metabolic process (Reactome:REACT_14820 [TAS]) /// 0008295 // spermidine biosynthetic process (GO_REF:0000037 [IEA] UniProtKB-KW:KW-0745) /// 0006557 // S-adenosylmethioninamine biosynthetic process (GO_REF:0000041 [IEA] UniPathway:UPA00331) /// 0008295 // spermidine biosynthetic process (GO_REF:000…	0005829 // cytosol (Reactome:REACT_14840 [TAS])	0004014 // adenosylmethionine decarboxylase activity (PMID:2460457 [TAS]) /// 0004014 // adenosylmethionine decarboxylase activity (GO_REF:0000002 [IEA] InterPro:IPR001985|InterPro:IPR016067) /// 0004014 // adenosylmethionine decarboxylase activity (PMID:1917972 [TAS]) /// 0004014 // adenosylmethionine decarboxylase activity (GO_REF:0000002 [IEA] InterPro:IPR001985|InterPro:IPR016067|InterPro:IPR…
AMDHD1	0044281 // small molecule metabolic process (Reactome:REACT_111217 [TAS]) /// 0019557 // histidine catabolic process to glutamate and formate (GO_REF:0000041 [IEA] UniPathway:UPA00379) /// 0019556 // histidine catabolic process to glutamate and formamide (GO_REF:0000041 [IEA] UniPathway:UPA00379) /// 0006548 // histidine catabolic process (Reactome:REACT_1249 [TAS]) /// 0034641 // cellular nitrog…	0005829 // cytosol (Reactome:REACT_573 [TAS])	0003674 // molecular_function (GO_REF:0000015 [ND]) /// 0046872 // metal ion binding (GO_REF:0000037 [IEA] UniProtKB-KW:KW-0479) /// 0050480 // imidazolonepropionase activity (GO_REF:0000003 [IEA] EC:3.5.2.7)
AMDHD2	0019262 // N-acetylneuraminate catabolic process (PMID:22692205 [TAS]) /// 0005975 // carbohydrate metabolic process (GO_REF:0000037 [IEA] UniProtKB-KW:KW-0119) /// 0019262 // N-acetylneuraminate catabolic process (GO_REF:0000041 [IEA] UniPathway:UPA00629) /// 0006044 // N-acetylglucosamine metabolic process (GO_REF:0000002 [IEA] InterPro:IPR003764)	0005634 // nucleus (PMID:21630459 [IDA])	0008448 // N-acetylglucosamine-6-phosphate deacetylase activity (PMID:22692205 [IDA]) /// 0046872 // metal ion binding (GO_REF:0000037 [IEA] UniProtKB-KW:KW-0479) /// 0016810 // hydrolase activity, acting on carbon-nitrogen (but not peptide) bonds (GO_REF:0000002 [IEA] InterPro:IPR011059)
AMFR	0006928 // cellular component movement (PMID:1649192 [TAS]) /// 0051259 // protein oligomerization (PMID:17310145 [IDA]) /// 0030433 // ER-associated protein catabolic process (PMID:16168377 [IMP]) /// 0030433 // ER-associated protein catabolic process (PMID:11724934 [IDA]) /// 0000209 // protein polyubiquitination (PMID:19103148 [IDA]) /// 0006511 // ubiquitin-dependent protein catabolic process…	0048471 // perinuclear region of cytoplasm (PMID:16275660 [IDA]) /// 0043025 // neuronal cell body (GO_REF:0000019 [IEA] Ensembl:ENSRNOP00000026339) /// 0005634 // nucleus (GO_REF:0000019 [IEA] Ensembl:ENSRNOP00000026339) /// 0030176 // integral to endoplasmic reticulum membrane (PMID:11724934 [IDA]) /// 0043234 // protein complex (PMID:23382219 [IDA]) /// 0005737 // cytoplasm (GO_REF:0000019 [IE…	0004872 // receptor activity (PMID:1649192 [IPI] UniProtKB:P06744) /// 0008270 // zinc ion binding (GO_REF:0000002 [IEA] InterPro:IPR001841) /// 0005515 // protein binding (PMID:17681147 [IPI] UniProtKB:P55072) /// 0004842 // ubiquitin-protein ligase activity (PMID:11724934 [IDA]) /// 0004842 // ubiquitin-protein ligase activity (PMID:17043353 [IMP]) /// 0005515 // protein binding (PMID:16168377 …
AMH	0007267 // cell-cell signaling (PMID:3754790 [TAS]) /// 0030154 // cell differentiation (GO_REF:0000037 [IEA] UniProtKB-KW:KW-0221) /// 0001655 // urogenital system development (GO_REF:0000019 [IEA] Ensembl:ENSRNOP00000026220) /// 0051092 // positive regulation of NF-kappaB transcription factor activity (GO_REF:0000019 [IEA] Ensembl:ENSRNOP00000026220) /// 0001880 // Mullerian duct regression (PM…	0005615 // extracellular space (GO_REF:0000019 [IEA] Ensembl:ENSRNOP00000026220) /// 0005737 // cytoplasm (GO_REF:0000019 [IEA] Ensembl:ENSMUSP00000043153) /// 0005576 // extracellular region (PMID:14750901 [NAS])	0008083 // growth factor activity (GO_REF:0000037 [IEA] UniProtKB-KW:KW-0339) /// 0008083 // growth factor activity (GO_REF:0000002 [IEA] InterPro:IPR006799) /// 0005160 // transforming growth factor beta receptor binding (GO_REF:0000019 [IEA] Ensembl:ENSRNOP00000026220) /// 0005102 // receptor binding (PMID:14750901 [IPI] UniProtKB:Q16671) /// 0005179 // hormone activity (PMID:3754790 [TAS])
AMIGO2	0007157 // heterophilic cell-cell adhesion (PMID:12629050 [ISS] UniProtKB:Q7TNJ4) /// 0007156 // homophilic cell adhesion (PMID:12629050 [ISS] UniProtKB:Q7TNJ4) /// 0043069 // negative regulation of programmed cell death (PMID:12843293 [ISS] UniProtKB:Q7TNJ4) /// 0043066 // negative regulation of apoptotic process (GO_REF:0000019 [IEA] Ensembl:ENSRNOP00000009199)	0005886 // plasma membrane (GO_REF:0000039 [IEA] UniProtKB-SubCell:SL-0039) /// 0005634 // nucleus (GO_REF:0000039 [IEA] UniProtKB-SubCell:SL-0191) /// 0016021 // integral to membrane (GO_REF:0000037 [IEA] UniProtKB-KW:KW-0812)	0005515 // protein binding (PMID:21078624 [IPI] UniProtKB:O00555)
AMMECR1	0008150 // biological_process (GO_REF:0000015 [ND])	0005575 // cellular_component (GO_REF:0000015 [ND])	0003674 // molecular_function (GO_REF:0000015 [ND]) /// 0005515 // protein binding (PMID:21304492 [IPI] UniProtKB:Q6NRT0) /// 0005515 // protein binding (PMID:21304492 [IPI] UniProtKB:O75581) /// 0005515 // protein binding (PMID:21304492 [IPI] UniProtKB:O70239)
AMMECR1L
AMN	0044281 // small molecule metabolic process (Reactome:REACT_111217 [TAS]) /// 0015889 // cobalamin transport (PMID:14576052 [IDA]) /// 0006767 // water-soluble vitamin metabolic process (Reactome:REACT_11238 [TAS]) /// 0043001 // Golgi to plasma membrane protein transport (PMID:14576052 [IDA]) /// 0042157 // lipoprotein metabolic process (Reactome:REACT_13621 [TAS]) /// 0009235 // cobalamin metab…	0010008 // endosome membrane (Reactome:REACT_163861 [TAS]) /// 0005615 // extracellular space (PMID:14576052 [IDA]) /// 0005886 // plasma membrane (Reactome:REACT_169426 [TAS]) /// 0070062 // extracellular vesicular exosome (PMID:19056867 [IDA]) /// 0005886 // plasma membrane (Reactome:REACT_163861 [TAS]) /// 0016324 // apical plasma membrane (PMID:14576052 [IDA]) /// 0005886 // plasma membrane (…	0005102 // receptor binding (PMID:14576052 [IPI] UniProtKB:O60494)
AMN1
AMOTL1	0003365 // establishment of cell polarity involved in ameboidal cell migration (GO_REF:0000019 [IEA] Ensembl:ENSMUSP00000013220) /// 0035329 // hippo signaling cascade (Reactome:REACT_118607 [TAS]) /// 0043536 // positive regulation of blood vessel endothelial cell migration (GO_REF:0000019 [IEA] Ensembl:ENSMUSP00000013220) /// 0016055 // Wnt receptor signaling pathway (GO_REF:0000037 [IEA] UniPr…	0008180 // signalosome (PMID:18850735 [IDA]) /// 0005829 // cytosol (Reactome:REACT_118821 [TAS]) /// 0030027 // lamellipodium (GO_REF:0000019 [IEA] Ensembl:ENSMUSP00000013220) /// 0031410 // cytoplasmic vesicle (GO_REF:0000019 [IEA] Ensembl:ENSMUSP00000013220) /// 0016324 // apical plasma membrane (GO_REF:0000019 [IEA] Ensembl:ENSMUSP00000013220) /// 0005829 // cytosol (Reactome:REACT_118701 [TA…	0042802 // identical protein binding (PMID:16019084 [IDA]) /// 0005515 // protein binding (PMID:21187284 [IPI] UniProtKB:P46937)
AMOTL2	0035329 // hippo signaling cascade (Reactome:REACT_118607 [TAS]) /// 0016055 // Wnt receptor signaling pathway (GO_REF:0000037 [IEA] UniProtKB-KW:KW-0879)	0016324 // apical plasma membrane (GO_REF:0000019 [IEA] Ensembl:ENSMUSP00000035121) /// 0055037 // recycling endosome (GO_REF:0000039 [IEA] UniProtKB-SubCell:SL-0232) /// 0005829 // cytosol (Reactome:REACT_118821 [TAS]) /// 0005923 // tight junction (GO_REF:0000019 [IEA] Ensembl:ENSMUSP00000035121) /// 0031410 // cytoplasmic vesicle (GO_REF:0000019 [IEA] Ensembl:ENSMUSP00000035121) /// 0005829 //…	0042802 // identical protein binding (GO_REF:0000019 [IEA] Ensembl:ENSMUSP00000035121) /// 0005515 // protein binding (PMID:21187284 [IPI] UniProtKB:P46937)
AMPD2	0044281 // small molecule metabolic process (Reactome:REACT_111217 [TAS]) /// 0043101 // purine-containing compound salvage (Reactome:REACT_1923 [TAS]) /// 0055086 // nucleobase-containing small molecule metabolic process (Reactome:REACT_1698 [TAS]) /// 0006188 // IMP biosynthetic process (PMID:23911318 [IGI] SGD:S000004498) /// 0006144 // purine nucleobase metabolic process (Reactome:REACT_522 […	0005829 // cytosol (Reactome:REACT_700 [TAS]) /// 0005575 // cellular_component (GO_REF:0000015 [ND])	0046872 // metal ion binding (GO_REF:0000037 [IEA] UniProtKB-KW:KW-0479) /// 0003876 // AMP deaminase activity (PMID:8764830 [NAS]) /// 0003876 // AMP deaminase activity (PMID:23911318 [IGI] SGD:S000004498) /// 0003876 // AMP deaminase activity (GO_REF:0000002 [IEA] InterPro:IPR006329)
AMPD3	0044281 // small molecule metabolic process (Reactome:REACT_111217 [TAS]) /// 0043101 // purine-containing compound salvage (Reactome:REACT_1923 [TAS]) /// 0055086 // nucleobase-containing small molecule metabolic process (Reactome:REACT_1698 [TAS]) /// 0006144 // purine nucleobase metabolic process (Reactome:REACT_522 [TAS]) /// 0006188 // IMP biosynthetic process (GO_REF:0000002 [IEA] InterPro:…	0005829 // cytosol (Reactome:REACT_700 [TAS])	0046872 // metal ion binding (GO_REF:0000037 [IEA] UniProtKB-KW:KW-0479) /// 0003876 // AMP deaminase activity (GO_REF:0000003 [IEA] EC:3.5.4.6) /// 0003876 // AMP deaminase activity (GO_REF:0000002 [IEA] InterPro:IPR006329)
AMPH	0048488 // synaptic vesicle endocytosis (GO_REF:0000019 [IEA] Ensembl:ENSMUSP00000003345) /// 0006897 // endocytosis (PMID:9182667 [TAS]) /// 0007612 // learning (GO_REF:0000019 [IEA] Ensembl:ENSMUSP00000003345) /// 0007268 // synaptic transmission (PMID:9182667 [TAS])	0005737 // cytoplasm (GO_REF:0000002 [IEA] InterPro:IPR004148) /// 0008021 // synaptic vesicle (PMID:1628617 [TAS]) /// 0030054 // cell junction (GO_REF:0000037 [IEA] UniProtKB-KW:KW-0965) /// 0031256 // leading edge membrane (PMID:22750946 [IDA]) /// 0030672 // synaptic vesicle membrane (GO_REF:0000039 [IEA] UniProtKB-SubCell:SL-0260) /// 0015629 // actin cytoskeleton (PMID:9182667 [TAS])	0005515 // protein binding (PMID:20946875 [IPI] UniProtKB:Q96D71) /// 0005515 // protein binding (PMID:20946875 [IPI] UniProtKB:Q9BQI5) /// 0005515 // protein binding (PMID:17762867 [IPI] UniProtKB:Q9CR95) /// 0005515 // protein binding (PMID:17762867 [IPI] UniProtKB:P08081) /// 0005515 // protein binding (PMID:17762867 [IPI] UniProtKB:P69682) /// 0005543 // phospholipid binding (PMID:22750946 [I…
AMT	0006546 // glycine catabolic process (GO_REF:0000002 [IEA] InterPro:IPR006222|InterPro:IPR006223)	0005739 // mitochondrion (GO_REF:0000039 [IEA] UniProtKB-SubCell:SL-0173) /// 0005739 // mitochondrion (GO_REF:0000019 [IEA] Ensembl:ENSMUSP00000035230) /// 0005737 // cytoplasm (GO_REF:0000002 [IEA] InterPro:IPR006222)	0004047 // aminomethyltransferase activity (GO_REF:0000003 [IEA] EC:2.1.2.10) /// 0004047 // aminomethyltransferase activity (GO_REF:0000002 [IEA] InterPro:IPR006222|InterPro:IPR006223) /// 0008483 // transaminase activity (GO_REF:0000038 [IEA] UniProtKB-KW:KW-0032) /// 0008483 // transaminase activity (GO_REF:0000037 [IEA] UniProtKB-KW:KW-0032)
AMY2B	0005975 // carbohydrate metabolic process (GO_REF:0000002 [IEA] InterPro:IPR006046|InterPro:IPR006047|InterPro:IPR006589|InterPro:IPR013781) /// 0005975 // carbohydrate metabolic process (GO_REF:0000002 [IEA] InterPro:IPR013781) /// 0005975 // carbohydrate metabolic process (GO_REF:0000037 [IEA] UniProtKB-KW:KW-0119) /// 0007586 // digestion (PMID:2401405 [TAS])	0005576 // extracellular region (GO_REF:0000039 [IEA] UniProtKB-SubCell:SL-0243)	0046872 // metal ion binding (GO_REF:0000037 [IEA] UniProtKB-KW:KW-0479) /// 0004556 // alpha-amylase activity (GO_REF:0000003 [IEA] EC:3.2.1.1) /// 0043169 // cation binding (GO_REF:0000002 [IEA] InterPro:IPR006046|InterPro:IPR006047|InterPro:IPR006589) /// 0003824 // catalytic activity (GO_REF:0000002 [IEA] InterPro:IPR015902) /// 0003824 // catalytic activity (GO_REF:0000002 [IEA] InterPro:IPR…
AMZ1			0008270 // zinc ion binding (GO_REF:0000002 [IEA] InterPro:IPR012962) /// 0008237 // metallopeptidase activity (GO_REF:0000037 [IEA] UniProtKB-KW:KW-0482)
AMZ2			0008270 // zinc ion binding (GO_REF:0000002 [IEA] InterPro:IPR012962) /// 0008237 // metallopeptidase activity (GO_REF:0000037 [IEA] UniProtKB-KW:KW-0482)
AMZ2P1
ANAPC1	0051436 // negative regulation of ubiquitin-protein ligase activity involved in mitotic cell cycle (Reactome:REACT_6785 [TAS]) /// 0031145 // anaphase-promoting complex-dependent proteasomal ubiquitin-dependent protein catabolic process (Reactome:REACT_6828 [TAS]) /// 0031145 // anaphase-promoting complex-dependent proteasomal ubiquitin-dependent protein catabolic process (Reactome:REACT_6850 [TA…	0005654 // nucleoplasm (Reactome:REACT_169143 [TAS]) /// 0005829 // cytosol (Reactome:REACT_6735 [TAS]) /// 0005654 // nucleoplasm (Reactome:REACT_169272 [TAS]) /// 0005829 // cytosol (Reactome:REACT_7992 [TAS]) /// 0005654 // nucleoplasm (Reactome:REACT_6791 [TAS]) /// 0005654 // nucleoplasm (Reactome:REACT_6721 [TAS]) /// 0005654 // nucleoplasm (Reactome:REACT_6845 [TAS]) /// 0005680 // anaphas…
ANAPC10	0051436 // negative regulation of ubiquitin-protein ligase activity involved in mitotic cell cycle (Reactome:REACT_6785 [TAS]) /// 0000086 // G2/M transition of mitotic cell cycle (PMID:10318877 [TAS]) /// 0031145 // anaphase-promoting complex-dependent proteasomal ubiquitin-dependent protein catabolic process (Reactome:REACT_6828 [TAS]) /// 0031145 // anaphase-promoting complex-dependent proteas…	0005654 // nucleoplasm (Reactome:REACT_169143 [TAS]) /// 0005829 // cytosol (Reactome:REACT_6735 [TAS]) /// 0005654 // nucleoplasm (Reactome:REACT_169272 [TAS]) /// 0005829 // cytosol (Reactome:REACT_7992 [TAS]) /// 0005654 // nucleoplasm (Reactome:REACT_6791 [TAS]) /// 0005654 // nucleoplasm (Reactome:REACT_6721 [TAS]) /// 0005654 // nucleoplasm (Reactome:REACT_6845 [TAS]) /// 0005654 // nucleop…	0004842 // ubiquitin-protein ligase activity (PMID:10318877 [TAS])
ANAPC11	0007067 // mitosis (PMID:11739784 [TAS]) /// 0051436 // negative regulation of ubiquitin-protein ligase activity involved in mitotic cell cycle (Reactome:REACT_6785 [TAS]) /// 0031145 // anaphase-promoting complex-dependent proteasomal ubiquitin-dependent protein catabolic process (Reactome:REACT_6828 [TAS]) /// 0031145 // anaphase-promoting complex-dependent proteasomal ubiquitin-dependent prote…	0005654 // nucleoplasm (Reactome:REACT_169143 [TAS]) /// 0005829 // cytosol (Reactome:REACT_6735 [TAS]) /// 0005654 // nucleoplasm (Reactome:REACT_169272 [TAS]) /// 0005829 // cytosol (Reactome:REACT_7992 [TAS]) /// 0005654 // nucleoplasm (Reactome:REACT_6791 [TAS]) /// 0005654 // nucleoplasm (Reactome:REACT_6721 [TAS]) /// 0005654 // nucleoplasm (Reactome:REACT_6845 [TAS]) /// 0005654 // nucleop…	0004842 // ubiquitin-protein ligase activity (GO_REF:0000002 [IEA] InterPro:IPR024991) /// 0008270 // zinc ion binding (GO_REF:0000002 [IEA] InterPro:IPR001841) /// 0004842 // ubiquitin-protein ligase activity (PMID:11739784 [IDA])
ANAPC13	0070979 // protein K11-linked ubiquitination (PMID:18485873 [IDA]) /// 0007067 // mitosis (GO_REF:0000037 [IEA] UniProtKB-KW:KW-0498)	0005680 // anaphase-promoting complex (PMID:16364912 [IDA])
ANAPC15	0090266 // regulation of mitotic cell cycle spindle assembly checkpoint (PMID:21926987 [IMP]) /// 0007067 // mitosis (GO_REF:0000037 [IEA] UniProtKB-KW:KW-0498) /// 0090266 // regulation of mitotic cell cycle spindle assembly checkpoint (GO_REF:0000002 [IEA] InterPro:IPR026182)	0005680 // anaphase-promoting complex (GO_REF:0000002 [IEA] InterPro:IPR026182) /// 0005680 // anaphase-promoting complex (PMID:21926987 [IDA]) /// 0005622 // intracellular (GO_REF:0000054 [IDA])
ANAPC16	0007067 // mitosis (GO_REF:0000037 [IEA] UniProtKB-KW:KW-0498) /// 0016567 // protein ubiquitination (PMID:20360068 [IDA]) /// 0016567 // protein ubiquitination (GO_REF:0000041 [IEA] UniPathway:UPA00143)	0005680 // anaphase-promoting complex (PMID:20360068 [IDA])
ANAPC2	0051436 // negative regulation of ubiquitin-protein ligase activity involved in mitotic cell cycle (Reactome:REACT_6785 [TAS]) /// 0006511 // ubiquitin-dependent protein catabolic process (PMID:9469815 [TAS]) /// 0031145 // anaphase-promoting complex-dependent proteasomal ubiquitin-dependent protein catabolic process (Reactome:REACT_6828 [TAS]) /// 0031145 // anaphase-promoting complex-dependent …	0005654 // nucleoplasm (Reactome:REACT_169143 [TAS]) /// 0005829 // cytosol (Reactome:REACT_6735 [TAS]) /// 0005654 // nucleoplasm (Reactome:REACT_169272 [TAS]) /// 0005829 // cytosol (Reactome:REACT_7992 [TAS]) /// 0005654 // nucleoplasm (Reactome:REACT_6791 [TAS]) /// 0005654 // nucleoplasm (Reactome:REACT_6721 [TAS]) /// 0005654 // nucleoplasm (Reactome:REACT_6845 [TAS]) /// 0005654 // nucleop…	0004842 // ubiquitin-protein ligase activity (PMID:9469815 [TAS]) /// 0031625 // ubiquitin protein ligase binding (GO_REF:0000002 [IEA] InterPro:IPR001373|InterPro:IPR016158)
ANAPC4	0051436 // negative regulation of ubiquitin-protein ligase activity involved in mitotic cell cycle (Reactome:REACT_6785 [TAS]) /// 0006511 // ubiquitin-dependent protein catabolic process (PMID:9469815 [TAS]) /// 0031145 // anaphase-promoting complex-dependent proteasomal ubiquitin-dependent protein catabolic process (GO_REF:0000002 [IEA] InterPro:IPR017169|InterPro:IPR024789) /// 0031145 // anap…	0005654 // nucleoplasm (Reactome:REACT_169143 [TAS]) /// 0005829 // cytosol (Reactome:REACT_6735 [TAS]) /// 0005654 // nucleoplasm (Reactome:REACT_169272 [TAS]) /// 0005680 // anaphase-promoting complex (GO_REF:0000002 [IEA] InterPro:IPR024789) /// 0005829 // cytosol (Reactome:REACT_7992 [TAS]) /// 0005654 // nucleoplasm (Reactome:REACT_6791 [TAS]) /// 0005654 // nucleoplasm (Reactome:REACT_6721 …	0005515 // protein binding (PMID:23288039 [IPI] UniProtKB:Q8NI77) /// 0004842 // ubiquitin-protein ligase activity (PMID:6180011 [TAS]) /// 0019903 // protein phosphatase binding (PMID:21241890 [IPI] UniProtKB:P60484) /// 0005515 // protein binding (PMID:23288039 [IPI] UniProtKB:P51955)
ANAPC5	0051436 // negative regulation of ubiquitin-protein ligase activity involved in mitotic cell cycle (Reactome:REACT_6785 [TAS]) /// 0006511 // ubiquitin-dependent protein catabolic process (PMID:9469815 [TAS]) /// 0031145 // anaphase-promoting complex-dependent proteasomal ubiquitin-dependent protein catabolic process (Reactome:REACT_6828 [TAS]) /// 0031145 // anaphase-promoting complex-dependent …	0005654 // nucleoplasm (Reactome:REACT_169143 [TAS]) /// 0005829 // cytosol (Reactome:REACT_6735 [TAS]) /// 0005654 // nucleoplasm (Reactome:REACT_169272 [TAS]) /// 0005829 // cytosol (Reactome:REACT_7992 [TAS]) /// 0005654 // nucleoplasm (Reactome:REACT_6791 [TAS]) /// 0005654 // nucleoplasm (Reactome:REACT_6721 [TAS]) /// 0005654 // nucleoplasm (Reactome:REACT_6845 [TAS]) /// 0005654 // nucleop…	0004842 // ubiquitin-protein ligase activity (PMID:9469815 [TAS]) /// 0019903 // protein phosphatase binding (PMID:21241890 [IPI] UniProtKB:P60484)
ANAPC7	0051436 // negative regulation of ubiquitin-protein ligase activity involved in mitotic cell cycle (Reactome:REACT_6785 [TAS]) /// 0031145 // anaphase-promoting complex-dependent proteasomal ubiquitin-dependent protein catabolic process (Reactome:REACT_6828 [TAS]) /// 0031145 // anaphase-promoting complex-dependent proteasomal ubiquitin-dependent protein catabolic process (Reactome:REACT_6850 [TA…	0005654 // nucleoplasm (Reactome:REACT_169143 [TAS]) /// 0005829 // cytosol (Reactome:REACT_6735 [TAS]) /// 0005654 // nucleoplasm (Reactome:REACT_169272 [TAS]) /// 0005829 // cytosol (Reactome:REACT_7992 [TAS]) /// 0005654 // nucleoplasm (Reactome:REACT_6791 [TAS]) /// 0005654 // nucleoplasm (Reactome:REACT_6721 [TAS]) /// 0005654 // nucleoplasm (Reactome:REACT_6845 [TAS]) /// 0005654 // nucleop…	0019903 // protein phosphatase binding (PMID:21241890 [IPI] UniProtKB:P60484)
ANGEL1
ANGEL2
ANGPT1	0043066 // negative regulation of apoptotic process (PMID:12958144 [IDA]) /// 0051897 // positive regulation of protein kinase B signaling cascade (PMID:19615361 [IDA]) /// 0048014 // Tie receptor signaling pathway (PMID:19922791 [IDA]) /// 0043066 // negative regulation of apoptotic process (PMID:10218485 [IDA]) /// 0043536 // positive regulation of blood vessel endothelial cell migration (PMID:…	0005576 // extracellular region (Reactome:REACT_16906 [TAS]) /// 0005576 // extracellular region (Reactome:REACT_12475 [TAS]) /// 0005576 // extracellular region (Reactome:REACT_12431 [TAS]) /// 0070062 // extracellular vesicular exosome (PMID:19199708 [IDA]) /// 0005886 // plasma membrane (PMID:19424712 [IDA]) /// 0005576 // extracellular region (Reactome:REACT_12511 [TAS]) /// 0005576 // extrac…	0030971 // receptor tyrosine kinase binding (PMID:8980223 [IPI] UniProtKB:Q02763) /// 0030971 // receptor tyrosine kinase binding (PMID:19922791 [IPI] UniProtKB:Q02763) /// 0030971 // receptor tyrosine kinase binding (GO_REF:0000002 [IEA] InterPro:IPR028843)
ANGPTL2	0007275 // multicellular organismal development (PMID:10473614 [TAS])	0070062 // extracellular vesicular exosome (PMID:19056867 [IDA]) /// 0005615 // extracellular space (PMID:10473614 [TAS])	0005102 // receptor binding (PMID:10473614 [TAS])
ANGPTL4	0030154 // cell differentiation (GO_REF:0000037 [IEA] UniProtKB-KW:KW-0221) /// 0001666 // response to hypoxia (GO_REF:0000019 [IEA] Ensembl:ENSRNOP00000010031) /// 0001525 // angiogenesis (GO_REF:0000002 [IEA] InterPro:IPR028793) /// 0043066 // negative regulation of apoptotic process (PMID:10698685 [IDA]) /// 0045766 // positive regulation of angiogenesis (PMID:11953136 [TAS]) /// 2000352 // ne…	0005578 // proteinaceous extracellular matrix (GO_REF:0000039 [IEA] UniProtKB-SubCell:SL-0111) /// 0005576 // extracellular region (Reactome:REACT_27173 [TAS]) /// 0005615 // extracellular space (PMID:10698685 [IDA]) /// 0072562 // blood microparticle (PMID:22516433 [IDA]) /// 0005615 // extracellular space (GO_REF:0000002 [IEA] InterPro:IPR028793) /// 0005576 // extracellular region (PMID:106986…	0004857 // enzyme inhibitor activity (GO_REF:0000019 [IEA] Ensembl:ENSMUSP00000002360) /// 0005515 // protein binding (PMID:21397862 [IPI] UniProtKB:P05556) /// 0004857 // enzyme inhibitor activity (GO_REF:0000024 [ISS] UniProtKB:Q9Z1P8) /// 0005515 // protein binding (PMID:21397862 [IPI] UniProtKB:P18084)
ANGPTL6	0030154 // cell differentiation (GO_REF:0000037 [IEA] UniProtKB-KW:KW-0221) /// 0001525 // angiogenesis (GO_REF:0000037 [IEA] UniProtKB-KW:KW-0037)	0030141 // secretory granule (GO_REF:0000019 [IEA] Ensembl:ENSMUSP00000035784) /// 0005576 // extracellular region (GO_REF:0000039 [IEA] UniProtKB-SubCell:SL-0243)
ANK1	0010638 // positive regulation of organelle organization (GO_REF:0000019 [IEA] Ensembl:ENSRNOP00000062056) /// 0015672 // monovalent inorganic cation transport (GO_REF:0000019 [IEA] Ensembl:ENSMUSP00000113571) /// 0007165 // signal transduction (GO_REF:0000002 [IEA] InterPro:IPR000488) /// 0048821 // erythrocyte development (GO_REF:0000019 [IEA] Ensembl:ENSMUSP00000113571) /// 0007010 // cytoskel…	0005856 // cytoskeleton (PMID:1833445 [NAS]) /// 0030018 // Z disc (GO_REF:0000019 [IEA] Ensembl:ENSRNOP00000062056) /// 0030673 // axolemma (GO_REF:0000019 [IEA] Ensembl:ENSRNOP00000062056) /// 0030863 // cortical cytoskeleton (GO_REF:0000019 [IEA] Ensembl:ENSMUSP00000113571) /// 0014731 // spectrin-associated cytoskeleton (PMID:379653 [IDA]) /// 0031430 // M band (GO_REF:0000039 [IEA] UniProtKB…	0005515 // protein binding (PMID:12719424 [IPI] UniProtKB:Q02094) /// 0030507 // spectrin binding (PMID:379653 [IDA]) /// 0005200 // structural constituent of cytoskeleton (PMID:8640229 [TAS]) /// 0005515 // protein binding (PMID:379653 [IPI] UniProtKB:P02730) /// 0008093 // cytoskeletal adaptor activity (PMID:11427698 [TAS]) /// 0030507 // spectrin binding (PMID:8159688 [IPI] UniProtKB:P11277) /…
ANK2	0051279 // regulation of release of sequestered calcium ion into cytosol (PMID:17242276 [IGI] UniProtKB:Q8C8R3) /// 0086046 // membrane depolarization involved in regulation of SA node cell action potential (PMID:19098452 [TAS]) /// 0086014 // regulation of atrial cardiac muscle cell action potential (PMID:21859974 [IMP]) /// 0070296 // sarcoplasmic reticulum calcium ion transport (PMID:19098452 …	0031430 // M band (GO_REF:0000024 [ISS] UniProtKB:Q8C8R3) /// 0031430 // M band (GO_REF:0000019 [IEA] Ensembl:ENSMUSP00000043765) /// 0048471 // perinuclear region of cytoplasm (GO_REF:0000019 [IEA] Ensembl:ENSMUSP00000043765) /// 0043034 // costamere (GO_REF:0000024 [ISS] UniProtKB:Q8C8R3) /// 0005829 // cytosol (Reactome:REACT_22148 [TAS]) /// 0030315 // T-tubule (GO_REF:0000024 [ISS] UniProtKB…	0005200 // structural constituent of cytoskeleton (GO_REF:0000019 [IEA] Ensembl:ENSRNOP00000015386) /// 0019901 // protein kinase binding (PMID:18782775 [IPI] UniProtKB:Q5VST9) /// 0044325 // ion channel binding (GO_REF:0000019 [IEA] Ensembl:ENSRNOP00000015386) /// 0044325 // ion channel binding (GO_REF:0000024 [ISS] UniProtKB:Q8C8R3) /// 0051117 // ATPase binding (GO_REF:0000019 [IEA] Ensembl:EN…
ANK3	0007409 // axonogenesis (GO_REF:0000024 [ISS] UniProtKB:G5E8K5) /// 0072659 // protein localization to plasma membrane (PMID:14757759 [IMP]) /// 0071709 // membrane assembly (PMID:14757759 [IMP]) /// 0007528 // neuromuscular junction development (GO_REF:0000019 [IEA] Ensembl:ENSRNOP00000043687) /// 0007411 // axon guidance (GO_REF:0000019 [IEA] Ensembl:ENSMUSP00000138326) /// 0072660 // maintenan…	0043194 // axon initial segment (GO_REF:0000019 [IEA] Ensembl:ENSRNOP00000043687) /// 0042383 // sarcolemma (PMID:21223964 [IDA]) /// 0030425 // dendrite (GO_REF:0000019 [IEA] Ensembl:ENSRNOP00000043687) /// 0043194 // axon initial segment (GO_REF:0000024 [ISS] UniProtKB:O70511) /// 0033268 // node of Ranvier (GO_REF:0000024 [ISS] UniProtKB:G5E8K5) /// 0033268 // node of Ranvier (GO_REF:0000019 […	0005515 // protein binding (PMID:20195357 [IPI] UniProtKB:Q15796) /// 0005515 // protein binding (PMID:15231748 [IPI] UniProtKB:Q15796) /// 0044325 // ion channel binding (GO_REF:0000024 [ISS] UniProtKB:O70511) /// 0008092 // cytoskeletal protein binding (PMID:21223964 [ISS] UniProtKB:O70511) /// 0005200 // structural constituent of cytoskeleton (PMID:17620337 [IMP]) /// 0005515 // protein bindin…
ANKAR		0016021 // integral to membrane (GO_REF:0000037 [IEA] UniProtKB-KW:KW-0812)
ANKDD1A	0007165 // signal transduction (GO_REF:0000002 [IEA] InterPro:IPR000488)
ANKFN1
ANKFY1	0008150 // biological_process (GO_REF:0000015 [ND])	0010008 // endosome membrane (GO_REF:0000024 [ISS] UniProtKB:Q810B6) /// 0070062 // extracellular vesicular exosome (PMID:19056867 [IDA]) /// 0016020 // membrane (PMID:10940552 [IDA]) /// 0010008 // endosome membrane (GO_REF:0000019 [IEA] Ensembl:ENSMUSP00000118751) /// 0005765 // lysosomal membrane (PMID:17897319 [IDA])	0046872 // metal ion binding (GO_REF:0000037 [IEA] UniProtKB-KW:KW-0479) /// 0005515 // protein binding (PMID:20562859 [IPI] UniProtKB:P60520)
ANKH	0030500 // regulation of bone mineralization (PMID:11326272 [TAS]) /// 0007626 // locomotory behavior (PMID:10894769 [NAS]) /// 0030500 // regulation of bone mineralization (GO_REF:0000019 [IEA] Ensembl:ENSMUSP00000022875) /// 0001501 // skeletal system development (PMID:10894769 [NAS]) /// 0030500 // regulation of bone mineralization (GO_REF:0000024 [ISS] UniProtKB:Q9JHZ2) /// 0030505 // inorgan…	0019867 // outer membrane (PMID:11326272 [TAS]) /// 0005886 // plasma membrane (GO_REF:0000024 [ISS] UniProtKB:Q9JHZ2) /// 0005887 // integral to plasma membrane (GO_REF:0000019 [IEA] Ensembl:ENSMUSP00000022875) /// 0016021 // integral to membrane (PMID:11326272 [IDA]) /// 0005887 // integral to plasma membrane (GO_REF:0000024 [ISS] UniProtKB:Q9JHZ2) /// 0016021 // integral to membrane (GO_REF:00…	0030504 // inorganic diphosphate transmembrane transporter activity (PMID:11326272 [IDA]) /// 0005315 // inorganic phosphate transmembrane transporter activity (PMID:11326272 [IDA]) /// 0015114 // phosphate ion transmembrane transporter activity (GO_REF:0000002 [IEA] InterPro:IPR009887) /// 0030504 // inorganic diphosphate transmembrane transporter activity (GO_REF:0000019 [IEA] Ensembl:ENSMUSP00…
ANKHD1		0005737 // cytoplasm (GO_REF:0000039 [IEA] UniProtKB-SubCell:SL-0086)	0005515 // protein binding (PMID:21988832 [IPI] UniProtKB:O00221) /// 0003723 // RNA binding (GO_REF:0000002 [IEA] InterPro:IPR004087|InterPro:IPR004088) /// 0005515 // protein binding (PMID:14743216 [IPI] UniProtKB:O00221) /// 0005515 // protein binding (PMID:12812986 [IPI] UniProtKB:Q9NRI5) /// 0044822
ANKIB1			0005515 // protein binding (PMID:20195357 [IPI] UniProtKB:P22736) /// 0008270 // zinc ion binding (GO_REF:0000002 [IEA] InterPro:IPR001841) /// 0008270 // zinc ion binding (GO_REF:0000002 [IEA] InterPro:IPR001841|InterPro:IPR002867)
ANKLE1
ANKLE2	0050790 // regulation of catalytic activity (PMID:22770216 [TAS]) /// 0035307 // positive regulation of protein dephosphorylation (PMID:22770216 [IDA]) /// 0000278 // mitotic cell cycle (Reactome:REACT_152 [TAS]) /// 0042326 // negative regulation of phosphorylation (PMID:22770216 [IDA]) /// 0007067 // mitosis (GO_REF:0000037 [IEA] UniProtKB-KW:KW-0498) /// 0007084 // mitotic nuclear envelope rea…	0005789 // endoplasmic reticulum membrane (Reactome:REACT_160159 [TAS]) /// 0030176 // integral to endoplasmic reticulum membrane (PMID:22770216 [IDA])	0051721 // protein phosphatase 2A binding (PMID:22770216 [IDA]) /// 0005515 // protein binding (PMID:22770216 [IPI] UniProtKB:O75531) /// 0008601 // protein phosphatase type 2A regulator activity (PMID:22770216 [TAS]) /// 0005515 // protein binding (PMID:22770216 [IPI] UniProtKB:Q19848)
ANKMY1			0046872 // metal ion binding (GO_REF:0000037 [IEA] UniProtKB-KW:KW-0479) /// 0046872 // metal ion binding (GO_REF:0000038 [IEA] UniProtKB-KW:KW-0479)
ANKMY2		0005929 // cilium (GO_REF:0000039 [IEA] UniProtKB-SubCell:SL-0066)	0046872 // metal ion binding (GO_REF:0000037 [IEA] UniProtKB-KW:KW-0479)
ANKRA2	0008150 // biological_process (GO_REF:0000015 [ND])	0005634 // nucleus (GO_REF:0000019 [IEA] Ensembl:ENSMUSP00000022164) /// 0016020 // membrane (PMID:11095640 [IDA]) /// 0005856 // cytoskeleton (GO_REF:0000039 [IEA] UniProtKB-SubCell:SL-0090) /// 0005829 // cytosol (PMID:11095640 [IDA])	0030169 // low-density lipoprotein particle binding (PMID:11095640 [IDA]) /// 0042826 // histone deacetylase binding (GO_REF:0000019 [IEA] Ensembl:ENSMUSP00000022164)
ANKRD1	0045944 // positive regulation of transcription from RNA polymerase II promoter (PMID:20599664 [IDA]) /// 0071356 // cellular response to tumor necrosis factor (PMID:7730328 [IDA]) /// 0071347 // cellular response to interleukin-1 (PMID:7730328 [IDA]) /// 0035914 // skeletal muscle cell differentiation (GO_REF:0000019 [IEA] Ensembl:ENSMUSP00000025718) /// 0071456 // cellular response to hypoxia (…	0005634 // nucleus (PMID:12054667 [IDA]) /// 0005737 // cytoplasm (PMID:17239933 [IDA]) /// 0005634 // nucleus (PMID:7730328 [IDA]) /// 0005737 // cytoplasm (PMID:12054667 [IDA]) /// 0005654 // nucleoplasm (Reactome:REACT_115878 [TAS]) /// 0031674 // I band (PMID:19525294 [ISS] UniProtKB:Q8R560) /// 0005667 // transcription factor complex (GO_REF:0000019 [IEA] Ensembl:ENSMUSP00000025718) /// 0005…	0042826 // histone deacetylase binding (PMID:20599664 [IPI] UniProtKB:O09106) /// 0001085 // RNA polymerase II transcription factor binding (PMID:20599664 [IPI] UniProtKB:Q9Z0S2) /// 0005515 // protein binding (PMID:11309420 [IPI] UniProtKB:Q86TC9) /// 0005515 // protein binding (PMID:19608030 [IPI] UniProtKB:Q14192) /// 0001105 // RNA polymerase II transcription coactivator activity (PMID:205996…
ANKRD10
ANKRD11	0035264 // multicellular organism growth (GO_REF:0000019 [IEA] Ensembl:ENSMUSP00000095939) /// 0048705 // skeletal system morphogenesis (PMID:21782149 [IMP]) /// 0060325 // face morphogenesis (PMID:21782149 [IMP]) /// 0042475 // odontogenesis of dentin-containing tooth (PMID:21782149 [IMP]) /// 0060348 // bone development (GO_REF:0000019 [IEA] Ensembl:ENSMUSP00000095939) /// 0001701 // in utero e…	0005634 // nucleus (PMID:21782149 [IDA])
ANKRD12
ANKRD13A		0005770 // late endosome (GO_REF:0000039 [IEA] UniProtKB-SubCell:SL-0152)
ANKRD13B		0005886 // plasma membrane (GO_REF:0000039 [IEA] UniProtKB-SubCell:SL-0039) /// 0005770 // late endosome (GO_REF:0000039 [IEA] UniProtKB-SubCell:SL-0152) /// 0005769 // early endosome (GO_REF:0000039 [IEA] UniProtKB-SubCell:SL-0094)
ANKRD13C	2000209 // regulation of anoikis (PMID:20959461 [IDA]) /// 0010869 // regulation of receptor biosynthetic process (PMID:20959461 [IDA]) /// 0006621 // protein retention in ER lumen (PMID:20959461 [IMP])	0048471 // perinuclear region of cytoplasm (PMID:20959461 [IDA]) /// 0005783 // endoplasmic reticulum (PMID:20959461 [IDA]) /// 0005789 // endoplasmic reticulum membrane (GO_REF:0000039 [IEA] UniProtKB-SubCell:SL-0097) /// 0005783 // endoplasmic reticulum (GO_REF:0000054 [IDA])	0005102 // receptor binding (PMID:20959461 [IPI] UniProtKB:Q13258)
ANKRD13D		0005886 // plasma membrane (GO_REF:0000039 [IEA] UniProtKB-SubCell:SL-0039) /// 0005770 // late endosome (GO_REF:0000039 [IEA] UniProtKB-SubCell:SL-0152)
ANKRD16
ANKRD17	0016032 // viral reproduction (GO_REF:0000037 [IEA] UniProtKB-KW:KW-0945) /// 0051151 // negative regulation of smooth muscle cell differentiation (GO_REF:0000019 [IEA] Ensembl:ENSMUSP00000014421) /// 0001955 // blood vessel maturation (GO_REF:0000019 [IEA] Ensembl:ENSMUSP00000014421)	0005634 // nucleus (GO_REF:0000039 [IEA] UniProtKB-SubCell:SL-0191)	0003723 // RNA binding (GO_REF:0000002 [IEA] InterPro:IPR004087|InterPro:IPR004088) /// 0044822
ANKRD18B
ANKRD20A3
ANKRD20A4
ANKRD20A5P
ANKRD22
ANKRD23	0009612 // response to mechanical stimulus (GO_REF:0000019 [IEA] Ensembl:ENSRNOP00000032505) /// 0006631 // fatty acid metabolic process (GO_REF:0000019 [IEA] Ensembl:ENSMUSP00000061168)	0031674 // I band (GO_REF:0000019 [IEA] Ensembl:ENSMUSP00000061168) /// 0005634 // nucleus (GO_REF:0000039 [IEA] UniProtKB-SubCell:SL-0191) /// 0014704 // intercalated disc (GO_REF:0000019 [IEA] Ensembl:ENSRNOP00000032505)	0031432 // titin binding (PMID:14583192 [IPI] UniProtKB:Q8WZ42)
ANKRD24
ANKRD26	0046627 // negative regulation of insulin receptor signaling pathway (GO_REF:0000019 [IEA] Ensembl:ENSMUSP00000108449) /// 0046621 // negative regulation of organ growth (GO_REF:0000019 [IEA] Ensembl:ENSMUSP00000108449) /// 0045599 // negative regulation of fat cell differentiation (GO_REF:0000019 [IEA] Ensembl:ENSMUSP00000108449) /// 0019217 // regulation of fatty acid metabolic process (GO_REF:…	0005884 // actin filament (GO_REF:0000019 [IEA] Ensembl:ENSMUSP00000108449) /// 0005813 // centrosome (PMID:21399614 [IDA])
ANKRD27	0045022 // early endosome to late endosome transport (PMID:16525121 [IDA]) /// 0043087 // regulation of GTPase activity (PMID:16525121 [IDA])	0005769 // early endosome (PMID:16525121 [IDA]) /// 0005764 // lysosome (GO_REF:0000054 [IDA])	0005515 // protein binding (PMID:19745841 [IPI] UniProtKB:Q9JHW5) /// 0005085 // guanyl-nucleotide exchange factor activity (PMID:16525121 [IDA]) /// 0005515 // protein binding (PMID:22705394 [IPI] UniProtKB:Q13439) /// 0005096 // GTPase activator activity (GO_REF:0000037 [IEA] UniProtKB-KW:KW-0343) /// 0005515 // protein binding (PMID:22705394 [IPI] UniProtKB:Q12840) /// 0005515 // protein bindi…
ANKRD28		0005654 // nucleoplasm (GO_REF:0000039 [IEA] UniProtKB-SubCell:SL-0190)	0005515 // protein binding (PMID:24255178 [IPI] UniProtKB:Q5H9R7) /// 0005515 // protein binding (PMID:21187329 [IPI] UniProtKB:O00743) /// 0005515 // protein binding (PMID:18186651 [IPI] UniProtKB:Q5H9R7) /// 0005515 // protein binding (PMID:24255178 [IPI] UniProtKB:Q9UPN7) /// 0005515 // protein binding (PMID:18186651 [IPI] UniProtKB:Q9UPN7) /// 0005515 // protein binding (PMID:19118547 [IPI] U…
ANKRD29
ANKRD30BL
ANKRD31
ANKRD32		0005813 // centrosome (GO_REF:0000019 [IEA] Ensembl:ENSMUSP00000118312) /// 0005634 // nucleus (GO_REF:0000019 [IEA] Ensembl:ENSMUSP00000118312)
ANKRD33B
ANKRD34A
ANKRD35
ANKRD36
ANKRD36B
ANKRD36BP1
ANKRD36C			0008200 // ion channel inhibitor activity (PMID:8608414 [NAS])
ANKRD37		0005737 // cytoplasm (GO_REF:0000019 [IEA] Ensembl:ENSMUSP00000056828) /// 0005634 // nucleus (GO_REF:0000039 [IEA] UniProtKB-SubCell:SL-0191) /// 0005634 // nucleus (GO_REF:0000019 [IEA] Ensembl:ENSMUSP00000056828) /// 0005737 // cytoplasm (GO_REF:0000039 [IEA] UniProtKB-SubCell:SL-0086)
ANKRD39	0008150 // biological_process (GO_REF:0000015 [ND])	0005575 // cellular_component (GO_REF:0000015 [ND])	0003674 // molecular_function (GO_REF:0000015 [ND])
ANKRD40	0008150 // biological_process (GO_REF:0000015 [ND])	0005575 // cellular_component (GO_REF:0000015 [ND])	0003674 // molecular_function (GO_REF:0000015 [ND])
ANKRD42	1900017 // positive regulation of cytokine production involved in inflammatory response (GO_REF:0000019 [IEA] Ensembl:ENSMUSP00000113767) /// 0006412 // translation (GO_REF:0000002 [IEA] InterPro:IPR001515) /// 0051092 // positive regulation of NF-kappaB transcription factor activity (GO_REF:0000019 [IEA] Ensembl:ENSMUSP00000113767)	0005840 // ribosome (GO_REF:0000002 [IEA] InterPro:IPR001515) /// 0005634 // nucleus (GO_REF:0000019 [IEA] Ensembl:ENSMUSP00000113767)	0003735 // structural constituent of ribosome (GO_REF:0000002 [IEA] InterPro:IPR001515) /// 0051059 // NF-kappaB binding (GO_REF:0000019 [IEA] Ensembl:ENSMUSP00000113767)
ANKRD44			0005515 // protein binding (PMID:24255178 [IPI] UniProtKB:Q9UPN7) /// 0005515 // protein binding (PMID:18186651 [IPI] UniProtKB:Q9UPN7) /// 0005515 // protein binding (PMID:16555005 [IPI] UniProtKB:P35125-3)
ANKRD46		0016021 // integral to membrane (GO_REF:0000037 [IEA] UniProtKB-KW:KW-0812)
ANKRD49	0045893 // positive regulation of transcription, DNA-dependent (PMID:16131492 [IDA]) /// 0045893 // positive regulation of transcription, DNA-dependent (PMID:11162141 [IDA])	0005634 // nucleus (PMID:16131492 [IC] GO:0045893)
ANKRD5
ANKRD50			0005515 // protein binding (PMID:21911577 [IPI] UniProtKB:P29991:PRO_0000308465)
ANKRD52			0005515 // protein binding (PMID:24255178 [IPI] UniProtKB:Q9UPN7) /// 0005515 // protein binding (PMID:18186651 [IPI] UniProtKB:Q9UPN7)
ANKRD54	0045648 // positive regulation of erythrocyte differentiation (GO_REF:0000024 [ISS] UniProtKB:Q91WK7) /// 0006913 // nucleocytoplasmic transport (GO_REF:0000019 [IEA] Ensembl:ENSMUSP00000047042) /// 1902531	0005737 // cytoplasm (GO_REF:0000024 [ISS] UniProtKB:Q91WK7) /// 0005634 // nucleus (GO_REF:0000024 [ISS] UniProtKB:Q91WK7) /// 0030496 // midbody (GO_REF:0000024 [ISS] UniProtKB:Q91WK7)	0019887 // protein kinase regulator activity (GO_REF:0000019 [IEA] Ensembl:ENSMUSP00000047042) /// 0032403 // protein complex binding (GO_REF:0000019 [IEA] Ensembl:ENSMUSP00000047042)
ANKRD55
ANKRD9
ANKS1A	0006929 // substrate-dependent cell migration (GO_REF:0000024 [ISS] UniProtKB:P59672) /// 0016322 // neuron remodeling (GO_REF:0000024 [ISS] UniProtKB:P59672) /// 0048013 // ephrin receptor signaling pathway (GO_REF:0000024 [ISS] UniProtKB:P59672)	0043005 // neuron projection (GO_REF:0000024 [ISS] UniProtKB:P59672)	0005515 // protein binding (PMID:16273093 [IPI] UniProtKB:P00533) /// 0046875 // ephrin receptor binding (GO_REF:0000019 [IEA] Ensembl:ENSMUSP00000110491) /// 0005515 // protein binding (PMID:16273093 [IPI] UniProtKB:P04626)
ANKS1B		0015030 // Cajal body (GO_REF:0000039 [IEA] UniProtKB-SubCell:SL-0031) /// 0045211 // postsynaptic membrane (GO_REF:0000037 [IEA] UniProtKB-KW:KW-0628) /// 0030054 // cell junction (GO_REF:0000037 [IEA] UniProtKB-KW:KW-0965) /// 0043197 // dendritic spine (GO_REF:0000039 [IEA] UniProtKB-SubCell:SL-0284) /// 0014069 // postsynaptic density (GO_REF:0000039 [IEA] UniProtKB-SubCell:SL-0297) /// 00057…	0046875 // ephrin receptor binding (PMID:17875921 [IPI] UniProtKB:O09127)
ANKS3
ANKS6		0005929 // cilium (GO_REF:0000039 [IEA] UniProtKB-SubCell:SL-0066) /// 0005737 // cytoplasm (GO_REF:0000039 [IEA] UniProtKB-SubCell:SL-0086) /// 0005737 // cytoplasm (GO_REF:0000019 [IEA] Ensembl:ENSRNOP00000056754)	0042803 // protein homodimerization activity (GO_REF:0000019 [IEA] Ensembl:ENSRNOP00000056754)
ANKZF1			0005515 // protein binding (PMID:22190034 [IPI] UniProtKB:Q9Q2G4) /// 0046872 // metal ion binding (GO_REF:0000002 [IEA] InterPro:IPR007087) /// 0046872 // metal ion binding (GO_REF:0000037 [IEA] UniProtKB-KW:KW-0479)
ANLN	0000281 // cytokinesis after mitosis (PMID:10931866 [IDA]) /// 0007067 // mitosis (GO_REF:0000037 [IEA] UniProtKB-KW:KW-0498) /// 0000921 // septin ring assembly (PMID:10931866 [TAS]) /// 0007096 // regulation of exit from mitosis (PMID:10931866 [TAS])	0005826 // actomyosin contractile ring (PMID:10931866 [IDA]) /// 0015629 // actin cytoskeleton (PMID:10931866 [IDA])	0003779 // actin binding (PMID:10931866 [IDA])
ANO10	0055085 // transmembrane transport (Reactome:REACT_15518 [TAS]) /// 0034220 // ion transmembrane transport (Reactome:REACT_25300 [TAS]) /// 0008219 // cell death (GO_REF:0000037 [IEA] UniProtKB-KW:KW-0523)	0005886 // plasma membrane (Reactome:REACT_160277 [TAS]) /// 0005622 // intracellular (GO_REF:0000019 [IEA] Ensembl:ENSMUSP00000045214) /// 0005622 // intracellular (PMID:22075693 [IDA]) /// 0005886 // plasma membrane (GO_REF:0000019 [IEA] Ensembl:ENSMUSP00000045214) /// 0016021 // integral to membrane (GO_REF:0000037 [IEA] UniProtKB-KW:KW-0812) /// 0016021 // integral to membrane (GO_REF:0000038…	0005229 // intracellular calcium activated chloride channel activity (PMID:21984732 [IDA])
ANO5	0055085 // transmembrane transport (Reactome:REACT_15518 [TAS]) /// 0034220 // ion transmembrane transport (Reactome:REACT_25300 [TAS])	0005789 // endoplasmic reticulum membrane (GO_REF:0000039 [IEA] UniProtKB-SubCell:SL-0097) /// 0005886 // plasma membrane (Reactome:REACT_160277 [TAS]) /// 0005622 // intracellular (PMID:22075693 [IDA]) /// 0016021 // integral to membrane (GO_REF:0000037 [IEA] UniProtKB-KW:KW-0812)	0005229 // intracellular calcium activated chloride channel activity (PMID:22075693 [IDA])
ANO6	0006812 // cation transport (GO_REF:0000024 [ISS] UniProtKB:Q6P9J9) /// 0007596 // blood coagulation (GO_REF:0000024 [ISS] UniProtKB:Q6P9J9) /// 0055085 // transmembrane transport (Reactome:REACT_15518 [TAS]) /// 0034220 // ion transmembrane transport (Reactome:REACT_25300 [TAS]) /// 0017121 // phospholipid scrambling (GO_REF:0000024 [ISS] UniProtKB:Q6P9J9) /// 0097045 // phosphatidylserine expos…	0034707 // chloride channel complex (GO_REF:0000037 [IEA] UniProtKB-KW:KW-0869) /// 0070062 // extracellular vesicular exosome (PMID:19056867 [IDA]) /// 0005886 // plasma membrane (Reactome:REACT_160277 [TAS]) /// 0005622 // intracellular (PMID:22075693 [IDA]) /// 0070062 // extracellular vesicular exosome (PMID:19199708 [IDA]) /// 0070062 // extracellular vesicular exosome (PMID:20458337 [IDA]) …	0005229 // intracellular calcium activated chloride channel activity (PMID:21984732 [IDA]) /// 0005244 // voltage-gated ion channel activity (GO_REF:0000024 [ISS] UniProtKB:Q6P9J9) /// 0005227 // calcium activated cation channel activity (GO_REF:0000024 [ISS] UniProtKB:Q6P9J9)
ANO7	0055085 // transmembrane transport (Reactome:REACT_15518 [TAS]) /// 0034220 // ion transmembrane transport (Reactome:REACT_25300 [TAS])	0030054 // cell junction (GO_REF:0000039 [IEA] UniProtKB-SubCell:SL-0038) /// 0005886 // plasma membrane (Reactome:REACT_160277 [TAS]) /// 0005622 // intracellular (PMID:22075693 [IDA]) /// 0005783 // endoplasmic reticulum (PMID:22075693 [IDA]) /// 0016021 // integral to membrane (GO_REF:0000037 [IEA] UniProtKB-KW:KW-0812) /// 0005886 // plasma membrane (PMID:14981236 [IDA]) /// 0016021 // integr…	0005229 // intracellular calcium activated chloride channel activity (PMID:21984732 [IDA]) /// 0005229 // intracellular calcium activated chloride channel activity (PMID:22075693 [IDA])
ANO8	0055085 // transmembrane transport (Reactome:REACT_15518 [TAS]) /// 0034220 // ion transmembrane transport (Reactome:REACT_25300 [TAS])	0005622 // intracellular (GO_REF:0000019 [IEA] Ensembl:ENSMUSP00000091157) /// 0005886 // plasma membrane (Reactome:REACT_160277 [TAS]) /// 0016021 // integral to membrane (GO_REF:0000037 [IEA] UniProtKB-KW:KW-0812) /// 0016021 // integral to membrane (GO_REF:0000038 [IEA] UniProtKB-KW:KW-0812)	0005229 // intracellular calcium activated chloride channel activity (PMID:21984732 [IDA]) /// 0005229 // intracellular calcium activated chloride channel activity (PMID:22178883 [IDA])
ANP32A	0016070 // RNA metabolic process (Reactome:REACT_21257 [TAS]) /// 0006355 // regulation of transcription, DNA-dependent (GO_REF:0000037 [IEA] UniProtKB-KW:KW-0805) /// 0006913 // nucleocytoplasmic transport (PMID:11729309 [IDA]) /// 0010467 // gene expression (Reactome:REACT_71 [TAS]) /// 0006351 // transcription, DNA-dependent (GO_REF:0000037 [IEA] UniProtKB-KW:KW-0804) /// 0016071 // mRNA metab…	0048471 // perinuclear region of cytoplasm (PMID:12524539 [IDA]) /// 0005737 // cytoplasm (PMID:12524539 [IDA]) /// 0005634 // nucleus (PMID:11555662 [IDA]) /// 0005737 // cytoplasm (PMID:11729309 [IDA]) /// 0005654 // nucleoplasm (Reactome:REACT_25286 [TAS]) /// 0005783 // endoplasmic reticulum (PMID:12524539 [IDA]) /// 0005783 // endoplasmic reticulum (PMID:11555662 [IDA]) /// 0005634 // nucleu…	0005515 // protein binding (PMID:21806989 [IPI] UniProtKB:P63331) /// 0005515 // protein binding (PMID:17557114 [IPI] UniProtKB:Q66K89) /// 0005515 // protein binding (PMID:16169070 [IPI] UniProtKB:O15169) /// 0005515 // protein binding (PMID:21806989 [IPI] UniProtKB:P67775) /// 0044822
ANP32B	0006334 // nucleosome assembly (PMID:20538007 [IDA]) /// 0006919 // activation of cysteine-type endopeptidase activity involved in apoptotic process (PMID:20015864 [IMP]) /// 0046827 // positive regulation of protein export from nucleus (PMID:17178712 [IMP]) /// 0045596 // negative regulation of cell differentiation (PMID:22705300 [IDA])	0005737 // cytoplasm (PMID:17178712 [IDA]) /// 0005634 // nucleus (PMID:9285060 [IDA]) /// 0070062 // extracellular vesicular exosome (PMID:20458337 [IDA]) /// 0005730 // nucleolus (PMID:9285060 [IDA]) /// 0005634 // nucleus (PMID:17178712 [IDA])	0042393 // histone binding (PMID:20538007 [IDA]) /// 0070063 // RNA polymerase binding (PMID:9285060 [IDA])
ANP32E	0043086 // negative regulation of catalytic activity (GO_REF:0000024 [ISS] UniProtKB:P97822) /// 0043486 // histone exchange (PMID:24463511 [IDA])	0000812 // Swr1 complex (PMID:24463511 [IDA]) /// 0016023 // cytoplasmic membrane-bounded vesicle (GO_REF:0000024 [ISS] UniProtKB:P97822) /// 0005634 // nucleus (GO_REF:0000054 [IDA]) /// 0005634 // nucleus (GO_REF:0000024 [ISS] UniProtKB:P97822)	0019212 // phosphatase inhibitor activity (GO_REF:0000024 [ISS] UniProtKB:P97822) /// 0042393 // histone binding (PMID:24463511 [IDA])
ANTXR1	0034446 // substrate adhesion-dependent cell spreading (PMID:16762926 [IDA]) /// 0022414 // reproductive process (GO_REF:0000019 [IEA] Ensembl:ENSMUSP00000045634) /// 0007165 // signal transduction (PMID:16762926 [IDA]) /// 0031532 // actin cytoskeleton reorganization (PMID:16762926 [IDA])	0031527 // filopodium membrane (PMID:16762926 [IDA]) /// 0016021 // integral to membrane (GO_REF:0000037 [IEA] UniProtKB-KW:KW-0812) /// 0031258 // lamellipodium membrane (PMID:16762926 [IDA]) /// 0016021 // integral to membrane (GO_REF:0000002 [IEA] InterPro:IPR008400)	0051015 // actin filament binding (PMID:16762926 [IDA]) /// 0046872 // metal ion binding (GO_REF:0000037 [IEA] UniProtKB-KW:KW-0479) /// 0005515 // protein binding (PMID:16762926 [IPI] UniProtKB:P13423) /// 0005515 // protein binding (PMID:16564009 [IPI] UniProtKB:O75581) /// 0005515 // protein binding (PMID:14507921 [IPI] UniProtKB:P13423) /// 0005518 // collagen binding (PMID:16762926 [IDA]) //…
ANTXR2	0022414 // reproductive process (GO_REF:0000019 [IEA] Ensembl:ENSMUSP00000031281)	0016021 // integral to membrane (GO_REF:0000019 [IEA] Ensembl:ENSMUSP00000031281) /// 0005789 // endoplasmic reticulum membrane (GO_REF:0000039 [IEA] UniProtKB-SubCell:SL-0097) /// 0016021 // integral to membrane (GO_REF:0000002 [IEA] InterPro:IPR008399|InterPro:IPR008400|InterPro:IPR017360) /// 0005886 // plasma membrane (GO_REF:0000039 [IEA] UniProtKB-SubCell:SL-0039) /// 0005576 // extracellul…	0005515 // protein binding (PMID:15326297 [IPI] UniProtKB:P13423) /// 0046872 // metal ion binding (GO_REF:0000037 [IEA] UniProtKB-KW:KW-0479) /// 0005515 // protein binding (PMID:15044490 [IPI] UniProtKB:P13423) /// 0005515 // protein binding (PMID:15243628 [IPI] UniProtKB:P13423) /// 0004872 // receptor activity (GO_REF:0000002 [IEA] InterPro:IPR008399|InterPro:IPR008400|InterPro:IPR017360)
ANXA1	0043086 // negative regulation of catalytic activity (PMID:3013422 [IDA]) /// 0007165 // signal transduction (PMID:16130169 [TAS]) /// 0043066 // negative regulation of apoptotic process (GO_REF:0000019 [IEA] Ensembl:ENSRNOP00000023664) /// 0050709 // negative regulation of protein secretion (GO_REF:0000019 [IEA] Ensembl:ENSRNOP00000023664) /// 0042493 // response to drug (GO_REF:0000019 [IEA] En…	0070062 // extracellular vesicular exosome (PMID:19056867 [IDA]) /// 0031966 // mitochondrial membrane (GO_REF:0000019 [IEA] Ensembl:ENSRNOP00000023664) /// 0005576 // extracellular region (Reactome:REACT_15291 [TAS]) /// 0005576 // extracellular region (Reactome:REACT_15538 [TAS]) /// 0005615 // extracellular space (PMID:22664934 [IDA]) /// 0005634 // nucleus (GO_REF:0000039 [IEA] UniProtKB-SubC…	0042803 // protein homodimerization activity (GO_REF:0000019 [IEA] Ensembl:ENSRNOP00000023664) /// 0004859 // phospholipase inhibitor activity (GO_REF:0000002 [IEA] InterPro:IPR002388) /// 0005515 // protein binding (PMID:21383699 [IPI] UniProtKB:Q13546) /// 0005509 // calcium ion binding (GO_REF:0000002 [IEA] InterPro:IPR001464|InterPro:IPR002388|InterPro:IPR018252|InterPro:IPR018502) /// 001983…
ANXA10		0005739 // mitochondrion (GO_REF:0000019 [IEA] Ensembl:ENSMUSP00000034052)	0005509 // calcium ion binding (GO_REF:0000002 [IEA] InterPro:IPR001464|InterPro:IPR008156|InterPro:IPR018252|InterPro:IPR018502) /// 0005544 // calcium-dependent phospholipid binding (GO_REF:0000002 [IEA] InterPro:IPR001464|InterPro:IPR008156|InterPro:IPR018252|InterPro:IPR018502)
ANXA11	0006909 // phagocytosis (PMID:9188810 [IEP]) /// 0007109 // cytokinesis, completion of separation (PMID:15197175 [IMP]) /// 0051592 // response to calcium ion (PMID:9188810 [IDA]) /// 0051592 // response to calcium ion (PMID:12601007 [IDA])	0005635 // nuclear envelope (PMID:15197175 [IDA]) /// 0070062 // extracellular vesicular exosome (PMID:19056867 [IDA]) /// 0005737 // cytoplasm (PMID:7508441 [IDA]) /// 0005819 // spindle (PMID:12805373 [IDA]) /// 0005654 // nucleoplasm (PMID:12601007 [IDA]) /// 0005737 // cytoplasm (PMID:12805373 [IDA]) /// 0030496 // midbody (PMID:15197175 [IDA]) /// 0005654 // nucleoplasm (PMID:12577318 [NAS])…	0023026 // MHC class II protein complex binding (PMID:20458337 [IDA]) /// 0005544 // calcium-dependent phospholipid binding (GO_REF:0000019 [IEA] Ensembl:ENSMUSP00000022416) /// 0005515 // protein binding (PMID:9268363 [IPI] UniProtKB:P30626) /// 0044548 // S100 protein binding (PMID:19724273 [IPI] UniProtKB:P06703) /// 0048306 // calcium-dependent protein binding (PMID:11883939 [IPI] UniProtKB:Q…
ANXA2	0051290 // protein heterotetramerization (PMID:23861394 [IDA]) /// 0043086 // negative regulation of catalytic activity (PMID:3013422 [IDA]) /// 0071229 // cellular response to acid (GO_REF:0000019 [IEA] Ensembl:ENSMUSP00000034756) /// 0036035 // osteoclast development (PMID:7961821 [IDA]) /// 0001525 // angiogenesis (PMID:11866539 [IEP]) /// 0051290 // protein heterotetramerization (PMID:2309127…	0005769 // early endosome (GO_REF:0000019 [IEA] Ensembl:ENSMUSP00000034756) /// 0030496 // midbody (PMID:15166316 [IDA]) /// 0035749 // myelin sheath adaxonal region (GO_REF:0000019 [IEA] Ensembl:ENSMUSP00000034756) /// 0019897 // extrinsic to plasma membrane (GO_REF:0000019 [IEA] Ensembl:ENSMUSP00000034756) /// 0009986 // cell surface (PMID:10809787 [IDA]) /// 0005615 // extracellular space (PMI…	0005544 // calcium-dependent phospholipid binding (GO_REF:0000002 [IEA] InterPro:IPR002389|InterPro:IPR018502) /// 0005546 // phosphatidylinositol-4,5-bisphosphate binding (GO_REF:0000019 [IEA] Ensembl:ENSRNOP00000038428) /// 0017137 // Rab GTPase binding (GO_REF:0000019 [IEA] Ensembl:ENSRNOP00000038428) /// 0044548 // S100 protein binding (PMID:23091277 [IPI] UniProtKB:P60903) /// 0044548 // S10…
ANXA4	0043086 // negative regulation of catalytic activity (PMID:2970257 [NAS]) /// 0007165 // signal transduction (PMID:16130169 [TAS]) /// 0043066 // negative regulation of apoptotic process (PMID:16130169 [TAS]) /// 0030855 // epithelial cell differentiation (PMID:21492153 [IEP]) /// 0050819 // negative regulation of coagulation (GO_REF:0000002 [IEA] InterPro:IPR002392)	0070062 // extracellular vesicular exosome (PMID:19056867 [IDA]) /// 0005737 // cytoplasm (PMID:16130169 [TAS]) /// 0070062 // extracellular vesicular exosome (PMID:19199708 [IDA]) /// 0070062 // extracellular vesicular exosome (PMID:20458337 [IDA])	0005544 // calcium-dependent phospholipid binding (PMID:2138016 [IDA]) /// 0005509 // calcium ion binding (GO_REF:0000002 [IEA] InterPro:IPR001464|InterPro:IPR002391|InterPro:IPR002392|InterPro:IPR018252|InterPro:IPR018502) /// 0005544 // calcium-dependent phospholipid binding (PMID:2970257 [NAS]) /// 0005509 // calcium ion binding (GO_REF:0000002 [IEA] InterPro:IPR001464|InterPro:IPR002391|Inter…
ANXA5	0007165 // signal transduction (PMID:16130169 [TAS]) /// 0007596 // blood coagulation (GO_REF:0000037 [IEA] UniProtKB-KW:KW-0094) /// 0043066 // negative regulation of apoptotic process (PMID:16130169 [TAS]) /// 0010033 // response to organic substance (GO_REF:0000019 [IEA] Ensembl:ENSMUSP00000029266) /// 0043086 // negative regulation of catalytic activity (PMID:2967495 [TAS]) /// 0050819 // neg…	0070062 // extracellular vesicular exosome (PMID:19056867 [IDA]) /// 0072563 // endothelial microparticle (GO_REF:0000019 [IEA] Ensembl:ENSMUSP00000029266) /// 0070062 // extracellular vesicular exosome (PMID:21362503 [IDA]) /// 0005737 // cytoplasm (PMID:16130169 [TAS]) /// 0005622 // intracellular (GO_REF:0000054 [IDA]) /// 0070062 // extracellular vesicular exosome (PMID:20458337 [IDA]) /// 00…	0005544 // calcium-dependent phospholipid binding (PMID:2138016 [IDA]) /// 0005544 // calcium-dependent phospholipid binding (GO_REF:0000002 [IEA] InterPro:IPR018502) /// 0005509 // calcium ion binding (GO_REF:0000002 [IEA] InterPro:IPR001464|InterPro:IPR002391|InterPro:IPR018252|InterPro:IPR018502) /// 0004859 // phospholipase inhibitor activity (PMID:2967495 [TAS]) /// 0005509 // calcium ion bi…
ANXA6	0006937 // regulation of muscle contraction (GO_REF:0000019 [IEA] Ensembl:ENSMUSP00000104511) /// 0006816 // calcium ion transport (GO_REF:0000019 [IEA] Ensembl:ENSMUSP00000104511)	0048471 // perinuclear region of cytoplasm (GO_REF:0000019 [IEA] Ensembl:ENSMUSP00000104511) /// 0070062 // extracellular vesicular exosome (PMID:19056867 [IDA]) /// 0070062 // extracellular vesicular exosome (PMID:21362503 [IDA]) /// 0070062 // extracellular vesicular exosome (PMID:20458337 [IDA]) /// 0042470 // melanosome (GO_REF:0000039 [IEA] UniProtKB-SubCell:SL-0161)	0005544 // calcium-dependent phospholipid binding (PMID:2138016 [IDA]) /// 0005509 // calcium ion binding (GO_REF:0000002 [IEA] InterPro:IPR001464|InterPro:IPR002393|InterPro:IPR018502) /// 0005509 // calcium ion binding (GO_REF:0000002 [IEA] InterPro:IPR001464|InterPro:IPR002391|InterPro:IPR018252|InterPro:IPR018502) /// 0005544 // calcium-dependent phospholipid binding (GO_REF:0000002 [IEA] Int…
ANXA7	0009651 // response to salt stress (GO_REF:0000019 [IEA] Ensembl:ENSMUSP00000098405) /// 0035176 // social behavior (PMID:21531385 [IEP]) /// 0014070 // response to organic cyclic compound (GO_REF:0000019 [IEA] Ensembl:ENSRNOP00000058397) /// 0061025 // membrane fusion (GO_REF:0000019 [IEA] Ensembl:ENSRNOP00000058397) /// 0009992 // cellular water homeostasis (GO_REF:0000019 [IEA] Ensembl:ENSMUSP…	0042584 // chromaffin granule membrane (PMID:9268363 [IDA]) /// 0031982 // vesicle (GO_REF:0000019 [IEA] Ensembl:ENSMUSP00000098405) /// 0005886 // plasma membrane (GO_REF:0000019 [IEA] Ensembl:ENSMUSP00000098405) /// 0070062 // extracellular vesicular exosome (PMID:19056867 [IDA]) /// 0005634 // nucleus (PMID:10672515 [IDA]) /// 0070062 // extracellular vesicular exosome (PMID:19199708 [IDA]) //…	0005515 // protein binding (PMID:12445460 [IPI] UniProtKB:Q9H553) /// 0005515 // protein binding (PMID:9268363 [IPI] UniProtKB:P30626) /// 0048306 // calcium-dependent protein binding (PMID:12445460 [IPI] UniProtKB:Q9H553) /// 0005544 // calcium-dependent phospholipid binding (GO_REF:0000019 [IEA] Ensembl:ENSRNOP00000058397) /// 0005515 // protein binding (PMID:18256029 [IPI] UniProtKB:O75340) //…
ANXA9	0007268 // synaptic transmission (PMID:10899159 [IDA]) /// 0016337 // cell-cell adhesion (PMID:10899159 [IDA])	0005829 // cytosol (PMID:12832069 [IDA]) /// 0009986 // cell surface (PMID:10899159 [IDA])	0015464 // acetylcholine receptor activity (PMID:10899159 [IDA]) /// 0005544 // calcium-dependent phospholipid binding (GO_REF:0000002 [IEA] InterPro:IPR001464|InterPro:IPR009116|InterPro:IPR018252|InterPro:IPR018502) /// 0005509 // calcium ion binding (GO_REF:0000002 [IEA] InterPro:IPR001464|InterPro:IPR009116|InterPro:IPR018252|InterPro:IPR018502) /// 0001786 // phosphatidylserine binding (PMID…
AOC2	0009308 // amine metabolic process (GO_REF:0000002 [IEA] InterPro:IPR000269|InterPro:IPR015798|InterPro:IPR015800|InterPro:IPR015801|InterPro:IPR015802|InterPro:IPR016182) /// 0006584 // catecholamine metabolic process (GO_REF:0000037 [IEA] UniProtKB-KW:KW-0128) /// 0007601 // visual perception (PMID:9119395 [TAS])	0005886 // plasma membrane (GO_REF:0000039 [IEA] UniProtKB-SubCell:SL-0039) /// 0005737 // cytoplasm (GO_REF:0000039 [IEA] UniProtKB-SubCell:SL-0086)	0048038 // quinone binding (GO_REF:0000002 [IEA] InterPro:IPR000269|InterPro:IPR015798|InterPro:IPR015800|InterPro:IPR015801|InterPro:IPR015802|InterPro:IPR016182) /// 0052595 // aliphatic-amine oxidase activity (GO_REF:0000003 [IEA] EC:1.4.3.21) /// 0052593 // tryptamine:oxygen oxidoreductase (deaminating) activity (GO_REF:0000003 [IEA] EC:1.4.3.21) /// 0052594 // aminoacetone:oxygen oxidoreduct…
AOC3	0007155 // cell adhesion (PMID:9653080 [IDA]) /// 0006954 // inflammatory response (PMID:9653080 [TAS]) /// 0009308 // amine metabolic process (PMID:9653080 [IDA]) /// 0009308 // amine metabolic process (GO_REF:0000002 [IEA] InterPro:IPR000269|InterPro:IPR015798) /// 0046677 // response to antibiotic (PMID:19764817 [IDA]) /// 0006812 // cation transport (PMID:19764817 [IDA])	0005886 // plasma membrane (PMID:9653080 [IDA]) /// 0009986 // cell surface (PMID:9653080 [IDA]) /// 0009986 // cell surface (PMID:23349812 [IDA]) /// 0005737 // cytoplasm (PMID:23349812 [IDA]) /// 0016021 // integral to membrane (PMID:9653080 [IDA]) /// 0005902 // microvillus (PMID:23349812 [IDA])	0005507 // copper ion binding (PMID:19764817 [IDA]) /// 0008131 // primary amine oxidase activity (PMID:19764817 [IDA]) /// 0008131 // primary amine oxidase activity (PMID:9653080 [IDA]) /// 0052595 // aliphatic-amine oxidase activity (GO_REF:0000003 [IEA] EC:1.4.3.21) /// 0052593 // tryptamine:oxygen oxidoreductase (deaminating) activity (GO_REF:0000003 [IEA] EC:1.4.3.21) /// 0046982 // protein …
AOX1	0044281 // small molecule metabolic process (Reactome:REACT_111217 [TAS]) /// 0006767 // water-soluble vitamin metabolic process (Reactome:REACT_11238 [TAS]) /// 0072593 // reactive oxygen species metabolic process (PMID:7570184 [TAS]) /// 0006954 // inflammatory response (PMID:8248161 [TAS]) /// 0042816 // vitamin B6 metabolic process (Reactome:REACT_25012 [TAS]) /// 0006766 // vitamin metabolic…	0070062 // extracellular vesicular exosome (PMID:19056867 [IDA]) /// 0005829 // cytosol (Reactome:REACT_163723 [TAS])	0050660 // flavin adenine dinucleotide binding (GO_REF:0000002 [IEA] InterPro:IPR016166|InterPro:IPR016167|InterPro:IPR016169) /// 0051537 // 2 iron, 2 sulfur cluster binding (GO_REF:0000038 [IEA] UniProtKB-KW:KW-0001) /// 0051287 // NAD binding (GO_REF:0000002 [IEA] InterPro:IPR014313) /// 0043546 // molybdopterin cofactor binding (GO_REF:0000002 [IEA] InterPro:IPR022407) /// 0004854 // xanthine…
AP000304.12
AP000318.2
AP000330.8
AP000350.10
AP000350.4
AP000487.5
AP000525.8
AP000688.14
AP000695.6
AP000721.4
AP000769.1
AP000783.1
AP001007.1
AP001053.11
AP001055.7
AP001258.4
AP001347.6
AP001432.14
AP001816.1
AP003068.23
AP003419.11
AP003733.1
AP006222.2
AP006621.5
AP006621.8
AP1AR	0034613 // cellular protein localization (GO_REF:0000019 [IEA] Ensembl:ENSMUSP00000059669) /// 1900025 // negative regulation of substrate adhesion-dependent cell spreading (PMID:22689987 [IMP]) /// 0034315 // regulation of Arp2/3 complex-mediated actin nucleation (GO_REF:0000019 [IEA] Ensembl:ENSMUSP00000059669) /// 2000146 // negative regulation of cell motility (GO_REF:0000019 [IEA] Ensembl:EN…	0030133 // transport vesicle (GO_REF:0000054 [IDA]) /// 0005770 // late endosome (GO_REF:0000039 [IEA] UniProtKB-SubCell:SL-0152) /// 0005769 // early endosome (GO_REF:0000039 [IEA] UniProtKB-SubCell:SL-0094)	0019894 // kinesin binding (PMID:19706427 [IDA]) /// 0035650 // AP-1 adaptor complex binding (PMID:19706427 [IDA])
AP1B1	0061024 // membrane organization (Reactome:REACT_11123 [TAS]) /// 0006886 // intracellular protein transport (GO_REF:0000002 [IEA] InterPro:IPR002553) /// 0019886 // antigen processing and presentation of exogenous peptide antigen via MHC class II (Reactome:REACT_121399 [TAS]) /// 0050690 // regulation of defense response to virus by virus (Reactome:REACT_11103 [TAS]) /// 0016032 // viral reprodu…	0000139 // Golgi membrane (Reactome:REACT_19194 [TAS]) /// 0030131 // clathrin adaptor complex (GO_REF:0000002 [IEA] InterPro:IPR008152|InterPro:IPR013037|InterPro:IPR015151) /// 0005765 // lysosomal membrane (Reactome:REACT_19206 [TAS]) /// 0005829 // cytosol (Reactome:REACT_11147 [TAS]) /// 0000139 // Golgi membrane (Reactome:REACT_19255 [TAS]) /// 0032588 // trans-Golgi network membrane (React…	0008565 // protein transporter activity (GO_REF:0000002 [IEA] InterPro:IPR016342) /// 0005215 // transporter activity (PMID:7987321 [TAS]) /// 0005515 // protein binding (PMID:23415225 [IPI] UniProtKB:P35585) /// 0005515 // protein binding (PMID:9733768 [IPI] UniProtKB:O88512) /// 0005515 // protein binding (PMID:9733768 [IPI] UniProtKB:P22892)
AP1G1	0016192 // vesicle-mediated transport (GO_REF:0000002 [IEA] InterPro:IPR008152) /// 0006886 // intracellular protein transport (GO_REF:0000002 [IEA] InterPro:IPR002553) /// 0006892 // post-Golgi vesicle-mediated transport (Reactome:REACT_11235 [TAS]) /// 0050690 // regulation of defense response to virus by virus (Reactome:REACT_11149 [TAS]) /// 0061024 // membrane organization (Reactome:REACT_11…	0000139 // Golgi membrane (Reactome:REACT_19194 [TAS]) /// 0005794 // Golgi apparatus (GO_REF:0000002 [IEA] InterPro:IPR017107) /// 0030131 // clathrin adaptor complex (GO_REF:0000002 [IEA] InterPro:IPR008152) /// 0005765 // lysosomal membrane (Reactome:REACT_19206 [TAS]) /// 0000139 // Golgi membrane (Reactome:REACT_19255 [TAS]) /// 0005829 // cytosol (Reactome:REACT_11147 [TAS]) /// 0032588 // …	0005515 // protein binding (PMID:19116314 [IPI] UniProtKB:Q04671) /// 0005215 // transporter activity (PMID:9653655 [TAS]) /// 0005515 // protein binding (PMID:16162817 [IPI] UniProtKB:P14679) /// 0019894 // kinesin binding (PMID:19841138 [IPI] UniProtKB:Q9H1H9) /// 0005215 // transporter activity (PMID:9733768 [TAS]) /// 0008565 // protein transporter activity (GO_REF:0000002 [IEA] InterPro:IPR0…
AP1G2	0016192 // vesicle-mediated transport (GO_REF:0000002 [IEA] InterPro:IPR008152) /// 0006886 // intracellular protein transport (GO_REF:0000002 [IEA] InterPro:IPR002553|InterPro:IPR008152) /// 0016192 // vesicle-mediated transport (PMID:9733768 [NAS]) /// 0006886 // intracellular protein transport (GO_REF:0000002 [IEA] InterPro:IPR008152) /// 0006886 // intracellular protein transport (GO_REF:0000…	0005794 // Golgi apparatus (PMID:9762922 [TAS]) /// 0030133 // transport vesicle (PMID:9733768 [IDA]) /// 0010008 // endosome membrane (GO_REF:0000039 [IEA] UniProtKB-SubCell:SL-0100) /// 0030131 // clathrin adaptor complex (GO_REF:0000002 [IEA] InterPro:IPR008152) /// 0030117 // membrane coat (GO_REF:0000002 [IEA] InterPro:IPR002553) /// 0016020 // membrane (PMID:9733768 [IDA]) /// 0030121 // AP…	0008565 // protein transporter activity (GO_REF:0000002 [IEA] InterPro:IPR017107) /// 0005515 // protein binding (PMID:12505986 [IPI] UniProtKB:Q15276)
AP1M1	0006886 // intracellular protein transport (GO_REF:0000002 [IEA] InterPro:IPR001392|InterPro:IPR008968|InterPro:IPR018240) /// 0016192 // vesicle-mediated transport (GO_REF:0000002 [IEA] InterPro:IPR001392) /// 0006892 // post-Golgi vesicle-mediated transport (Reactome:REACT_11235 [TAS]) /// 0050690 // regulation of defense response to virus by virus (Reactome:REACT_11149 [TAS]) /// 0006886 // in…	0000139 // Golgi membrane (Reactome:REACT_19194 [TAS]) /// 0016020 // membrane (GO_REF:0000038 [IEA] UniProtKB-KW:KW-0472) /// 0030131 // clathrin adaptor complex (GO_REF:0000002 [IEA] InterPro:IPR001392|InterPro:IPR008968|InterPro:IPR018240) /// 0005765 // lysosomal membrane (Reactome:REACT_19206 [TAS]) /// 0005829 // cytosol (Reactome:REACT_11147 [TAS]) /// 0000139 // Golgi membrane (Reactome:R…	0005515 // protein binding (PMID:14691137 [IPI] UniProtKB:P03406) /// 0005515 // protein binding (PMID:16189514 [IPI] UniProtKB:Q14872) /// 0005515 // protein binding (PMID:19060904 [IPI] UniProtKB:Q14872) /// 0005515 // protein binding (PMID:16189514 [IPI] UniProtKB:O95751) /// 0005515 // protein binding (PMID:19060904 [IPI] UniProtKB:O95751)
AP1M2	0061024 // membrane organization (Reactome:REACT_11123 [TAS]) /// 0006605 // protein targeting (PMID:10338135 [TAS]) /// 0016192 // vesicle-mediated transport (GO_REF:0000002 [IEA] InterPro:IPR008968) /// 0006886 // intracellular protein transport (GO_REF:0000002 [IEA] InterPro:IPR008968) /// 0006886 // intracellular protein transport (GO_REF:0000002 [IEA] InterPro:IPR001392|InterPro:IPR008968|In…	0000139 // Golgi membrane (Reactome:REACT_19194 [TAS]) /// 0030131 // clathrin adaptor complex (GO_REF:0000002 [IEA] InterPro:IPR001392|InterPro:IPR008968|InterPro:IPR018240) /// 0005765 // lysosomal membrane (Reactome:REACT_19206 [TAS]) /// 0005829 // cytosol (Reactome:REACT_11147 [TAS]) /// 0000139 // Golgi membrane (Reactome:REACT_19255 [TAS]) /// 0032588 // trans-Golgi network membrane (React…
AP1S1	0009615 // response to virus (PMID:16548883 [IEP]) /// 0061024 // membrane organization (Reactome:REACT_11123 [TAS]) /// 0016192 // vesicle-mediated transport (GO_REF:0000002 [IEA] InterPro:IPR000804) /// 0019886 // antigen processing and presentation of exogenous peptide antigen via MHC class II (Reactome:REACT_121399 [TAS]) /// 0050690 // regulation of defense response to virus by virus (Reacto…	0000139 // Golgi membrane (Reactome:REACT_19194 [TAS]) /// 0005765 // lysosomal membrane (Reactome:REACT_19206 [TAS]) /// 0005829 // cytosol (Reactome:REACT_11147 [TAS]) /// 0000139 // Golgi membrane (Reactome:REACT_19255 [TAS]) /// 0032588 // trans-Golgi network membrane (Reactome:REACT_120943 [TAS]) /// 0032588 // trans-Golgi network membrane (Reactome:REACT_120774 [TAS]) /// 0005829 // cytosol…	0008565 // protein transporter activity (GO_REF:0000002 [IEA] InterPro:IPR016635)
AP1S2	0061024 // membrane organization (Reactome:REACT_11123 [TAS]) /// 0016192 // vesicle-mediated transport (GO_REF:0000002 [IEA] InterPro:IPR000804) /// 0019886 // antigen processing and presentation of exogenous peptide antigen via MHC class II (Reactome:REACT_121399 [TAS]) /// 0050690 // regulation of defense response to virus by virus (Reactome:REACT_11103 [TAS]) /// 0016032 // viral reproduction…	0000139 // Golgi membrane (Reactome:REACT_19194 [TAS]) /// 0005765 // lysosomal membrane (Reactome:REACT_19206 [TAS]) /// 0005829 // cytosol (Reactome:REACT_11147 [TAS]) /// 0000139 // Golgi membrane (Reactome:REACT_19255 [TAS]) /// 0032588 // trans-Golgi network membrane (Reactome:REACT_120943 [TAS]) /// 0032588 // trans-Golgi network membrane (Reactome:REACT_120774 [TAS]) /// 0005829 // cytosol…	0008565 // protein transporter activity (GO_REF:0000002 [IEA] InterPro:IPR016635)
AP1S3	0061024 // membrane organization (Reactome:REACT_11123 [TAS]) /// 0016192 // vesicle-mediated transport (GO_REF:0000002 [IEA] InterPro:IPR000804) /// 0019886 // antigen processing and presentation of exogenous peptide antigen via MHC class II (Reactome:REACT_121399 [TAS]) /// 0050690 // regulation of defense response to virus by virus (Reactome:REACT_11103 [TAS]) /// 0016032 // viral reproduction…	0000139 // Golgi membrane (Reactome:REACT_19194 [TAS]) /// 0016020 // membrane (GO_REF:0000038 [IEA] UniProtKB-KW:KW-0472) /// 0005765 // lysosomal membrane (Reactome:REACT_19206 [TAS]) /// 0005829 // cytosol (Reactome:REACT_11147 [TAS]) /// 0000139 // Golgi membrane (Reactome:REACT_19255 [TAS]) /// 0032588 // trans-Golgi network membrane (Reactome:REACT_120943 [TAS]) /// 0032588 // trans-Golgi n…	0008565 // protein transporter activity (GO_REF:0000002 [IEA] InterPro:IPR016635)
AP2A1	1900126 // negative regulation of hyaluronan biosynthetic process (PMID:23509262 [IMP]) /// 0007173 // epidermal growth factor receptor signaling pathway (Reactome:REACT_9417 [TAS]) /// 0042059 // negative regulation of epidermal growth factor receptor signaling pathway (Reactome:REACT_12484 [TAS]) /// 1900126 // negative regulation of hyaluronan biosynthetic process (PMID:24251095 [IDA]) /// 000…	0005886 // plasma membrane (Reactome:REACT_22358 [TAS]) /// 0005886 // plasma membrane (Reactome:REACT_120771 [TAS]) /// 0005886 // plasma membrane (Reactome:REACT_120835 [TAS]) /// 0005886 // plasma membrane (Reactome:REACT_22103 [TAS]) /// 0005829 // cytosol (Reactome:REACT_11091 [TAS]) /// 0030666 // endocytic vesicle membrane (Reactome:REACT_18308 [TAS]) /// 0030666 // endocytic vesicle membr…	0005515 // protein binding (PMID:19116314 [IPI] UniProtKB:Q04671) /// 0008022 // protein C-terminus binding (GO_REF:0000019 [IEA] Ensembl:ENSRNOP00000020304) /// 0008565 // protein transporter activity (GO_REF:0000002 [IEA] InterPro:IPR017104)
AP2A2	0007173 // epidermal growth factor receptor signaling pathway (Reactome:REACT_9417 [TAS]) /// 0042059 // negative regulation of epidermal growth factor receptor signaling pathway (Reactome:REACT_12484 [TAS]) /// 0006886 // intracellular protein transport (GO_REF:0000002 [IEA] InterPro:IPR002553) /// 0006897 // endocytosis (GO_REF:0000037 [IEA] UniProtKB-KW:KW-0254) /// 0007411 // axon guidance (R…	0005886 // plasma membrane (Reactome:REACT_22358 [TAS]) /// 0005886 // plasma membrane (Reactome:REACT_120771 [TAS]) /// 0005905 // coated pit (GO_REF:0000039 [IEA] UniProtKB-SubCell:SL-0072) /// 0005886 // plasma membrane (Reactome:REACT_120835 [TAS]) /// 0005886 // plasma membrane (Reactome:REACT_22103 [TAS]) /// 0005829 // cytosol (Reactome:REACT_11091 [TAS]) /// 0030666 // endocytic vesicle m…	0005515 // protein binding (PMID:16902404 [IPI] UniProtKB:Q61743) /// 0003674 // molecular_function (GO_REF:0000015 [ND]) /// 0005515 // protein binding (PMID:22323290 [IPI] UniProtKB:P98078) /// 0008289 // lipid binding (GO_REF:0000037 [IEA] UniProtKB-KW:KW-0446) /// 0008565 // protein transporter activity (GO_REF:0000002 [IEA] InterPro:IPR017104)
AP2B1	0007173 // epidermal growth factor receptor signaling pathway (Reactome:REACT_9417 [TAS]) /// 0042059 // negative regulation of epidermal growth factor receptor signaling pathway (Reactome:REACT_12484 [TAS]) /// 0016192 // vesicle-mediated transport (GO_REF:0000002 [IEA] InterPro:IPR002553|InterPro:IPR008152|InterPro:IPR009028|InterPro:IPR013037|InterPro:IPR015151|InterPro:IPR026739) /// 0006886 …	0005802 // trans-Golgi network (GO_REF:0000019 [IEA] Ensembl:ENSRNOP00000013629) /// 0030131 // clathrin adaptor complex (GO_REF:0000002 [IEA] InterPro:IPR008152|InterPro:IPR013037|InterPro:IPR015151) /// 0005886 // plasma membrane (Reactome:REACT_120771 [TAS]) /// 0005905 // coated pit (GO_REF:0000039 [IEA] UniProtKB-SubCell:SL-0072) /// 0005886 // plasma membrane (Reactome:REACT_120835 [TAS]) /…	0008565 // protein transporter activity (GO_REF:0000002 [IEA] InterPro:IPR016342) /// 0032403 // protein complex binding (GO_REF:0000019 [IEA] Ensembl:ENSRNOP00000013629) /// 0030276 // clathrin binding (PMID:19509056 [IPI] UniProtKB:P53675) /// 0005515 // protein binding (PMID:9341158 [IPI] UniProtKB:P84092) /// 0005515 // protein binding (PMID:16189514 [IPI] UniProtKB:Q5SW96) /// 0005515 // pro…
AP2M1	0007173 // epidermal growth factor receptor signaling pathway (Reactome:REACT_9417 [TAS]) /// 0042059 // negative regulation of epidermal growth factor receptor signaling pathway (Reactome:REACT_12484 [TAS]) /// 0006886 // intracellular protein transport (GO_REF:0000002 [IEA] InterPro:IPR001392|InterPro:IPR008968|InterPro:IPR018240) /// 0006886 // intracellular protein transport (GO_REF:0000002 […	0030131 // clathrin adaptor complex (GO_REF:0000002 [IEA] InterPro:IPR001392|InterPro:IPR008968|InterPro:IPR018240) /// 0005886 // plasma membrane (Reactome:REACT_120771 [TAS]) /// 0005905 // coated pit (GO_REF:0000039 [IEA] UniProtKB-SubCell:SL-0072) /// 0005886 // plasma membrane (Reactome:REACT_120835 [TAS]) /// 0005886 // plasma membrane (Reactome:REACT_22103 [TAS]) /// 0005829 // cytosol (Re…	0005515 // protein binding (PMID:19419997 [IPI] UniProtKB:Q5VV43) /// 0005515 // protein binding (PMID:22916011 [IPI] UniProtKB:P27958:PRO_0000037566) /// 0005215 // transporter activity (PMID:7989329 [TAS]) /// 0005515 // protein binding (PMID:20029029 [IPI] UniProtKB:P00533) /// 0005215 // transporter activity (PMID:8595912 [TAS]) /// 0008289 // lipid binding (GO_REF:0000037 [IEA] UniProtKB-KW:…
AP2S1	0007173 // epidermal growth factor receptor signaling pathway (Reactome:REACT_9417 [TAS]) /// 0042059 // negative regulation of epidermal growth factor receptor signaling pathway (Reactome:REACT_12484 [TAS]) /// 0048268 // clathrin coat assembly (PMID:10753805 [TAS]) /// 0030100 // regulation of endocytosis (PMID:10753805 [TAS]) /// 0006886 // intracellular protein transport (GO_REF:0000002 [IEA]…	0005886 // plasma membrane (Reactome:REACT_12495 [TAS]) /// 0030117 // membrane coat (GO_REF:0000002 [IEA] InterPro:IPR000804) /// 0030122 // AP-2 adaptor complex (GO_REF:0000019 [IEA] Ensembl:ENSRNOP00000021310) /// 0030122 // AP-2 adaptor complex (PMID:10753805 [TAS]) /// 0005829 // cytosol (Reactome:REACT_11125 [TAS]) /// 0005829 // cytosol (Reactome:REACT_11160 [TAS]) /// 0005886 // plasma me…	0008565 // protein transporter activity (GO_REF:0000002 [IEA] InterPro:IPR016635) /// 0005215 // transporter activity (PMID:9040778 [NAS]) /// 0008565 // protein transporter activity (PMID:10753805 [NAS])
AP3B1	0008089 // anterograde axon cargo transport (GO_REF:0000019 [IEA] Ensembl:ENSMUSP00000022196) /// 0048490 // anterograde synaptic vesicle transport (GO_REF:0000024 [ISS] UniProtKB:Q9Z1T1) /// 0008089 // anterograde axon cargo transport (GO_REF:0000024 [ISS] UniProtKB:Q9Z1T1) /// 0006622 // protein targeting to lysosome (GO_REF:0000019 [IEA] Ensembl:ENSMUSP00000022196) /// 0032438 // melanosome or…	0030123 // AP-3 adaptor complex (GO_REF:0000002 [IEA] InterPro:IPR026740) /// 0030665 // clathrin-coated vesicle membrane (GO_REF:0000039 [IEA] UniProtKB-SubCell:SL-0071) /// 0005794 // Golgi apparatus (GO_REF:0000039 [IEA] UniProtKB-SubCell:SL-0132) /// 0005765 // lysosomal membrane (PMID:17897319 [IDA])	0019903 // protein phosphatase binding (PMID:17622474 [IPI] UniProtKB:Q92729)
AP3D1	0048007 // antigen processing and presentation, exogenous lipid antigen via MHC class Ib (GO_REF:0000019 [IEA] Ensembl:ENSMUSP00000020420) /// 0006886 // intracellular protein transport (GO_REF:0000019 [IEA] Ensembl:ENSMUSP00000020420) /// 0006726 // eye pigment biosynthetic process (PMID:9303295 [TAS]) /// 0006886 // intracellular protein transport (GO_REF:0000002 [IEA] InterPro:IPR002553) /// 0…	0005794 // Golgi apparatus (PMID:9151686 [TAS]) /// 0005794 // Golgi apparatus (GO_REF:0000002 [IEA] InterPro:IPR017105) /// 0043195 // terminal bouton (GO_REF:0000019 [IEA] Ensembl:ENSMUSP00000020420) /// 0010008 // endosome membrane (PMID:16162817 [IDA]) /// 0030117 // membrane coat (GO_REF:0000002 [IEA] InterPro:IPR002553) /// 0000139 // Golgi membrane (GO_REF:0000039 [IEA] UniProtKB-SubCell:S…	0008565 // protein transporter activity (GO_REF:0000002 [IEA] InterPro:IPR017105) /// 0005215 // transporter activity (PMID:9303295 [TAS])
AP3M1	0048490 // anterograde synaptic vesicle transport (GO_REF:0000024 [ISS] UniProtKB:Q9JKC8) /// 0006622 // protein targeting to lysosome (PMID:10024875 [TAS]) /// 0008089 // anterograde axon cargo transport (GO_REF:0000024 [ISS] UniProtKB:Q9JKC8)	0030131 // clathrin adaptor complex (GO_REF:0000002 [IEA] InterPro:IPR001392|InterPro:IPR008968|InterPro:IPR018240) /// 0005794 // Golgi apparatus (GO_REF:0000039 [IEA] UniProtKB-SubCell:SL-0132) /// 0005764 // lysosome (PMID:10024875 [TAS]) /// 0030659 // cytoplasmic vesicle membrane (GO_REF:0000039 [IEA] UniProtKB-SubCell:SL-0089) /// 0005765 // lysosomal membrane (PMID:17897319 [IDA])	0005515 // protein binding (PMID:19116314 [IPI] UniProtKB:Q04671)
AP3M2	0016192 // vesicle-mediated transport (GO_REF:0000002 [IEA] InterPro:IPR008968) /// 0048490 // anterograde synaptic vesicle transport (GO_REF:0000019 [IEA] Ensembl:ENSMUSP00000128446) /// 0006886 // intracellular protein transport (GO_REF:0000002 [IEA] InterPro:IPR008968|InterPro:IPR018240) /// 0006886 // intracellular protein transport (GO_REF:0000002 [IEA] InterPro:IPR008968) /// 0006886 // int…	0030131 // clathrin adaptor complex (GO_REF:0000002 [IEA] InterPro:IPR001392|InterPro:IPR008968|InterPro:IPR018240) /// 0030131 // clathrin adaptor complex (GO_REF:0000002 [IEA] InterPro:IPR008968|InterPro:IPR018240) /// 0030131 // clathrin adaptor complex (GO_REF:0000002 [IEA] InterPro:IPR001392) /// 0005794 // Golgi apparatus (GO_REF:0000039 [IEA] UniProtKB-SubCell:SL-0132) /// 0030131 // clath…
AP3S1	0048490 // anterograde synaptic vesicle transport (GO_REF:0000024 [ISS] UniProtKB:Q9DCR2) /// 0016192 // vesicle-mediated transport (GO_REF:0000002 [IEA] InterPro:IPR000804) /// 0008286 // insulin receptor signaling pathway (PMID:9792713 [TAS]) /// 0008089 // anterograde axon cargo transport (GO_REF:0000024 [ISS] UniProtKB:Q9DCR2) /// 0006886 // intracellular protein transport (GO_REF:0000002 [IE…	0030133 // transport vesicle (PMID:9118953 [TAS]) /// 0030117 // membrane coat (GO_REF:0000002 [IEA] InterPro:IPR000804) /// 0005794 // Golgi apparatus (GO_REF:0000039 [IEA] UniProtKB-SubCell:SL-0132) /// 0030123 // AP-3 adaptor complex (PMID:9118953 [IDA]) /// 0030119 // AP-type membrane coat adaptor complex (PMID:8697810 [TAS]) /// 0030659 // cytoplasmic vesicle membrane (GO_REF:0000039 [IEA] U…	0005515 // protein binding (PMID:16162817 [IPI] UniProtKB:P14679) /// 0005215 // transporter activity (PMID:9118953 [NAS]) /// 0008565 // protein transporter activity (GO_REF:0000002 [IEA] InterPro:IPR016635)
AP3S2	0016192 // vesicle-mediated transport (GO_REF:0000002 [IEA] InterPro:IPR000804) /// 0006886 // intracellular protein transport (GO_REF:0000002 [IEA] InterPro:IPR000804) /// 0008089 // anterograde axon cargo transport (GO_REF:0000024 [ISS] UniProtKB:Q8BSZ2) /// 0048490 // anterograde synaptic vesicle transport (GO_REF:0000024 [ISS] UniProtKB:Q8BSZ2)	0030117 // membrane coat (GO_REF:0000002 [IEA] InterPro:IPR000804) /// 0016020 // membrane (GO_REF:0000038 [IEA] UniProtKB-KW:KW-0472) /// 0005794 // Golgi apparatus (GO_REF:0000039 [IEA] UniProtKB-SubCell:SL-0132) /// 0030123 // AP-3 adaptor complex (PMID:9118953 [IDA]) /// 0030659 // cytoplasmic vesicle membrane (GO_REF:0000039 [IEA] UniProtKB-SubCell:SL-0089)	0008565 // protein transporter activity (GO_REF:0000002 [IEA] InterPro:IPR016635)
AP4B1	0006886 // intracellular protein transport (GO_REF:0000002 [IEA] InterPro:IPR002553|InterPro:IPR015151) /// 0006886 // intracellular protein transport (GO_REF:0000002 [IEA] InterPro:IPR002553) /// 0016192 // vesicle-mediated transport (GO_REF:0000002 [IEA] InterPro:IPR002553|InterPro:IPR015151|InterPro:IPR026739) /// 0016192 // vesicle-mediated transport (GO_REF:0000002 [IEA] InterPro:IPR002553|I…	0030131 // clathrin adaptor complex (GO_REF:0000002 [IEA] InterPro:IPR015151) /// 0005905 // coated pit (GO_REF:0000039 [IEA] UniProtKB-SubCell:SL-0072) /// 0005794 // Golgi apparatus (GO_REF:0000039 [IEA] UniProtKB-SubCell:SL-0132) /// 0030117 // membrane coat (GO_REF:0000002 [IEA] InterPro:IPR002553) /// 0005802 // trans-Golgi network (GO_REF:0000019 [IEA] Ensembl:ENSMUSP00000044262)	0008565 // protein transporter activity (GO_REF:0000002 [IEA] InterPro:IPR016342) /// 0005215 // transporter activity (PMID:10066790 [TAS])
AP4E1	0006886 // intracellular protein transport (GO_REF:0000002 [IEA] InterPro:IPR002553) /// 0016192 // vesicle-mediated transport (GO_REF:0000002 [IEA] InterPro:IPR002553)	0005905 // coated pit (GO_REF:0000039 [IEA] UniProtKB-SubCell:SL-0072) /// 0005794 // Golgi apparatus (GO_REF:0000039 [IEA] UniProtKB-SubCell:SL-0132) /// 0030117 // membrane coat (GO_REF:0000002 [IEA] InterPro:IPR002553)
AP4M1	0006886 // intracellular protein transport (GO_REF:0000002 [IEA] InterPro:IPR008968) /// 0006886 // intracellular protein transport (GO_REF:0000002 [IEA] InterPro:IPR001392|InterPro:IPR008968|InterPro:IPR018240) /// 0016192 // vesicle-mediated transport (GO_REF:0000002 [IEA] InterPro:IPR001392) /// 0006886 // intracellular protein transport (PMID:20230749 [IMP]) /// 0016192 // vesicle-mediated tr…	0030119 // AP-type membrane coat adaptor complex (PMID:10066790 [TAS]) /// 0016020 // membrane (GO_REF:0000038 [IEA] UniProtKB-KW:KW-0472) /// 0070062 // extracellular vesicular exosome (PMID:19056867 [IDA]) /// 0030131 // clathrin adaptor complex (GO_REF:0000002 [IEA] InterPro:IPR001392|InterPro:IPR008968|InterPro:IPR018240) /// 0030131 // clathrin adaptor complex (GO_REF:0000002 [IEA] InterPro:…	0005215 // transporter activity (PMID:10066790 [TAS])
AP4S1		0016020 // membrane (GO_REF:0000038 [IEA] UniProtKB-KW:KW-0472) /// 0005905 // coated pit (GO_REF:0000039 [IEA] UniProtKB-SubCell:SL-0072) /// 0005794 // Golgi apparatus (GO_REF:0000039 [IEA] UniProtKB-SubCell:SL-0132)	0008565 // protein transporter activity (GO_REF:0000002 [IEA] InterPro:IPR016635) /// 0005215 // transporter activity (PMID:10436028 [TAS])
AP5B1	0015031 // protein transport (GO_REF:0000037 [IEA] UniProtKB-KW:KW-0653) /// 0016197 // endosomal transport (PMID:22022230 [IMP])	0030119 // AP-type membrane coat adaptor complex (PMID:22022230 [IDA]) /// 0005765 // lysosomal membrane (PMID:17897319 [IDA])	0005515 // protein binding (PMID:20613862 [IPI] UniProtKB:O43299) /// 0005515 // protein binding (PMID:20613862 [IPI] UniProtKB:Q9NUS5) /// 0005515 // protein binding (PMID:20613862 [IPI] UniProtKB:Q96JI7) /// 0005515 // protein binding (PMID:20613862 [IPI] UniProtKB:Q68DK2)
AP5M1	0016192 // vesicle-mediated transport (GO_REF:0000002 [IEA] InterPro:IPR008968) /// 0006886 // intracellular protein transport (GO_REF:0000002 [IEA] InterPro:IPR008968) /// 0016197 // endosomal transport (PMID:22022230 [IMP])	0030119 // AP-type membrane coat adaptor complex (PMID:22022230 [IDA]) /// 0031902 // late endosome membrane (GO_REF:0000039 [IEA] UniProtKB-SubCell:SL-0151) /// 0005770 // late endosome (PMID:22022230 [IDA]) /// 0016020 // membrane (PMID:22022230 [IDA]) /// 0005829 // cytosol (PMID:22022230 [IDA]) /// 0005765 // lysosomal membrane (GO_REF:0000039 [IEA] UniProtKB-SubCell:SL-0157) /// 0030131 // c…
AP5S1	0000724 // double-strand break repair via homologous recombination (PMID:20613862 [IMP]) /// 0015031 // protein transport (GO_REF:0000037 [IEA] UniProtKB-KW:KW-0653) /// 0016197 // endosomal transport (PMID:22022230 [IMP])	0030119 // AP-type membrane coat adaptor complex (PMID:22022230 [IDA]) /// 0031902 // late endosome membrane (GO_REF:0000039 [IEA] UniProtKB-SubCell:SL-0151) /// 0005770 // late endosome (PMID:22022230 [IDA]) /// 0005829 // cytosol (GO_REF:0000039 [IEA] UniProtKB-SubCell:SL-0091) /// 0005765 // lysosomal membrane (GO_REF:0000039 [IEA] UniProtKB-SubCell:SL-0157) /// 0005764 // lysosome (PMID:22022…	0005515 // protein binding (PMID:20613862 [IPI] UniProtKB:O43299) /// 0005515 // protein binding (PMID:20613862 [IPI] UniProtKB:Q2VPB7) /// 0005515 // protein binding (PMID:20613862 [IPI] UniProtKB:Q96JI7) /// 0005515 // protein binding (PMID:20613862 [IPI] UniProtKB:Q68DK2)
AP5Z1	0000724 // double-strand break repair via homologous recombination (PMID:20613862 [IMP]) /// 0015031 // protein transport (GO_REF:0000037 [IEA] UniProtKB-KW:KW-0653) /// 0016197 // endosomal transport (PMID:22022230 [IMP]) /// 0008219 // cell death (GO_REF:0000037 [IEA] UniProtKB-KW:KW-0523)	0005737 // cytoplasm (PMID:20613862 [IDA]) /// 0030119 // AP-type membrane coat adaptor complex (PMID:22022230 [NAS]) /// 0044599 // AP-5 adaptor complex (GO_REF:0000002 [IEA] InterPro:IPR028222) /// 0005634 // nucleus (PMID:20613862 [IDA])	0005515 // protein binding (PMID:20613862 [IPI] UniProtKB:Q2VPB7) /// 0005515 // protein binding (PMID:20613862 [IPI] UniProtKB:Q9NUS5) /// 0005515 // protein binding (PMID:20613862 [IPI] UniProtKB:Q96JI7) /// 0005515 // protein binding (PMID:20613862 [IPI] UniProtKB:Q68DK2)
[truncated: 13,123 more rows]
